# Supplementary material for: Transfer of miR-100 and miR-125b increases 3D growth and invasiveness in recipient cancer cells
Source: Extracell Vesicles Circ Nucl Acids. 2024 Jul 29;5(3):397–416. doi: 10.20517/evcna.2024.43 (PMC11648436; doi:10.20517/evcna.2024.43)
Supplement: Supplementary file 1 [file evcna-5-3-397-SupplementaryMaterials.zip]

Archive with 12 entries (11 files):
- evcna-5-3-397-SupplementaryMaterials/
- evcna-5-3-397-SupplementaryMaterials/evcna-5-3-397-Supplementary Figures.pdf
- evcna-5-3-397-SupplementaryMaterials/evcna-5-3-397-Supplementary Movie 1.avi
- evcna-5-3-397-SupplementaryMaterials/evcna-5-3-397-Supplementary Movie 2.avi
- evcna-5-3-397-SupplementaryMaterials/evcna-5-3-397-Supplementary Movie 3.avi
- evcna-5-3-397-SupplementaryMaterials/evcna-5-3-397-Supplementary Table 1.xlsx
- evcna-5-3-397-SupplementaryMaterials/evcna-5-3-397-Supplementary Table 2.xlsx
- evcna-5-3-397-SupplementaryMaterials/evcna-5-3-397-Supplementary Table 3.xlsx
- evcna-5-3-397-SupplementaryMaterials/evcna-5-3-397-Supplementary Table 4.xlsx
- evcna-5-3-397-SupplementaryMaterials/evcna-5-3-397-Supplementary Table 5.xlsx
- evcna-5-3-397-SupplementaryMaterials/evcna-5-3-397-Supplementary Tables.pdf
- evcna-5-3-397-SupplementaryMaterials/evcna-5-3-397-upplementary Movies.pdf
