# Supplementary material for: Transfer of miR-100 and miR-125b increases 3D growth and invasiveness in recipient cancer cells
Source: Extracell Vesicles Circ Nucl Acids. 2024 Jul 29;5(3):397–416. doi: 10.20517/evcna.2024.43 (PMC11648436; doi:10.20517/evcna.2024.43)
Supplement: Supplementary file 1 [file evcna-5-3-397-SupplementaryMaterials.zip › evcna-5-3-397-SupplementaryMaterials/evcna-5-3-397-Supplementary Table 1.xlsx]

## Sheet: Sheet1
Construct Name	F Primer	R Primer
BHLEH40	TCGAGTGATGAAAGCTGCGCACTAGTACTCTCTAGGGGATCCTGCTG	ATCCTTTATTAAGCTTAACTGTTTAAACAGCTGGCTGGACACATCGGG
CDC25	AAAGCTGCGCACTAGTGAGGGAGCTCGTTAGACGTCCTCCGTCCATATCAG	ATCCTTTATTAAGCTTAACTGTTTAAACCCATCAAGAACTAGGCAGAGAGCATG
GPRC5A	TCGAGTGATGAAAGCTGCGCACTAGTGTAAGACTCCAGTTCTTAGAGGCGC	AAAATAAAAGATCCTTTATTAAGCTTCTGTGGAGGCACCAACTAGAGG
LIF	TCGAGTGATGAAAGCTGCGCACTAGTGTGATGAAGCTGAGCAGAGTGG	ATCCTTTATTAAGCTTAACTGTTTAAACGATGACTCTAAGGCAGGAACATCTG
RASGRP3	AAAGCTGCGCACTAGTGAGGGAGCTCGCTCTGACTCTCAGGAAGTTATCTGG	ATCCTTTATTAAGCTTAACTGTTTAAACCATCTAGGGATGGCTGCCTTCTG
CGN	TCGAGTGATGAAAGCTGCGCACTAGTGTGGAAGGATGGTCAGCATTAGGC	ATCCTTTATTAAGCTTAACTGTTTAAACGCAACCACCTTATAACCATATCCACAG
WWC3	TCGAGTGATGAAAGCTGCGCACTAGTCTCGGAAGCATGTGTGTGTTGC	AAAATAAAAGATCCTTTATTAAGCTTCTAGTCAGAAGCTCCAAGACCACG
COBL	TCGAGTGATGAAAGCTGCGCACTAGTGAGTCTGCATAGCCAGGAACATC	ATCCTTTATTAAGCTTAACTGTTTAAACGAAGAGCAATTGGCTGGTAGCTCG
CXCL3	TCGAGTGATGAAAGCTGCGCACTAGTGGAGACCATAATGTGTCAGCCACC	AAAATAAAAGATCCTTTATTAAGCTTCAAGGCATTATGCCCTACAAG
CXCL8	TCGAGTGATGAAAGCTGCGCACTAGTGGCCAAGAGAATATCCGAAC	AAAATAAAAGATCCTTTATTAAGCTTCACAGCTGGCAATGACAAGACTGG
MTUS1	TCGAGTGATGAAAGCTGCGCACTAGTTTGATGCAGGTCTGCAGGACTGAC	AAAATAAAAGATCCTTTATTAAGCTTCTGAGCACAACTACAGTTGTCTACAC
PTPRR	TCGAGTGATGAAAGCTGCGCACTAGTCCAAGGCTTCTAGAAGGAGC	AAAATAAAAGATCCTTTATTAAGCTTCAGCTGACAGTCCATTCACAAGAC
SEMA4A	TCGAGTGATGAAAGCTGCGCACTAGTGGGCTGCGGTGCAGGCACCTGG	AAAATAAAAGATCCTTTATTAAGCTTGGAGTCAGCGGTGCACGACTGG
CD24	TCGAGTGATGAAAGCTGCGCACTAGTGGCGTCTGGAAGTCCAATGTGGC	ATCCTTTATTAAGCTTAACTGTTTAAACGCATCAGTGTGTGACCATGCG
LPAR1	GAGCTCATAGGCCGGCATAGACGCGTCTGAGATGAGGAACCAGCCG	AAAATAAAAGATCCTTTATTAAGCTTCCGTGCACTGACATCCTCCTTCC
100 F1	CTAACATACCTATAGATACAAGCTTGCGATCATACCTATAGATACAAGCTTGA
100 F2	TAGATACAAGCTTGTCACCATACCTATAGATACAAGCTTGA
100 R1	AGCTTCAAGCTTGTATCTATAGGTATGGTGACAAGCTTGTATCTATAGGTATGACGCGTCAAGCTTGTAT
100 R2	CTATAGGTATGATCGCAAGCTTGTATCTATAGGTATGTTAGAGCT
125b F1	CTAAAGCTCCCAAGAGCCTAACCCGTCGATAGCTCCCAAGAGCCTAACCCGTACGCGTAGCTCCCA
125b F2	AGAGCCTAACCCGTTCACAGCTCCCAAGAGCCTAACCCGTA
125bR1	AGCTTTCCCTGAGACCCTAACTTGTGAGTGATCCCTGAGACCCTAACTTGTGAACGCGTTCCCTGAGACC
125b R2	TAAAGCTCCCAAGAGCCTAACCCGTCGATAGCTCCCAAGAGAGCT
gRNA for Crispr Cas9 Directed Cleavage of MIR100HG Locus
miR-100-1	uaggcaaucucacggaccug	cagguccgugagauugccua
miR-100-2	gcggacuaauaccacaaguu	aacuugugguauuaguccgc
miR-125b-1	uuagggucucagggacugag	cucagucccugagacccuaa
miR-125b-2	uguuuaccguuuaaauccac	guggauuuaaacgguaaaca
Over Expression Construct
CGN OE Dox	cgaaaggcctctgaGAATTCATGGAGCAGGCACCCAAC	TTGGCCTGACGATGCGGCCGCCTAACAGGAGCTGGTCTGTAGGTTG
