# Supplementary material for: Transfer of miR-100 and miR-125b increases 3D growth and invasiveness in recipient cancer cells
Source: Extracell Vesicles Circ Nucl Acids. 2024 Jul 29;5(3):397–416. doi: 10.20517/evcna.2024.43 (PMC11648436; doi:10.20517/evcna.2024.43)
Supplement: Supplementary file 1 [file evcna-5-3-397-SupplementaryMaterials.zip › evcna-5-3-397-SupplementaryMaterials/evcna-5-3-397-Supplementary Table 2.xlsx]

## Sheet: miR-100KO-1vs CC-CR
Gene Name	pvalue	Deseq padj	FoldChange
NFIB	3.54922e-116	4.59588e-112	0.00393933
SYTL2	1.23058e-75	7.96737e-72	0.352652
ST14	2.60508e-50	1.12444e-46	0.42946
CNN3	1.0016e-49	3.24243e-46	0.339449
EI24	1.54516e-47	4.00165e-44	0.41053
NRP1	1.50482e-43	3.24765e-40	0.237504
APLP2	2.13631e-41	3.95186e-38	0.437917
PPFIBP1	1.13067e-37	1.83013e-34	0.485128
TCF4	1.69089e-37	2.43281e-34	10.1205
SYNM	6.83705e-37	8.8533e-34	0.148556
FOXRED1	9.92699e-36	1.16859e-32	0.251666
STT3A	3.37013e-35	3.63666e-32	0.433359
SNX19	3.37263e-33	3.3594e-30	0.441422
NELL2	9.35543e-33	8.6531e-30	0.226862
NCAPD3	1.3687e-32	1.18156e-29	0.404027
CARD9	3.87204e-31	3.13369e-28	0.213087
IGSF9B	1.19549e-30	9.10612e-28	0.407454
NFRKB	1.60371e-29	1.15369e-26	0.415627
GLB1L2	2.31104e-29	1.57503e-26	0.353271
ALDH7A1	1.31628e-28	8.52226e-26	0.156399
CPT1A	2.22008e-28	1.36895e-25	0.304725
IQGAP2	3.20613e-28	1.8871e-25	0.0963203
DCPS	3.91144e-28	2.20214e-25	0.427742
CNTNAP2	2.07073e-27	1.11725e-24	0.354136
S100A14	9.29574e-27	4.81482e-24	0.551966
CHEK1	3.84003e-26	1.91248e-23	0.426734
CLMP	7.65826e-26	3.59777e-23	0.107465
NKX2-3	7.77957e-26	3.59777e-23	6.30962
FAM118B	8.69978e-26	3.8846e-23	0.395524
SRPRA	2.88261e-25	1.24423e-22	0.480946
VPS26B	3.15624e-25	1.31839e-22	0.443886
TBRG1	2.09753e-24	8.4878e-22	0.439907
SAMD5	1.14741e-23	4.50236e-21	0.17092
NRGN	1.36337e-23	5.19244e-21	0.42265
ARHGAP32	2.7806e-23	1.02874e-20	0.507965
RPUSD4	1.26278e-21	4.54214e-19	0.44746
TM4SF1	2.56394e-20	8.97309e-18	1.78057
HYLS1	3.58948e-20	1.22316e-17	0.00811425
ONECUT3	1.4839e-19	4.92694e-17	0.122716
BICC1	1.63097e-19	5.27984e-17	2.10501
SMAP1	1.04833e-18	3.31093e-16	0.258151
TNS3	1.36806e-18	4.21785e-16	1.73294
VPS26C	3.00697e-18	8.93165e-16	0.54544
ROBO3	3.03493e-18	8.93165e-16	0.160206
NUP58	1.70149e-17	4.89613e-15	0.584958
ZNF202	2.53057e-17	7.12356e-15	0.456656
ZBTB44	5.3746e-17	1.48076e-14	0.486454
TNS4	8.03869e-17	2.1686e-14	0.53152
PTPRR	1.77066e-16	4.67924e-14	2.35364
ESAM	3.53256e-16	9.14861e-14	0.343475
PRSS23	5.18751e-16	1.31712e-13	0.479353
DUSP4	6.19755e-16	1.54331e-13	0.361353
ACAD8	7.84219e-16	1.91601e-13	0.410572
NME4	9.20776e-16	2.20799e-13	0.525969
CDX2	1.95033e-15	4.5918e-13	0.279051
SLC7A2	3.36907e-15	7.79038e-13	0.610688
POGLUT3	4.34709e-15	9.87552e-13	0.512435
LARGE1	8.6378e-15	1.92846e-12	0.265094
ST3GAL1	1.49272e-14	3.27614e-12	0.174856
TNFRSF21	2.03654e-14	4.39519e-12	1.57906
B4GALT6	2.82886e-14	6.00506e-12	0.451411
SYT13	2.89406e-14	6.04439e-12	0.296392
G2E3	3.11289e-14	6.39822e-12	0.423701
KIF21B	7.98105e-14	1.61479e-11	1.95938
THYN1	1.01377e-13	2.01959e-11	0.455016
CXCL1	3.52822e-13	6.84652e-11	2.49117
FAM171B	3.54249e-13	6.84652e-11	1.71946
MMP14	6.71674e-13	1.27905e-10	0.115246
IRX2	1.14133e-12	2.1419e-10	0.00241761
SCARA3	1.23844e-12	2.29094e-10	0.316702
DUSP23	2.22639e-12	4.06049e-10	0.0885073
RARRES2	2.77176e-12	4.98494e-10	2.13678
PSAT1	2.94432e-12	5.22273e-10	0.662718
UTRN	3.61364e-12	6.32338e-10	0.503684
WNT9A	3.94034e-12	6.80313e-10	1.67076
TFAP2A	4.14023e-12	7.05418e-10	2.19176
HIPK2	4.43781e-12	7.46301e-10	1.43347
ARID3A	4.67055e-12	7.75371e-10	2.04454
PAX6	5.63316e-12	9.23339e-10	0.126115
L1CAM	6.61999e-12	1.07153e-09	1.83091
CKAP4	6.75911e-12	1.08054e-09	0.622826
AFF2	9.64003e-12	1.5223e-09	0.216022
CD24	1.02869e-11	1.60488e-09	2.48227
VGLL3	1.10724e-11	1.70687e-09	2.0379
GRIN2B	1.39564e-11	2.12613e-09	0.26608
CLDND1	1.79642e-11	2.70486e-09	1.55646
SETBP1	2.12255e-11	3.15918e-09	0.216822
ARRDC4	2.22688e-11	3.2768e-09	0.553695
LRFN1	2.32875e-11	3.38821e-09	0.00323378
RUNX1	3.20201e-11	4.60698e-09	1.72216
PPARG	3.87989e-11	5.52096e-09	1.51225
SLCO3A1	5.84168e-11	8.22217e-09	0.00393178
CEMIP	7.88051e-11	1.09725e-08	0.53642
S100A2	9.83717e-11	1.35512e-08	0.551994
UST	1.01783e-10	1.38736e-08	0.374235
CDON	1.22734e-10	1.65387e-08	0.486932
CRACDL	1.24774e-10	1.65387e-08	0.0974908
FOSL2	1.25168e-10	1.65387e-08	1.43382
ST3GAL4	1.27348e-10	1.66569e-08	0.612398
MTUS1	1.33635e-10	1.73044e-08	0.433305
NTN4	1.47744e-10	1.89419e-08	3.07028
SIAE	1.54499e-10	1.96138e-08	0.428407
LTN1	1.66011e-10	2.08707e-08	0.507327
ADAM19	1.70445e-10	2.1222e-08	0.445886
MAP2	1.79453e-10	2.21308e-08	1.48406
NEDD9	1.84536e-10	2.2543e-08	0.591836
DBNDD1	2.01096e-10	2.43363e-08	1.60557
SEMA3F	2.19323e-10	2.62964e-08	0.405079
NAMPT	3.9192e-10	4.65594e-08	1.43543
SLC5A3	6.22158e-10	7.32394e-08	0.667711
PUS3	6.85695e-10	7.99916e-08	0.457874
CC2D2A	7.59316e-10	8.77891e-08	0.302171
MSANTD2	7.90656e-10	9.06036e-08	0.517811
BMP4	1.36518e-09	1.55067e-07	0.550738
JMJD1C	1.51329e-09	1.70396e-07	0.580364
SASH1	1.62961e-09	1.81912e-07	0.515895
KLF6	1.64595e-09	1.82166e-07	1.83877
TNC	1.74999e-09	1.92039e-07	0.368934
RNF128	1.85427e-09	2.00882e-07	1.82497
JUND	1.8616e-09	2.00882e-07	1.49623
CEMIP2	1.88648e-09	2.01884e-07	0.703319
SAMD4A	2.0571e-09	2.18339e-07	0.338292
ALDH16A1	2.47536e-09	2.60597e-07	0.60406
GABRQ	3.24904e-09	3.39288e-07	0.223521
AXIN2	3.65495e-09	3.78624e-07	0.53792
POF1B	4.09264e-09	4.206e-07	0.345955
OPTN	4.27803e-09	4.36191e-07	1.49585
TESC	4.32195e-09	4.37226e-07	0.357092
MGA	4.49958e-09	4.51667e-07	0.697658
WASL	4.73235e-09	4.71378e-07	1.51962
HUNK	6.46744e-09	6.39289e-07	0.448956
CPNE2	7.58159e-09	7.43742e-07	1.63211
CXCL8	8.26763e-09	8.04944e-07	2.07825
MACROH2A2	8.49832e-09	8.21229e-07	1.88095
MAP10	1.17803e-08	1.12995e-06	0.023426
MELK	1.34231e-08	1.27805e-06	0.722757
GLIS2	1.36761e-08	1.29264e-06	0.414313
IGF2BP2	1.4479e-08	1.35862e-06	1.82311
LAMC1	1.46845e-08	1.36798e-06	1.52811
GRIN1	1.78528e-08	1.65125e-06	1.91994
MYO5B	1.82135e-08	1.67267e-06	1.48759
BMPR1B	1.94499e-08	1.77364e-06	1.98503
TMEM218	2.42663e-08	2.19737e-06	0.382711
DUT	2.49291e-08	2.23494e-06	0.569865
TGFA	2.50263e-08	2.23494e-06	1.41288
P2RX5	2.99462e-08	2.65598e-06	0.228223
C9orf64	3.06188e-08	2.69716e-06	0.643841
NFIA	4.21824e-08	3.69068e-06	0.632046
BIK	4.42936e-08	3.84049e-06	1.57468
EEF1D	4.44879e-08	3.84049e-06	0.71079
ATP9A	7.16625e-08	6.12046e-06	2.67417
MAN1A1	7.18441e-08	6.12046e-06	0.479962
PDIA3	8.84759e-08	7.44241e-06	0.702566
DOCK8	8.85112e-08	7.44241e-06	0.294844
LAMB3	9.90198e-08	8.27231e-06	1.36263
ABHD17B	1.00962e-07	8.38049e-06	0.644745
RILPL2	1.06536e-07	8.78687e-06	0.565933
JUNB	1.08846e-07	8.92057e-06	1.67998
CENPV	1.10852e-07	9.02785e-06	0.585717
CXCL3	1.13756e-07	9.20641e-06	1.54409
PODXL	1.2854e-07	1.03383e-05	1.37635
NSMAF	1.4004e-07	1.11937e-05	0.682654
FRMD5	1.4132e-07	1.12267e-05	0.632026
RPL30	1.81596e-07	1.43384e-05	0.669175
SHF	2.24718e-07	1.76356e-05	0.223041
SPTBN4	2.49838e-07	1.94889e-05	0.575622
PARP12	2.84244e-07	2.204e-05	1.47185
EMP1	2.93177e-07	2.25973e-05	0.644357
ALCAM	3.14544e-07	2.41008e-05	1.33096
CD70	3.22338e-07	2.45527e-05	0.211015
RHEB	3.37755e-07	2.54888e-05	1.35141
PTGER4	3.38565e-07	2.54888e-05	2.17107
ARID4A	3.84468e-07	2.87773e-05	1.44385
PPP1R14C	4.0854e-07	3.04034e-05	1.75796
MFSD6	4.19952e-07	3.1074e-05	1.49406
ECHDC2	4.37293e-07	3.21734e-05	0.298994
USP25	4.60352e-07	3.36785e-05	1.41736
LPCAT2	4.75538e-07	3.4529e-05	1.41311
ISG15	4.77311e-07	3.4529e-05	1.41302
SLC22A3	4.88223e-07	3.51222e-05	0.236171
GRAMD2A	4.97742e-07	3.56092e-05	0.501117
ANKRD12	5.07912e-07	3.61371e-05	1.39376
TRPS1	5.1964e-07	3.67093e-05	0.547572
S100A4	5.21623e-07	3.67093e-05	0.486121
KMT2E	5.82589e-07	4.07781e-05	1.3395
GULP1	6.06182e-07	4.22014e-05	1.51343
TTC9	6.31551e-07	4.37323e-05	1.91724
TMX4	6.37885e-07	4.39204e-05	0.668555
SPA17	6.4105e-07	4.39204e-05	0.474243
TIPARP	6.76983e-07	4.61382e-05	1.47527
TMEM45B	6.91041e-07	4.68497e-05	0.275804
CFTR	7.04883e-07	4.75392e-05	0.262805
OAZ2	7.22208e-07	4.84553e-05	0.722673
CITED2	7.59923e-07	5.07229e-05	1.49134
FSTL3	7.90478e-07	5.24918e-05	1.53885
RAC2	8.15525e-07	5.38788e-05	0.554386
DHFR	8.62419e-07	5.66877e-05	0.711564
FAN1	9.05331e-07	5.92077e-05	0.56513
FANCI	9.29619e-07	6.03311e-05	0.745473
DNM3	9.31826e-07	6.03311e-05	0.562956
KIF3A	1.05427e-06	6.79188e-05	1.37169
LPAR1	1.0862e-06	6.963e-05	1.6693
BMI1	1.12972e-06	7.2063e-05	1.5094
UBE2H	1.20216e-06	7.63074e-05	1.31698
H2AC6	1.24018e-06	7.83372e-05	0.677299
MKX	1.26669e-06	7.96234e-05	0.666187
SATB1	1.28437e-06	8.03447e-05	1.68243
PCLAF	1.30687e-06	8.13589e-05	0.688514
CKS2	1.35394e-06	8.3886e-05	0.690437
SEMA3A	1.40362e-06	8.65499e-05	1.34505
ATP5PO	1.45864e-06	8.95162e-05	0.725321
PIM1	1.47331e-06	8.999e-05	1.35315
AFAP1L2	1.54196e-06	9.3646e-05	1.84536
PIF1	1.54763e-06	9.3646e-05	0.589139
KIF13B	1.63232e-06	9.83111e-05	1.50797
FNDC10	1.70417e-06	0.000102163	1.45242
BRAF	1.78097e-06	0.000106276	1.34358
UBN2	2.03218e-06	0.00012071	1.36351
MRPS6	2.20092e-06	0.000130136	0.724313
MYL9	2.24242e-06	0.000131987	0.600952
DNMBP	2.33626e-06	0.000136888	0.735784
SBK1	2.38255e-06	0.0001384	1.39183
GCNT1	2.38345e-06	0.0001384	0.408527
PPIB	2.41307e-06	0.000139495	0.617246
FYN	2.47602e-06	0.000141981	1.70949
FBN1	2.49454e-06	0.000141981	0.30575
UBASH3B	2.49611e-06	0.000141981	0.725788
SYT12	2.49993e-06	0.000141981	0.362678
IER3	2.56219e-06	0.000144881	1.51477
IL17RD	2.57681e-06	0.000145074	1.47425
CYP2S1	2.70896e-06	0.000151854	1.73259
KRTAP2-3	2.72143e-06	0.000151896	1.97278
RNF157	2.74607e-06	0.000152613	1.44715
NKD2	2.9107e-06	0.000161071	1.69104
FEZ1	2.93836e-06	0.00016191	0.0391739
RUNX2	2.98288e-06	0.000163666	0.691532
PRKAA2	3.10478e-06	0.000169139	1.37299
NUB1	3.10874e-06	0.000169139	1.34552
CPEB2	3.19552e-06	0.000173133	1.92453
TGFBR3L	3.28119e-06	0.000177034	2.73324
MIS18A	3.46128e-06	0.000185975	0.644897
DNAJC15	3.51019e-06	0.000187824	1.39143
SLC9A3R2	3.72471e-06	0.000198482	1.34097
TC2N	3.76063e-06	0.000199575	1.45841
PGM2L1	3.8671e-06	0.000204388	1.67058
KITLG	3.92846e-06	0.000206327	0.714542
GPX2	3.93566e-06	0.000206327	1.51744
FZD3	3.98861e-06	0.000207804	1.55796
DONSON	3.99593e-06	0.000207804	0.708987
ARHGAP21	4.06955e-06	0.000210051	1.27875
ODAM	4.07158e-06	0.000210051	0.170924
ZFP36L2	4.13497e-06	0.000212475	1.3251
BOK	4.28667e-06	0.000219399	1.36211
SECTM1	4.56322e-06	0.000232112	1.49573
RAD51	4.57089e-06	0.000232112	0.599337
BCAR3	4.60753e-06	0.000233058	1.91791
FNBP1L	4.74787e-06	0.000239222	1.38145
HIVEP2	4.7727e-06	0.000239541	1.42123
MFGE8	4.96573e-06	0.000248267	0.616865
FST	5.14033e-06	0.000256008	0.342166
HEYL	5.52266e-06	0.000273311	0.487098
HOXA11	5.52997e-06	0.000273311	0.685272
C21orf91	5.81675e-06	0.000286392	0.681229
CPS1	6.02869e-06	0.000295703	0.711267
EREG	6.3376e-06	0.000309681	1.3246
IMPDH1	6.59392e-06	0.000320995	1.35628
MGLL	6.70729e-06	0.000325291	1.76291
LRRC61	7.08973e-06	0.000342556	1.39186
GABRD	7.22774e-06	0.000347926	0.0420026
SUMO3	7.31052e-06	0.000350607	0.746279
KRTCAP3	7.56521e-06	0.000361483	0.713967
PCDH19	7.62012e-06	0.000362768	2.29341
ZNF697	7.65292e-06	0.000362995	1.42208
CEP78	7.76076e-06	0.000366767	0.735032
ZSCAN29	7.93157e-06	0.000373476	0.66307
CD44	8.21374e-06	0.000385361	1.36496
CPLANE1	8.3237e-06	0.000389111	0.493403
ADGRF1	8.37616e-06	0.000390154	1.65405
URB1	9.219e-06	0.000427874	0.654058
SORD	9.47506e-06	0.000438188	0.650025
CDH23	1.00116e-05	0.000461151	0.371582
UBE2G2	1.00428e-05	0.000461151	0.743058
TRMT2A	1.01905e-05	0.000466277	0.691128
SYNJ2	1.02745e-05	0.000468467	1.27126
LY6E	1.03453e-05	0.000470039	1.30719
KLHL5	1.08173e-05	0.000488854	0.631028
TRABD2A	1.08349e-05	0.000488854	1.49982
VAT1	1.13174e-05	0.000507647	1.40423
CENPW	1.13298e-05	0.000507647	0.678742
IVD	1.16331e-05	0.000519437	0.743132
ST7	1.2372e-05	0.000550534	1.35784
NET1	1.28226e-05	0.000568629	1.36028
HLCS	1.33228e-05	0.000588797	0.770044
RBBP5	1.34472e-05	0.000592273	0.722232
RAB27B	1.36239e-05	0.000598022	1.56632
KREMEN1	1.38774e-05	0.000607091	1.51363
CCDC68	1.41034e-05	0.000614899	1.69664
FAM72B	1.42714e-05	0.000620135	0.468398
DIAPH2	1.44134e-05	0.000624211	1.42739
AATK	1.46102e-05	0.000630626	1.45457
NAA35	1.48431e-05	0.000637649	0.746085
WDR3	1.48714e-05	0.000637649	0.519454
PDE4B	1.50923e-05	0.000644985	0.153936
RAB29	1.52259e-05	0.000648551	0.675235
CDKL5	1.54574e-05	0.000656255	1.64505
ACOXL	1.55465e-05	0.000656786	1.71373
SHANK3	1.56013e-05	0.000656786	1.38858
MAT1A	1.56221e-05	0.000656786	0.696436
GRIK2	1.59657e-05	0.00066906	0.442143
LOXL4	1.6078e-05	0.000671592	0.406135
RPAP1	1.62849e-05	0.000678047	0.640945
GAREM1	1.6477e-05	0.000683847	1.54316
ANKRD18B	1.68473e-05	0.000696985	1.42802
MYO1D	1.69325e-05	0.000698278	1.32133
VPS39	1.70436e-05	0.000700625	0.693467
TPPP	1.71402e-05	0.00070237	1.57842
IMP3	1.7324e-05	0.00070766	0.665261
TSC22D1	1.78374e-05	0.000726343	0.703845
SLC1A1	1.82673e-05	0.000741513	1.44284
MPI	1.85165e-05	0.000748673	0.716331
DSC2	1.85593e-05	0.000748673	1.59256
KLF10	1.91319e-05	0.000767515	1.35601
FAM167A	1.91449e-05	0.000767515	1.63969
MAPT	1.92431e-05	0.00076907	1.45774
HPCAL1	2.00958e-05	0.000800678	1.30122
CAST	2.04294e-05	0.000811475	1.25035
OSBPL3	2.06286e-05	0.000816879	1.29298
CD2AP	2.08145e-05	0.00082173	1.27691
AHNAK	2.1596e-05	0.00084999	1.26489
TSPAN13	2.23828e-05	0.000878287	0.743861
CSF2	2.24836e-05	0.000879577	2.21121
AQR	2.3501e-05	0.000913309	0.738075
RAB22A	2.35261e-05	0.000913309	1.28472
PTCH1	2.35574e-05	0.000913309	0.627483
RPL38	2.43776e-05	0.000942287	0.721674
CDK2	2.50577e-05	0.00096569	0.74504
MVP	2.59457e-05	0.000996946	1.33338
KRTAP2-2	2.62617e-05	0.0010061	6.10972
PALD1	2.8082e-05	0.00107266	0.604795
COG5	2.82582e-05	0.00107622	1.40478
ZNF770	2.84803e-05	0.0010815	0.686279
RUSC2	2.89912e-05	0.00109768	1.3774
EN2	2.9504e-05	0.00111384	1.3347
IL17RE	2.97768e-05	0.00112087	1.51136
IFI27L2	3.00669e-05	0.00112851	1.69359
MCM3AP	3.10126e-05	0.00116064	0.73873
VPS37D	3.11211e-05	0.00116135	2.26746
VGLL4	3.18384e-05	0.0011847	1.31992
RYR2	3.20204e-05	0.00118534	0.396973
SMCHD1	3.20386e-05	0.00118534	1.30158
NRSN2	3.2329e-05	0.0011915	0.632114
SH3RF3	3.23893e-05	0.0011915	0.275534
MIDN	3.31136e-05	0.0012147	1.30609
SREK1IP1	3.34472e-05	0.00122347	1.29519
HBA1	3.35634e-05	0.00122426	4.19561
ITGB3	3.37245e-05	0.00122668	0.221191
CCT8	3.39362e-05	0.00123092	0.780413
ANO1	3.45428e-05	0.00124943	0.376947
LGR6	3.58122e-05	0.00129173	1.48814
UBC	3.65115e-05	0.0013133	1.2832
IL20RA	3.70507e-05	0.001329	0.484431
APEH	3.74226e-05	0.00133659	0.763313
DST	3.74687e-05	0.00133659	1.31464
PIK3R1	3.80527e-05	0.00135107	0.625126
PRDX1	3.80833e-05	0.00135107	0.716346
SEC61B	3.93749e-05	0.00139308	0.753188
DMBX1	3.97602e-05	0.00140287	1.86396
KRT17	4.15958e-05	0.00146365	1.52989
STRN	4.17933e-05	0.00146662	1.28516
MAPKBP1	4.19746e-05	0.001469	0.657664
IFITM2	4.21317e-05	0.00147052	0.574387
INF2	4.53039e-05	0.00157699	1.25984
THRB	4.77661e-05	0.00165824	1.71435
ANXA6	4.8231e-05	0.0016699	0.765432
NIPAL2	4.84154e-05	0.00167182	1.66951
SLK	4.91921e-05	0.00169412	1.25474
YBX3	4.93318e-05	0.00169442	1.2722
PDE4D	4.95313e-05	0.00169678	1.79307
STARD8	4.98618e-05	0.00170359	0.529302
TPRG1L	5.00952e-05	0.00170706	1.3354
CTXN1	5.10899e-05	0.00173639	1.41085
AKR1B1	5.23087e-05	0.00177316	1.2737
BIRC3	5.2763e-05	0.00178389	1.92582
NIN	5.31061e-05	0.00179081	1.32362
PLD1	5.40047e-05	0.00181191	1.36192
PRIMPOL	5.40118e-05	0.00181191	0.602616
ALG2	5.44319e-05	0.00182129	0.732675
SLC16A6	5.5484e-05	0.00185171	0.515957
GPR176	5.60553e-05	0.00186597	0.533453
OTUD1	5.99145e-05	0.00198931	1.64381
FAM107B	6.14005e-05	0.00203344	1.31373
CENPP	6.21422e-05	0.00205275	0.501912
DUSP8	6.23217e-05	0.00205344	1.74923
PITPNM2	6.33963e-05	0.00207911	1.54327
SIRPA	6.34218e-05	0.00207911	1.4608
OTULINL	6.38959e-05	0.00208936	0.311764
MFSD14B	6.45896e-05	0.00210673	0.79519
GGA2	6.54801e-05	0.00212623	0.803691
KRTAP3-1	6.55159e-05	0.00212623	2.48212
PRSS3	6.73478e-05	0.00218022	1.32109
ANKRD9	6.75995e-05	0.00218291	1.52
CIRBP	6.88638e-05	0.0022182	0.794049
RAB3IL1	6.93322e-05	0.00222775	1.47434
PCSK7	7.02043e-05	0.00224957	0.747436
AREG	7.03587e-05	0.00224957	1.31224
JUN	7.18454e-05	0.00229144	1.59024
NAT1	7.37739e-05	0.00234717	0.51246
NTAN1	7.41796e-05	0.00235429	1.3595
MPPE1	7.54316e-05	0.00238329	0.328626
CIAO2A	7.54613e-05	0.00238329	0.742502
FAM3C	7.56612e-05	0.00238379	1.45354
PACS2	7.74489e-05	0.00243419	1.32935
TMEM50B	7.86595e-05	0.00246625	0.716437
REPIN1	7.90631e-05	0.00247292	1.29176
MKRN1	7.99517e-05	0.00249469	1.24996
EHD2	8.17244e-05	0.00254387	1.45111
MTPN	8.20016e-05	0.00254638	1.27045
CCNB2	8.35009e-05	0.00258327	0.671594
EYA4	8.35888e-05	0.00258327	0.173978
TNFSF15	8.60092e-05	0.00264821	1.82747
BRME1	8.61418e-05	0.00264821	0.662373
C21orf58	8.63036e-05	0.00264821	0.629559
PYCR1	8.87952e-05	0.00271823	0.780272
GPX3	9.04848e-05	0.00276342	0.774943
TP53BP1	9.10129e-05	0.002773	0.762467
CYP27B1	9.49031e-05	0.00288474	0.480963
INAVA	9.65501e-05	0.00292793	1.31782
CCNG2	0.000101012	0.00305608	1.64174
ERCC6L2	0.000102352	0.0030894	0.74451
ICE2	0.000103671	0.00312196	0.75613
TBC1D2B	0.000104139	0.00312877	0.78179
ARFGEF3	0.000104885	0.00314389	1.29689
SEMA4D	0.000105309	0.0031493	0.75164
SHISA4	0.000106246	0.00316998	2.10782
CYP2J2	0.000106577	0.00317256	1.72439
FARP1	0.000107064	0.00317976	1.27029
MARCKS	0.0001084	0.00321206	1.36639
PFKL	0.000110515	0.00326725	0.789638
ZNF277	0.000111139	0.00327822	1.44839
ANKH	0.000111668	0.00328635	1.39006
EFNA5	0.000112067	0.00329061	0.368147
RWDD2B	0.000112541	0.00329704	0.650791
MLPH	0.00011648	0.00340473	1.73117
DTX4	0.000117747	0.00343401	1.5767
ARNTL2	0.000118824	0.00345764	0.779503
CLN6	0.0001216	0.00353048	0.697541
TTC30B	0.000121891	0.00353102	0.465536
PLAUR	0.000123918	0.00358173	1.44534
MRPL39	0.000124405	0.00358779	0.685938
SLC37A4	0.000126984	0.00365403	0.71319
CD55	0.000127707	0.0036667	1.24355
ADAMTS17	0.000130211	0.00373031	0.557477
NR1H2	0.000130868	0.00374086	1.29373
CST3	0.000132583	0.0037736	1.29205
FAM98B	0.000132596	0.0037736	0.686592
STARD10	0.000133233	0.00378341	1.31082
SYNE3	0.000135104	0.00382814	0.697896
SOX9	0.000136894	0.0038704	1.27575
TCEA3	0.000138679	0.00391231	0.229812
PANX2	0.000141983	0.00399681	1.69073
COASY	0.000144271	0.00405243	0.763844
ZNF609	0.000146	0.00409211	0.811317
IREB2	0.000147972	0.00413841	0.781383
ANKRD29	0.000148643	0.00414824	0.556622
VAMP8	0.000150588	0.00419347	1.38283
EPAS1	0.000153152	0.00425571	1.66482
ERO1A	0.000154029	0.00427092	1.22674
SPTB	0.000155108	0.00429165	1.53122
BIN3	0.000156824	0.00432987	1.43266
PPIP5K1	0.000159258	0.00438772	0.578947
IARS1	0.000161751	0.00443881	0.778396
PCNT	0.000161798	0.00443881	0.727801
PLEKHG2	0.000166537	0.00455081	0.637237
C9orf40	0.000166583	0.00455081	0.622474
CDS1	0.000168361	0.00458969	1.29848
PEAK1	0.000169044	0.00459863	0.765925
UBR1	0.000169746	0.00460806	0.648927
MNX1	0.000173365	0.00469646	1.37456
SOAT1	0.000174597	0.00471996	0.73953
RHBDF2	0.00017498	0.00472046	1.28589
GAS2L1	0.000179008	0.00481908	1.32954
CCDC92	0.000180679	0.00485398	1.40097
S100A13	0.000181707	0.00487149	1.45665
PBX2	0.000185933	0.00497448	0.757282
NSD1	0.000196066	0.00522514	0.741015
TMUB1	0.000196109	0.00522514	1.32054
GOLGA4	0.000196908	0.00523566	1.2905
FAM131C	0.000197444	0.00523916	1.8048
SYT1	0.000199359	0.00527915	1.40755
NXPH4	0.000206149	0.00544781	1.61966
STOX2	0.000208811	0.00550692	0.450789
FOXD1	0.000210444	0.00553049	1.42369
CHAF1B	0.000210559	0.00553049	0.709817
BUB1B	0.000211005	0.00553098	0.697053
STK17B	0.000212314	0.00555405	1.29963
RTF1	0.000213083	0.00556294	0.751141
NEMP2	0.000218021	0.00568039	0.596544
USP20	0.000219135	0.00569795	0.759203
CRLS1	0.000219797	0.00570372	1.46084
TTC28	0.000220421	0.00570846	0.636584
FSIP2	0.000223091	0.00575583	2.20069
INTS14	0.000223139	0.00575583	0.763734
TSKU	0.000225168	0.00579661	1.32987
TMED3	0.000226715	0.00582485	0.789928
JUP	0.000227558	0.00582513	1.2822
CCDC70	0.000227625	0.00582513	2.22366
TCF12	0.000228823	0.00584423	0.774129
ATF7IP2	0.000230152	0.00586661	0.511105
FKBP11	0.000232905	0.00592512	0.728781
SPRY1	0.000234473	0.0059533	0.524134
NFKBIA	0.000235323	0.0059632	1.61223
FAM81A	0.000236326	0.00597693	0.704317
EDAR	0.000237194	0.00598159	0.285311
LCMT2	0.000237434	0.00598159	0.592301
SDCBP2	0.000239194	0.00601422	1.81441
SALL2	0.000244175	0.00612755	0.0843127
PDE3B	0.000247227	0.00619216	0.518815
SH3BGRL3	0.00024862	0.00621086	1.27258
REEP5	0.000248933	0.00621086	1.24343
SMAD3	0.000250222	0.00623102	1.20932
SLC30A10	0.000252189	0.00626795	0.384995
HECA	0.000258847	0.00642108	1.34945
FN1	0.000261537	0.00647542	1.4311
C1QL4	0.000268761	0.00664156	2.21571
CMIP	0.000269648	0.0066508	1.27708
EML1	0.000272757	0.00670613	0.208791
MGAT3	0.000272927	0.00670613	0.35881
CKMT1B	0.000279912	0.00686473	0.30674
PRIM2	0.000280733	0.00687185	0.765284
CHMP4B	0.000281783	0.00688455	1.31606
SRSF6	0.000287802	0.00701836	0.794602
SPATA5L1	0.000291398	0.00709269	0.704053
TMEM47	0.000294312	0.00715019	0.690381
COL9A3	0.000295624	0.00716861	0.575869
PPP3CA	0.000296197	0.00716908	1.28491
FANCD2	0.000299395	0.00723295	0.738969
LAMA5	0.000300657	0.00724993	1.3782
KRT7	0.000302794	0.00728789	1.22293
AAGAB	0.000314909	0.00756541	0.762258
RPL23A	0.000316527	0.00759021	1.22071
TRIM65	0.000325482	0.00779051	0.747724
DSG2	0.00032918	0.00786449	1.21324
CCDC112	0.000331633	0.0079085	1.35874
COMMD3	0.000335213	0.00797919	1.49879
BLOC1S6	0.000337313	0.00801443	0.750616
TMPRSS2	0.0003422	0.00810613	3.42938
METRN	0.000342941	0.00810613	1.33907
PPM1L	0.00034305	0.00810613	0.658347
DDX39B	0.000348846	0.00822807	0.730743
LAMC2	0.00035111	0.00826642	1.3427
ID2	0.000364433	0.00856451	0.766322
EPPK1	0.000368016	0.00863305	1.40109
CBLB	0.000369089	0.00864256	1.5922
CRYBG1	0.000370382	0.00865718	1.31899
KCNJ4	0.000378734	0.00883643	0.521974
CCDC15	0.000382366	0.0088903	0.524982
MGME1	0.000382415	0.0088903	0.762227
LAMA4	0.000386461	0.00896825	5.02125
FBRSL1	0.000389924	0.00903244	1.33844
GTF2E2	0.000396234	0.00916221	1.25489
FHDC1	0.000409339	0.00943409	1.62919
LHFPL2	0.000409449	0.00943409	1.26218
FAM83F	0.000412503	0.00947158	0.797499
BRCA1	0.000412539	0.00947158	0.798844
SMARCD3	0.00042434	0.00972158	1.3802
SLFN13	0.00042493	0.00972158	0.782956
MAPK3	0.000428982	0.00979698	1.28119
CAPN13	0.000431192	0.0098301	0.521995
RMI1	0.00043681	0.00992655	0.724342
QSOX1	0.000436955	0.00992655	1.23376
ZNF738	0.000438523	0.00994471	0.582433
CEP152	0.000440159	0.00994724	0.756531
IRF5	0.000440171	0.00994724	1.55544
PSIP1	0.000441267	0.00995464	1.28964
CHN1	0.000444709	0.00999905	1.37135
IRF2BPL	0.00044478	0.00999905	1.32211
ATL1	0.000446103	0.0100114	1.50911
SDSL	0.000448068	0.0100159	0.584423
RIN3	0.00044842	0.0100159	1.37559
LRFN4	0.000448623	0.0100159	1.3121
C4orf48	0.000449676	0.0100221	1.43385
MAB21L4	0.000453186	0.010083	0.0717293
SEPTIN3	0.000459038	0.0101957	1.45357
CCDC71L	0.000463757	0.0102829	1.34165
SMNDC1	0.000469245	0.0103868	0.792741
ATP5MC3	0.000470515	0.0103919	0.761393
ZNF462	0.00047108	0.0103919	0.71445
EVA1C	0.000481769	0.0105966	0.683998
DLD	0.00048212	0.0105966	1.19167
PCDH1	0.0004836	0.0105966	1.73796
HMGN1	0.000483637	0.0105966	0.737827
NKAIN1	0.000485047	0.0106096	2.63949
SUCO	0.000488747	0.0106725	1.24769
WDR76	0.000489678	0.0106729	0.680004
TMEM123	0.000490413	0.0106729	1.21448
CTSD	0.000491637	0.0106816	1.3892
ZNF800	0.000496328	0.0107654	1.24237
ADAP1	0.000504981	0.0109348	1.44082
ZNF106	0.000506548	0.0109504	0.735776
CALD1	0.000516602	0.0111341	1.27586
SPATS2L	0.000516767	0.0111341	1.25876
MYL6B	0.000529433	0.0113881	0.745053
VPS35	0.000538621	0.0115665	1.20205
COX5A	0.000540318	0.0115837	0.785595
MKNK2	0.000552164	0.0118181	1.20444
ADAMTS15	0.000553135	0.0118183	0.151136
FAT1	0.000553999	0.0118183	0.784167
CCL2	0.000559814	0.0119079	0.0665584
TEX10	0.000560038	0.0119079	0.786005
GALK2	0.000561737	0.0119245	0.624572
KIF17	0.000568104	0.0120399	1.88485
TRIO	0.000572664	0.0121167	1.2005
TIRAP	0.000577298	0.0121948	0.464634
XDH	0.000578862	0.012208	0.355457
POLG	0.000584987	0.0123171	0.750875
SEMA3C	0.000588205	0.0123647	0.750402
FOXP4	0.000591861	0.0124214	1.27942
SLC7A11	0.000595251	0.0124723	1.34129
NDUFV3	0.000599176	0.0125343	0.737318
CDC42EP1	0.000604354	0.0126222	1.28514
PRRG2	0.000607186	0.0126462	1.4468
NENF	0.000607456	0.0126462	1.26466
PEX6	0.000614695	0.0127764	0.570179
INSIG2	0.000640921	0.0133001	0.702154
BCL6	0.000642208	0.0133055	1.51052
HOMER2	0.000652022	0.0134873	0.827909
H4C5	0.000662095	0.013662	0.72509
KLC3	0.000662579	0.013662	1.38688
PTPRK	0.000687441	0.0141519	1.19627
DOLPP1	0.000688523	0.0141519	0.709175
SNX9	0.000692847	0.0142176	1.26926
SRSF3	0.000693914	0.0142176	0.839895
ZBTB18	0.0007003	0.0143257	1.37565
BLK	0.000709489	0.0144908	3.58262
RCAN3	0.000737271	0.0150345	1.36623
CHEK2	0.000742887	0.0151134	0.768785
RPL39	0.000743474	0.0151134	0.757087
MT1E	0.000744759	0.0151158	0.602576
ADARB1	0.000750055	0.0151879	0.791073
FOXC1	0.000750658	0.0151879	1.57031
ATP5MC1	0.000752821	0.0152079	0.752226
TUBGCP4	0.000756934	0.0152672	0.736086
USP53	0.00076388	0.0153833	1.31995
TMEM39B	0.000768846	0.0154428	0.744267
C11orf68	0.000769217	0.0154428	1.31471
SLC50A1	0.000773767	0.0155101	0.674923
SDC4	0.000776521	0.0155412	1.24244
GDPD5	0.000782778	0.0156423	1.48927
AKR1A1	0.000793937	0.0158408	0.785113
NMU	0.000796735	0.0158722	0.710026
RAPH1	0.000800175	0.0159012	1.32396
TMEM143	0.00080208	0.0159012	0.650089
THSD4	0.000803104	0.0159012	0.596584
CBARP	0.000803106	0.0159012	1.34434
KIAA1217	0.000810411	0.0160214	1.28045
HERC2	0.00081229	0.0160341	0.729286
CSTB	0.000814194	0.0160472	0.783499
FOXRED2	0.000816975	0.0160775	0.756512
PMPCA	0.000822041	0.0161527	0.811793
CTDSPL2	0.000828296	0.0162509	0.800049
ANXA1	0.000831166	0.0162826	0.757864
NCOA1	0.000832696	0.0162879	1.40428
ARF5	0.000835996	0.0163278	1.2924
SHMT2	0.000838014	0.0163349	0.732937
GLI1	0.000838882	0.0163349	2.90435
POLR2J	0.000846797	0.0164642	1.37367
GM2A	0.000849898	0.0164997	1.2558
PSMG1	0.000855965	0.0165927	0.718172
BACH1	0.000861631	0.0166775	0.764435
RPS15	0.000868321	0.0167819	1.33402
KMT2C	0.00088844	0.0171452	1.22621
CD6	0.000894103	0.0172288	0.495273
PKM	0.000898386	0.0172637	0.773619
ADGRG6	0.000898583	0.0172637	1.21928
DNAJC2	0.000923146	0.0176842	1.34082
ARAP2	0.000924668	0.0176842	1.26308
ESPL1	0.000925736	0.0176842	0.750148
DMTN	0.00092593	0.0176842	1.33024
NKX2-1	0.000928021	0.0176947	1.94311
HOXB5	0.000929215	0.0176947	0.715568
ODAD2	0.000932834	0.017716	0.729415
FANCC	0.000933069	0.017716	0.73601
KCNK15	0.000938994	0.0178024	1.73212
FRMD6	0.00095155	0.0180141	1.56879
MT1M	0.000957344	0.0180973	0.423623
RPS14	0.000967979	0.0182717	1.20242
H2AC8	0.000978546	0.0183884	0.645848
ASF1B	0.000979098	0.0183884	0.790242
S100A11	0.000979739	0.0183884	1.26211
UNG	0.000979964	0.0183884	0.747934
PFKP	0.000981262	0.0183884	0.788058
ATIC	0.000992726	0.0185763	0.784669
ISYNA1	0.00100125	0.0187089	0.623205
C1QTNF1	0.00100348	0.0187123	1.45481
KIAA1549L	0.00100433	0.0187123	3.69137
MYCL	0.0010253	0.0190418	1.72551
SCCPDH	0.00102547	0.0190418	0.796113
MYEF2	0.00102643	0.0190418	0.692668
ARID5A	0.00107597	0.0199324	1.59034
JAK1	0.00107992	0.019977	1.20157
NPC2	0.00108194	0.0199857	0.675248
TMCC2	0.00108819	0.0200726	1.63513
COL8A2	0.00110133	0.020286	1.30457
PAGR1	0.00110689	0.0203437	0.666992
CHPF2	0.0011076	0.0203437	1.24672
BBX	0.00113929	0.0208962	1.21276
RMDN3	0.00115793	0.0211707	0.638349
TRIM8	0.0011584	0.0211707	1.29184
DEPDC1	0.00115916	0.0211707	0.768926
KANK3	0.00116293	0.0212096	2.27349
FAM216A	0.00117918	0.0214757	0.720854
RPS6KA3	0.0011851	0.0215532	1.18931
DPP8	0.0011924	0.0216085	0.817545
PKIA	0.00119274	0.0216085	1.27724
ANKRD36C	0.00119508	0.0216085	1.51822
NEDD4L	0.00119647	0.0216085	1.24063
KCNC4	0.00119649	0.0216085	1.46912
FZD5	0.0012085	0.021795	1.4248
RBBP7	0.00121818	0.021939	0.828483
BABAM1	0.00124087	0.0222972	0.763044
ZC3H10	0.00124151	0.0222972	0.681866
NTSR1	0.0012455	0.022338	0.399965
RSAD1	0.00127199	0.0227814	0.748671
LIFR	0.0012852	0.0229862	1.42957
BACH2	0.0012873	0.0229921	1.64348
SAMD4B	0.00130052	0.0231961	1.25023
ZBTB7A	0.00130261	0.0232014	1.24497
ZSWIM4	0.001316	0.0234078	1.45287
ETFA	0.00132714	0.0235735	0.816423
LSS	0.00133198	0.0235904	0.759209
KIAA1549	0.00133212	0.0235904	1.24604
ZNF91	0.00133355	0.0235904	1.26271
TICAM1	0.00134616	0.023781	1.29589
TULP4	0.00135158	0.0238442	1.17646
BLOC1S1	0.00135541	0.0238792	1.73805
HEATR5B	0.00136623	0.0240372	1.24962
FAM120AOS	0.00137036	0.024077	0.778888
RAB6A	0.00138244	0.0242564	1.22792
ZNRF1	0.00138766	0.0243151	1.38805
NRP2	0.001418	0.0248131	0.704864
PLS1	0.00143215	0.0250268	1.22921
SBNO2	0.00143666	0.0250718	1.20601
SATB2	0.00144355	0.0251582	0.786567
MDFI	0.00145196	0.0252708	1.28613
POLA1	0.00145653	0.0253162	0.78803
SMIM10L2B	0.00145886	0.0253167	2.45623
NCSTN	0.00146046	0.0253167	0.816223
COMMD4	0.00146588	0.0253766	0.765449
GNAL	0.00147174	0.025444	0.525779
MAN2A2	0.00147626	0.0254881	0.807805
RGS3	0.00148148	0.0255441	0.778306
RHBDD3	0.00148527	0.0255755	0.7546
CASK	0.00149079	0.0256364	1.23063
NINJ2	0.00151919	0.0260902	1.63548
HHIPL1	0.00153437	0.0263159	1.48124
TBK1	0.00153814	0.0263457	1.23065
HAPLN3	0.00154509	0.0264065	0.700121
ZFYVE19	0.00154577	0.0264065	0.72086
ZCWPW1	0.00155117	0.0264574	0.599804
CDAN1	0.00155283	0.0264574	0.714339
PTPRF	0.00156518	0.0266327	1.24507
EPHA2	0.00157585	0.0267792	1.23445
OIP5	0.00157941	0.0268044	0.504961
PRPF19	0.0015913	0.0269709	0.75271
PIGS	0.00160413	0.0271299	0.812396
KDM6B	0.00160487	0.0271299	1.2562
CADPS	0.00163157	0.0275124	0.123203
ARMC10	0.00163175	0.0275124	1.2393
ASAP1	0.00165348	0.0278425	0.785575
GTF2A2	0.00166542	0.0280071	0.755775
SPPL2A	0.0016705	0.0280562	0.79456
DNAJB6	0.0016731	0.0280621	1.2458
KIF20A	0.00167519	0.0280621	0.733589
SDC3	0.00169218	0.0283101	1.29504
SLC30A3	0.00170268	0.028449	1.42178
MACROD1	0.00170989	0.0285326	1.4424
PHETA2	0.00171529	0.0285859	0.725625
FAM160A1	0.00172384	0.0286915	1.2635
PIP4K2A	0.001735	0.0288403	1.3675
SPNS2	0.00173741	0.0288432	0.564077
ARL8A	0.00174209	0.0288839	1.31909
FBLN7	0.00175042	0.0289849	0.0801641
AHDC1	0.00176533	0.0291945	1.22016
POT1	0.00177557	0.029321	1.34381
RFX5	0.00177751	0.029321	0.793319
CEP44	0.00178487	0.0294049	0.688339
ELL2	0.00181647	0.0298875	1.29039
ESYT2	0.00182482	0.0299867	1.25589
AP4E1	0.00183069	0.0300188	0.768787
RNF223	0.0018314	0.0300188	1.42721
MRC2	0.00183589	0.0300543	0.812018
PTGR1	0.0018401	0.0300851	0.762455
FAM78B	0.00184587	0.0301158	1.91368
URM1	0.00184814	0.0301158	0.790734
SPRY2	0.00184895	0.0301158	1.274
LRRFIP1	0.00185659	0.0302023	1.25106
DENND11	0.00186182	0.0302493	1.25605
LMO7	0.00188072	0.0304856	1.26795
MAPK6	0.00188107	0.0304856	0.794016
WDR73	0.00189579	0.0306526	0.628448
CATSPER2	0.00189611	0.0306526	0.457082
NEDD4	0.00190494	0.0307569	0.773482
TRNP1	0.0019174	0.0309195	1.3138
BVES	0.00191979	0.0309196	0.434882
RFC5	0.00192372	0.0309444	0.762514
MAMLD1	0.00193089	0.0310111	1.39935
GLIPR2	0.00193266	0.0310111	1.32585
KCNQ4	0.00194375	0.0311505	1.62501
JARID2	0.00197135	0.0315538	1.2379
SMC5	0.00197523	0.0315769	0.80698
RASAL2	0.00198168	0.0316409	1.22976
SPATA18	0.00198487	0.0316528	1.82452
COG6	0.00199395	0.0317585	1.28858
LIF	0.00201797	0.0321015	1.45632
BRF2	0.00203597	0.0323483	0.5771
STXBP6	0.00203993	0.0323715	1.37548
NBL1	0.00204796	0.032459	1.24651
TSTD2	0.00205544	0.0325378	0.754328
NAV1	0.002084	0.0329496	1.29395
BLM	0.00209558	0.0330922	0.758791
ZNF804A	0.00211776	0.0334018	1.33454
PACS1	0.00213345	0.0336084	1.21735
ARHGAP42	0.002148	0.0337964	1.30038
DPH7	0.00215725	0.0339008	0.781456
FRRS1	0.0021719	0.0340895	0.721531
PTBP3	0.00217583	0.0341099	1.20485
NEB	0.00218834	0.0342645	1.8285
PLEKHA5	0.00219232	0.0342854	1.24626
PRR7	0.00220057	0.034373	1.27676
KIF7	0.00221513	0.0345586	0.756673
SERPINB8	0.0022249	0.0346693	1.3957
NOP10	0.00223409	0.0347546	0.726503
ACSL3	0.00223574	0.0347546	1.18436
GALNT3	0.00224528	0.0348611	1.24149
BIRC2	0.00227632	0.0353007	1.25856
ADAP2	0.00228869	0.0354501	1.6501
HOXA1	0.0022967	0.0355316	1.6587
TOE1	0.00234633	0.0362001	0.742558
HSPA1L	0.00234806	0.0362001	0.363025
SPOP	0.00234829	0.0362001	0.798265
ARMCX2	0.00237311	0.0365391	0.807786
GBP1	0.00238167	0.0366274	0.192776
CYRIA	0.00240427	0.0368585	0.334083
CAT	0.00240515	0.0368585	1.23506
ZNF746	0.00240957	0.0368585	1.25648
GINS4	0.00241084	0.0368585	0.651888
NECTIN3	0.00241093	0.0368585	0.812669
GDI1	0.00241417	0.0368645	1.1905
KLHL2	0.00244825	0.0373408	1.24565
KTN1	0.00249737	0.0380452	1.17652
PSMD6	0.0025043	0.038077	0.773565
NEMF	0.00250533	0.038077	1.24105
PSRC1	0.00251647	0.0382014	0.720053
AP3S1	0.00252554	0.0382942	1.23548
NCOA2	0.00253914	0.0384198	1.22524
AHCYL2	0.00253976	0.0384198	1.24876
WSCD1	0.00255024	0.0385247	0.586107
ZNF7	0.00255265	0.0385247	0.786512
TSPO	0.00256578	0.0386779	1.26711
HK2	0.00257011	0.038698	0.758171
SLC25A48	0.0025954	0.0390336	0.277864
H2BC7	0.00264963	0.0397575	0.555553
HR	0.00264968	0.0397575	1.45635
TBXAS1	0.00268168	0.0401897	1.54816
TRPM7	0.00268469	0.0401897	0.818545
ZNF385B	0.00268791	0.0401913	1.34795
ENSA	0.00270719	0.0403931	0.817161
SLC13A4	0.00270764	0.0403931	1.55565
MYH15	0.00271653	0.0404791	0.637565
PRR3	0.00273572	0.0407181	0.739811
HES4	0.00274795	0.0408533	1.36019
SH3RF2	0.0027632	0.0410038	1.34806
RNF2	0.00276441	0.0410038	1.28786
ATP6V1C1	0.0027695	0.0410324	1.18503
NDUFB2	0.00278028	0.0411449	1.24272
NEURL4	0.00278639	0.0411883	0.795054
SPSB4	0.00280027	0.0413463	0.0918985
SELENOH	0.00280538	0.0413745	0.64102
ADPGK	0.00284138	0.0418258	0.821592
TSPAN8	0.00284348	0.0418258	1.30009
FAM124A	0.00284567	0.0418258	1.46562
RTL8C	0.00286313	0.0420196	1.26826
CCSER2	0.00286699	0.0420196	1.20014
GPX1	0.00286858	0.0420196	1.274
ADGRL1	0.00288882	0.0422682	0.822447
CLIC5	0.00289544	0.0423172	0.271869
KISS1	0.00290073	0.0423467	2.16014
IBA57	0.00293885	0.0428549	0.728649
SYBU	0.00295258	0.0430067	1.37349
MAP3K10	0.00295801	0.0430374	1.34398
UBE2I	0.00298335	0.0433573	0.833279
ARHGEF28	0.00298703	0.0433621	1.34927
BEND4	0.00299016	NA	39.475
KLF7	0.00300927	0.0436361	0.566959
RFX7	0.0030224	0.043738	0.776085
ORMDL3	0.00302305	0.043738	0.825798
EIF2A	0.00303521	0.0438649	1.18794
ZNF805	0.00305039	0.0440351	1.26667
BRSK1	0.00305799	0.0440553	0.26753
ASB7	0.00306087	0.0440553	0.775565
IRF1	0.00306199	0.0440553	1.28507
CDC7	0.00308512	0.0443375	0.771238
CUL4B	0.00308846	0.0443375	0.831271
UNC119B	0.00311233	0.0446308	0.807754
EPHB1	0.00312357	0.0447423	0.0661056
NEDD8	0.00315904	0.0451746	1.21906
SOD1	0.00316072	0.0451746	0.798705
CRTAP	0.00318746	0.0454803	0.798101
SHMT1	0.00318914	0.0454803	0.813294
COL16A1	0.00320593	0.0456695	0.52223
MEIS2	0.0032107	0.0456872	0.60068
PKP1	0.00323481	0.0458991	0.407049
CMTR1	0.00323573	0.0458991	0.830393
FMNL1	0.00323622	0.0458991	1.43536
PPFIBP2	0.00324608	0.0459472	0.600339
TLR4	0.00324671	0.0459472	0.103443
KAT14	0.00326346	0.0460999	0.700594
KCNC3	0.00327038	0.0460999	0.670305
PDXK	0.00327056	0.0460999	0.79056
RPS11	0.00327174	0.0460999	1.19536
TMEM18	0.00327763	0.0461326	0.771913
SYT7	0.00329531	0.0463311	1.21491
AFAP1L1	0.0033342	0.046827	0.357303
PRIM1	0.00334857	0.046978	0.768262
ZHX3	0.003373	0.0472582	0.732925
MAPK8IP1	0.00337584	0.0472582	0.761621
IQUB	0.00338615	0.0473513	2.85614
MT1X	0.0034151	0.0476913	0.68148
RIMKLB	0.00341784	0.0476913	0.660358
LRRC10B	0.00343296	0.0478508	1.44423
EMC4	0.00345873	0.0481581	0.718354
NFE2L2	0.00347266	0.0483002	1.20349
TMUB2	0.00347809	0.0483237	0.751119
ERICH1	0.00348595	0.0483811	1.3426
MCM7	0.00351144	0.0486827	0.810003
ETS2	0.00353566	0.0489661	0.755902
RAB19	0.00355312	0.0491552	1.43944
HSPA13	0.00355822	0.0491733	1.31749
OST4	0.00359617	0.0496448	0.794832
PACSIN1	0.00361925	0.0499102	0.493224
TMEM62	0.00363394	0.0500595	0.66034
FAM72C	0.00367428	0.0505614	0.418486
GPR161	0.00368909	0.0507112	1.41421
KCTD13	0.00371295	0.0509851	1.25754
ZCCHC4	0.00371996	0.0510272	0.724865
KCTD12	0.00373715	0.0512088	1.29502
NEK9	0.00375535	0.0514038	0.76427
CPE	0.00376578	0.0514921	0.717329
MRPS18C	0.0037705	0.0515024	0.67839
MUC1	0.00377576	0.0515198	0.584884
RNF19B	0.00378919	0.0516409	1.2195
EML2	0.00379261	0.0516409	0.736232
EXOC3L2	0.00380597	NA	14.6162
CCHCR1	0.00382763	0.0520167	0.80862
TRIM35	0.00382824	0.0520167	1.24314
AMDHD2	0.00385179	0.0522818	0.667099
RABAC1	0.00386241	0.052371	1.40024
KCNK6	0.00389821	0.0528012	1.20942
TONSL	0.00390399	0.0528243	0.736018
MEF2D	0.0039445	0.0533166	1.25562
PRKCA	0.00395219	0.0533649	1.17282
PPP1R14B	0.00397018	0.0534557	1.42917
CSF1	0.00397149	0.0534557	1.66555
MIGA1	0.0039729	0.0534557	1.26999
METTL15	0.00397543	0.0534557	0.810132
TCF21	0.00399331	NA	0.0731787
PERP	0.00399767	0.053699	1.21713
ZFHX3	0.00401397	0.0538621	1.23179
PDCD7	0.00403496	0.0540299	0.782085
COLGALT2	0.00403848	0.0540299	0.727559
TRPV3	0.004039	0.0540299	0.68401
C4orf19	0.00404383	0.0540388	0.786237
TIMELESS	0.00405843	0.0541772	0.772354
MAP3K9	0.00406256	0.0541772	1.22304
RER1	0.00407685	0.0543119	0.806932
SLC6A6	0.00408222	0.0543275	0.854279
GFY	0.00408399	NA	0.0469072
MINDY3	0.00411737	0.0547391	0.806164
KLHDC10	0.00415236	0.055112	1.19061
ZNF740	0.00415565	0.055112	0.815396
RAP2A	0.00415829	0.055112	1.20313
DLGAP4	0.00416385	0.055112	1.21011
MYD88	0.00416809	0.055112	1.21632
RPL36AL	0.00417096	0.055112	1.24769
CNTROB	0.00418115	0.0551903	0.789071
PLEKHA6	0.00419693	0.0553422	1.2456
PABIR1	0.00420961	0.055453	0.781612
VSIG2	0.00421918	0.0555225	0.340172
CDC45	0.0042236	0.0555243	0.756261
GSG1L	0.0042331	0.0555677	7.21704
CCDC149	0.00423549	0.0555677	1.329
MAP1LC3A	0.00425272	0.0557374	1.4878
ITGA2	0.00427743	0.0560044	1.29654
RPL17	0.00429927	0.0562049	0.68652
CIAO1	0.00430142	0.0562049	0.844515
DNAJB9	0.00432002	0.056391	1.3319
FBXW7	0.00434376	0.0566135	1.25305
TSPEAR	0.0043458	0.0566135	0.609654
DCTD	0.0044131	0.0574324	0.814213
COL4A4	0.00442345	0.0575093	0.492119
PIK3C2B	0.00453274	0.058871	1.23994
PDLIM7	0.00456814	0.0592714	0.831579
HEXA	0.00461042	0.0597601	0.769101
CHTF18	0.00462424	0.0598793	0.827646
MROH6	0.00465465	0.0601941	1.39553
ATP2C1	0.00465785	0.0601941	1.16276
AKAP9	0.00466499	0.0602263	1.23651
DPP3	0.00468337	0.0604034	0.825195
INAFM2	0.00469904	0.0604992	0.734395
SETD4	0.00470014	0.0604992	0.741627
GIT1	0.0047519	0.0610497	1.19385
TMEM238	0.00475234	0.0610497	1.32147
IQCE	0.0047628	0.0611234	1.22949
COPS2	0.0047759	0.0612308	0.826698
TNS1	0.00479916	0.0614682	0.674933
TOMM40L	0.00482763	0.0617718	0.718541
RPL27	0.00484742	0.0619074	1.16401
MAP4K5	0.0048478	0.0619074	1.20709
GSTA4	0.0048657	0.0620548	0.480853
ARHGAP11A	0.00486892	0.0620548	0.713034
PRDM10	0.00487841	0.0621146	0.71164
NCF2	0.00490427	0.0623826	1.48877
RPL22L1	0.00491038	0.0623989	0.857579
MMADHC	0.00493352	0.0626316	0.830249
ELF4	0.00494316	0.0626925	1.1824
HMOX1	0.00494891	0.062704	1.30849
SCAMP1	0.00497911	0.0629848	1.26898
SGTB	0.0049808	0.0629848	1.37984
ARHGEF39	0.00504192	0.0636954	0.713774
FERMT2	0.00507048	0.0639938	0.72926
GSTZ1	0.00509979	0.0643011	0.722694
AEN	0.00518807	0.0652878	0.822942
ADD1	0.00518813	0.0652878	1.17451
RP11-314N13.10	0.00521941	0.0656176	3.08855
LACC1	0.00523486	0.0656957	1.51904
PADI2	0.00523577	0.0656957	1.60035
ID1	0.00524867	0.0657939	1.18839
TMEM184B	0.00528758	0.0661708	1.17224
BCL3	0.00528896	0.0661708	1.42809
AP5Z1	0.0053199	0.0664937	1.27615
SERPINB2	0.00534666	0.0666888	0.447654
SUN3	0.00535058	0.0666888	3.21338
WNT10A	0.00535097	0.0666888	1.68503
NFATC1	0.00536705	0.0667645	1.44323
FZD4	0.00537218	0.0667645	0.724567
ABLIM3	0.00537251	0.0667645	1.50314
AVEN	0.00538511	0.0668135	0.700597
RASSF6	0.00538677	0.0668135	1.58831
PIK3C2A	0.00539422	0.0668267	1.19057
METAP1D	0.00539816	0.0668267	0.705553
RBM11	0.00541015	0.0669112	2.12066
ZNF516	0.00543986	0.0672144	1.40083
CRPPA	0.0054485	0.067257	0.581667
SLC24A1	0.00545863	0.0673179	0.642792
CXCL2	0.00547454	0.0674438	1.58717
JPT2	0.00547925	0.0674438	0.835271
PHGDH	0.00548482	0.0674482	0.751282
SNX1	0.00552025	0.067813	0.842769
R3HCC1	0.00552984	0.067813	0.789515
SURF4	0.00553432	0.067813	0.856124
FGFRL1	0.00553544	0.067813	1.20546
KIF3C	0.00554128	0.0678205	1.31697
PDLIM1	0.00556458	0.0680413	1.20393
IFNAR1	0.00558405	0.0682149	0.844514
FLOT1	0.00560446	0.0683997	1.26388
AC068831.18	0.00561438	0.0684446	0.579504
BTG1	0.00562805	0.0684446	1.26433
TIMP3	0.00562834	0.0684446	0.127552
MARCHF8	0.00562928	0.0684446	1.2834
TMSB10	0.00568735	0.0690859	1.30015
MAD2L1	0.00569306	0.0690904	0.812026
NABP1	0.0057655	0.069904	1.2427
PLEKHA4	0.00580204	0.0702813	1.26635
NCAPD2	0.00584083	0.070685	0.770142
WDR5	0.00587661	0.0710515	0.779549
NMRAL1	0.00591168	0.0713458	0.826763
GSTK1	0.0059159	0.0713458	1.35684
INSR	0.00591747	0.0713458	1.25869
MAPK4	0.00592479	0.0713675	1.714
CTNNAL1	0.00593098	0.0713758	0.851609
CNNM4	0.00593707	0.0713827	0.855519
MT2A	0.00598419	0.0718824	0.753567
KLF4	0.00599183	0.0719075	1.33504
POC5	0.00604742	0.0724486	0.738215
GRIN2D	0.00604811	0.0724486	1.19696
LUC7L3	0.00609418	0.0729331	1.19065
AHR	0.00610715	0.0730208	1.18635
TAOK3	0.00613062	0.0732338	1.27458
UBE3C	0.00614243	0.0732754	1.21022
REEP6	0.00614543	0.0732754	1.25189
SEC22C	0.00618004	0.0736203	0.832108
ORC1	0.0062275	0.0741176	0.702982
MMP15	0.00623342	0.0741199	1.23628
DNAH5	0.00625305	0.0741718	1.81601
MADD	0.00625415	0.0741718	0.853208
KRT16	0.006258	0.0741718	2.31282
PTPRJ	0.00626069	0.0741718	0.772262
RGCC	0.00634122	0.075057	2.07575
ENC1	0.00637718	0.0754138	0.411745
PITX1	0.00638523	0.0754401	1.24145
UQCC1	0.00640582	0.0755696	0.813762
MYB	0.00640964	0.0755696	1.23535
WASHC4	0.0064137	0.0755696	1.26799
SERPINB5	0.0064246	0.0756293	1.24803
CCNYL1	0.00646717	0.0760612	1.28859
PKP2	0.00649661	0.0763381	0.823965
RBBP8	0.00652828	0.0766407	1.21671
SSBP3	0.00655596	0.0768959	1.19184
ANKRD22	0.00661613	0.0775315	1.69241
ANAPC15	0.00665483	0.0779144	0.637597
TTC39C	0.00667655	0.0779818	1.20485
CCDC186	0.00667802	0.0779818	1.21518
ATP6V1G1	0.00667865	0.0779818	1.18714
GART	0.00669902	0.0781492	0.848847
DHRS2	0.00673349	0.0784806	0.658144
REELD1	0.00674505	NA	14.5364
TRIM14	0.00675357	0.0786439	0.833545
ZDHHC9	0.00677951	0.078875	1.1882
TBC1D15	0.00680584	0.0791103	1.19417
TKFC	0.00683584	0.0793877	0.798482
ACTL8	0.0068477	0.0794542	0.429192
GALNT7	0.00685653	0.0794855	1.24244
ZC3HAV1	0.00687098	0.0795816	1.26075
PRKD1	0.0068901	0.0797318	0.350078
GMNC	0.00690268	0.0797401	3.14848
MT-ATP8	0.00690313	0.0797401	0.754273
CHD9	0.00693295	0.0800132	0.728511
ACR	0.00699494	0.0806216	3.1205
EPHB6	0.00699812	0.0806216	1.47736
RANBP6	0.00703859	0.0810158	0.786093
KYAT3	0.00705369	0.0811174	0.74076
DENND4C	0.0070922	0.081474	1.19131
HNRNPL	0.00709728	0.081474	0.805057
GRN	0.00712067	0.0816701	1.2427
PLCG2	0.00714215	0.0818439	1.4439
RPS17	0.00715217	0.0818863	0.74768
ZDHHC14	0.00716132	0.0819187	1.23377
MBOAT2	0.00719591	0.0822417	0.816953
KCNJ2	0.0072038	0.0822593	0.503625
ABCC4	0.00723147	0.082399	1.21524
RCC1L	0.00723683	0.082399	0.823936
BCL2L2	0.00724131	0.082399	0.79334
ANKIB1	0.00724422	0.082399	1.22817
SNRPB	0.00725267	0.082399	1.16632
PPP2R2D	0.00725422	0.082399	1.23724
TIMM8A	0.00728718	0.0827008	0.746621
C1orf21	0.007301	0.0827259	0.55639
CYB5R3	0.00730216	0.0827259	1.19259
CDKN2D	0.00732262	0.0828852	1.32944
ASPH	0.0073481	0.0830856	1.18558
PCID2	0.00735316	0.0830856	0.829192
PRMT5	0.00738992	0.083344	0.750043
DOCK7	0.00739023	0.083344	1.18403
UQCRB	0.00739534	0.083344	1.19659
KCNV1	0.00740643	0.0833859	0.430349
BTG3	0.00741713	0.0833859	1.19247
CDK20	0.00741838	0.0833859	0.673027
PIM3	0.00742875	0.08343	1.17397
IMPA2	0.00743731	0.0834538	0.800796
CD63	0.00744515	0.0834695	1.17506
FOXA1	0.00746609	0.0836319	1.16684
USP8	0.0075127	0.0840519	0.813286
RNF227	0.00751658	0.0840519	0.693464
MAFK	0.00758815	0.084779	1.22314
DNAJC10	0.00771131	0.0860805	1.15655
PKN1	0.00771793	0.0860805	1.16031
NTN1	0.00774471	0.0862318	0.654652
ZYX	0.00774673	0.0862318	1.23599
MT-ND4L	0.00775147	0.0862318	0.849916
STX7	0.0077651	0.0862958	1.20813
TRIM45	0.00777719	0.0862958	0.617996
TRIB1	0.00778841	0.0862958	1.19854
HOMER3	0.00778956	0.0862958	1.31612
PRKCD	0.00779405	0.0862958	1.26017
C1orf198	0.00779934	0.0862958	1.1823
DPAGT1	0.00780387	0.0862958	0.803578
CPPED1	0.00781786	0.0863767	0.79976
IRF8	0.00784116	0.0865602	0.361751
ANKRD63	0.00784702	NA	42.704
MPP7	0.00792809	0.0874454	0.78699
CUX1	0.00798552	0.0879724	1.15928
EIF4H	0.00798946	0.0879724	0.809152
HAUS4	0.00804409	0.0884986	0.681285
MEX3D	0.00809594	0.0889659	1.25786
ZNF786	0.00810714	0.0889659	1.29896
SYDE2	0.00811275	0.0889659	1.46558
DAPK1	0.00811404	0.0889659	0.739229
KCTD15	0.00812653	0.0890274	0.200136
MAP4K4	0.00816559	0.0893797	1.18638
PPP3CC	0.00822445	0.0898548	1.33676
SLC7A6	0.00822913	0.0898548	0.817741
PPP1R12A	0.00822994	0.0898548	1.18197
CYB561A3	0.00824262	0.0898548	0.79938
PIK3CD	0.00824369	0.0898548	1.43011
KCTD17	0.00825145	0.0898638	1.19428
FMN1	0.00828726	0.0901412	0.701121
MSI1	0.00829085	0.0901412	0.162635
TSPAN14	0.00830977	0.0902711	1.16312
ZMYND11	0.00832085	0.0903157	1.17337
MIS12	0.00834472	0.090499	0.804818
FAM221B	0.00834982	NA	0.0417792
XKR8	0.00839437	0.0909612	0.761056
URI1	0.00846174	0.0916146	1.16896
MKLN1	0.00847288	0.0916586	1.16756
LUC7L	0.00851391	0.0920256	0.819978
PATJ	0.00852744	0.0920949	1.19894
LARS1	0.00857466	0.0925277	0.862293
SENP8	0.00862007	0.0928761	0.600039
ERCC4	0.00862129	0.0928761	0.755394
PTGES3	0.00863432	0.0929392	0.819549
TXLNA	0.00864911	0.093021	0.839368
POLD1	0.00868265	0.0933043	0.855539
GLIS1	0.00870257	0.0934408	4.15607
TEX30	0.00870798	NA	0.0394179
PRRT4	0.00871643	0.0934812	1.63434
RND3	0.00872078	0.0934812	1.29093
GJA3	0.00874909	0.0937072	1.56873
ZNF33A	0.00877531	0.0939103	1.20008
LETMD1	0.00880347	0.0940874	0.675889
BNIP1	0.00880639	0.0940874	0.704152
RCCD1	0.00884642	0.0944372	0.793018
CCSER1	0.008882	0.0947389	1.43477
TMED5	0.00892817	0.095153	1.16782
TNK2	0.0089676	0.0954885	1.24809
FBXL16	0.0089744	0.0954885	1.27751
RASEF	0.00898682	0.0955229	0.806996
TWSG1	0.00899395	0.0955229	1.168
DIPK2A	0.00900402	0.0955229	1.32773
ELOB	0.00900714	0.0955229	1.22861
PFAS	0.00902048	0.0955827	0.756927
TMEM86A	0.00903403	0.0955827	0.422046
LRRC4B	0.00903493	0.0955827	2.1031
ABTB2	0.00906492	0.0958217	1.22742
ADAM15	0.00910691	0.0960496	1.15211
MRTFA	0.00910845	0.0960496	1.20156
MGAM	0.00910873	0.0960496	1.58777
GOLIM4	0.00913831	0.09621	1.31772
ATRIP	0.0091388	0.09621	0.791172
DDR1	0.00914696	0.0962177	1.26402
ITPRIP	0.00918841	0.0965753	0.783459
CENPK	0.00921619	0.0967204	0.776459
LRRC45	0.00921716	0.0967204	0.793286
ADI1	0.00923199	0.0967764	0.767407
VPS52	0.00923744	0.0967764	0.791254
TAS2R43	0.00925752	NA	0.0594135
NHS	0.00929188	0.0972681	1.17853
TGFB2	0.00931084	0.0973424	0.665768
TMEM87A	0.00931402	0.0973424	0.794255
RASA3	0.00933565	0.0974898	1.25637
TMEM245	0.00940347	0.0980126	0.869211
FSIP1	0.00940613	0.0980126	0.293714
CFAP53	0.00941553	0.0980126	1.87845
CAMK1G	0.009416	0.0980126	5.99094
CAV2	0.00944117	0.0981958	1.21784
ASPHD1	0.00945323	0.0982423	0.505219
CFH	0.0094748	0.0983169	1.74165
ABR	0.00947559	0.0983169	1.17883
ZKSCAN2	0.00949875	0.0984782	0.737964
C1orf116	0.00951674	0.0984886	1.19554
PRRG4	0.00952246	0.0984886	1.28114
PFDN4	0.00952257	0.0984886	1.37415
FAS	0.00955804	0.0987766	1.40944
ARID5B	0.00957469	0.0988697	0.763167
OSGIN2	0.0095887	0.0989217	1.1953
PLEKHG6	0.009595	0.0989217	1.30505
C15orf40	0.00969894	0.0999137	0.761383
VDR	0.00971712	0.0999593	0.792185
PPP1R13L	0.00971881	0.0999593	1.23143
NRIP1	0.00976649	0.10037	1.25532
RPS6KB1	0.00982916	0.100934	1.18228
CHP1	0.00984165	0.100982	0.80717
FAM89A	0.00988522	0.101349	1.42797
RPL31	0.00991049	0.101528	1.24849
AGER	0.00996292	0.101984	0.566387
BDNF	0.00998092	0.102088	0.743538
HEBP2	0.0100045	0.102249	1.21487
H1-0	0.0100169	0.102294	0.818502
IL17RA	0.0100282	0.102329	1.21061
IRF6	0.0100447	0.102416	1.17834
CBR1	0.0100636	0.102528	0.795836
LETM2	0.0101006	0.102806	0.567041
DDX60L	0.0101114	0.102806	1.42689
FAM102A	0.0101147	0.102806	1.20764
ULBP2	0.0101253	0.102833	1.21735
FZD2	0.010151	0.103014	1.38063
ABCC5	0.0101839	0.103182	0.840016
RSPH6A	0.0101868	NA	22.1653
ST3GAL5	0.0101912	0.103182	1.46613
TGFB1	0.0101919	0.103182	1.30058
CDK5RAP2	0.0101995	0.103182	0.823984
STX17	0.0102224	0.103321	0.807537
TMEM63C	0.0102292	0.103321	0.675988
KRT6A	0.0102436	0.103386	1.48305
VEZF1	0.0102882	0.103755	1.15201
IFRD1	0.0103009	0.103763	1.31236
SNX16	0.0103049	0.103763	1.35423
MPDU1	0.0103463	0.104098	0.803955
CRYBG3	0.0103605	0.10416	1.22862
TCEAL4	0.0104697	0.105176	1.2335
ZFPM2	0.0105024	0.105423	0.393745
ARPC2	0.0105263	0.105581	1.14779
PCGF5	0.0105539	0.105776	1.20995
ZNF292	0.010576	0.105915	1.21925
TRIM7	0.0106213	0.106247	1.41316
CRTC2	0.0106262	0.106247	1.18054
ACADVL	0.0106338	0.106247	0.83945
RELL2	0.0106465	0.106292	0.598937
EIF3J	0.0106662	0.1063	0.797506
CFAP43	0.0106735	0.1063	1.61445
MAFF	0.0106787	0.1063	1.32447
AAK1	0.01068	0.1063	1.20954
RTN4	0.0106933	0.10635	1.14716
PITRM1	0.0107267	0.106481	1.18822
HMG20A	0.0107278	0.106481	0.819057
SYNGR2	0.0107311	0.106481	1.2043
USP45	0.0107462	0.106549	1.25737
CYP2E1	0.0108204	0.107203	2.53863
FOXD2	0.0108375	0.10729	1.7768
BID	0.0108558	0.107388	1.17701
FEM1C	0.0108706	0.107453	1.17443
FBN2	0.0108803	NA	20.2901
MTHFD2	0.0109039	0.1077	0.869153
HPGD	0.0109523	0.108096	1.29798
CYFIP2	0.0109862	0.108348	1.21124
RAET1L	0.0110264	0.108634	1.36423
FAM120A	0.011032	0.108634	0.850967
UBLCP1	0.0110618	0.108844	1.21024
TOGARAM1	0.0110859	0.108932	0.694035
UBE2D1	0.0110877	0.108932	1.34508
SERPINE2	0.011096	0.108932	0.794439
TNIP1	0.0111169	0.109055	1.20354
FLT3	0.0111639	0.109356	1.72335
ANAPC5	0.0111645	0.109356	0.860139
LRRCC1	0.0112018	0.109639	1.21054
DPYSL2	0.0112267	0.109799	1.54523
TSC2	0.0113148	0.110578	1.16891
MARS1	0.0113441	0.110781	0.853793
ZBTB37	0.0113796	0.111043	0.731007
BCAN	0.0114415	0.111563	0.691811
ACTR3B	0.0114708	0.111765	1.23556
MRPL46	0.0114923	0.11189	0.724311
FAM72D	0.0115025	0.111906	0.56287
LINS1	0.0115119	0.111913	0.792999
COLQ	0.0115615	0.11231	1.53893
USP40	0.0115792	0.112398	0.84101
IQCC	0.0116586	0.113084	0.69396
FAH	0.0116782	0.113129	0.752292
RILPL1	0.0116807	0.113129	1.28099
RNF26	0.0117025	0.113256	0.820575
UBE2R2	0.0117346	0.113481	1.14753
ANXA7	0.0117459	0.113506	0.846641
PCK2	0.0117575	0.113533	0.779751
DUOX1	0.0117769	0.113636	0.745881
CLIP2	0.0118123	0.113708	1.31394
NCOR2	0.0118168	0.113708	1.17441
MMP12	0.01183	0.113708	5.47338
SLU7	0.0118309	0.113708	1.15985
C3orf70	0.0118338	0.113708	0.701269
GCC2	0.0118397	0.113708	1.25948
TLNRD1	0.0118458	0.113708	0.783562
OCIAD1	0.0118549	0.11371	0.819457
ADAMTS8	0.0118706	NA	0.0441379
FAM155B	0.011886	0.113924	0.760925
RPL4	0.0119171	0.114113	0.86559
TUBGCP5	0.0119318	0.114113	0.781332
LRRC4C	0.0119356	0.114113	0.178536
ZC3H12A	0.0119477	0.114113	1.33732
ZMYM3	0.0119498	0.114113	0.852942
IQCJ-SCHIP1	0.011982	0.114337	1.6727
DMRTA2	0.0120059	0.114481	0.558361
KIAA1522	0.0120206	0.114536	1.14809
PTX3	0.0120343	NA	12.9115
MINK1	0.012044	0.114549	1.21468
SIL1	0.0120455	0.114549	0.794806
EPS15	0.0120515	0.114549	1.21625
SLC25A43	0.0120573	0.114549	1.24942
ZFYVE21	0.0120828	0.114629	1.20213
PLEKHM1	0.0120934	0.114629	1.2112
JCAD	0.0120936	0.114629	0.84592
ASB8	0.0121012	0.114629	0.781522
AK2	0.0121413	0.114925	0.83527
SLC7A8	0.0121568	0.114988	1.33051
ATP8B3	0.0121836	0.115157	0.483851
MRPS25	0.0121941	0.115173	0.829656
PRR19	0.0122215	0.115292	1.7021
FAM160B1	0.0122286	0.115292	1.29411
RPLP1	0.0122335	0.115292	0.852636
GNB4	0.012262	0.115477	1.18918
TUBGCP6	0.0123046	0.115794	0.837435
GGCT	0.0123303	0.115819	0.766729
TTC39B	0.0123308	0.115819	1.44063
TIPIN	0.0123341	0.115819	0.764713
ARPP19	0.0123725	0.116016	0.86826
RBM8A	0.0123788	0.116016	0.855559
SERF2	0.0123819	0.116016	0.829273
SLC39A8	0.0124163	0.116253	1.23294
ENO3	0.0124591	0.11657	0.631881
BAHD1	0.0124779	0.116661	0.785475
TRIP6	0.0125104	0.116881	0.690823
MAST2	0.0125202	0.116888	1.16329
ADGRV1	0.0125486	0.117069	1.26121
ATP2B3	0.0125604	NA	5.51801
UBQLN1	0.0125841	0.117316	0.85099
OSBPL6	0.0126034	0.11738	0.730073
GOLM2	0.0126154	0.11738	0.8416
GRAMD1B	0.0126182	0.11738	0.478396
MAP2K1	0.0126843	0.117838	0.857614
KNL1	0.0126921	0.117838	0.782341
TMOD3	0.0126947	0.117838	0.806324
JHY	0.0127371	0.118084	0.646305
CARD8	0.0127467	0.118084	0.747843
DYNC2I2	0.0127486	0.118084	0.808426
RAP1B	0.0128286	0.118738	1.17816
ZNF792	0.0128375	0.118738	1.432
CHMP2B	0.0128849	0.119091	1.20988
GNA13	0.0129038	0.11915	1.16131
CXXC5	0.0129096	0.11915	1.34837
WDR49	0.0129421	0.119364	5.0713
AACS	0.0129572	0.119418	0.814766
HMBS	0.0130001	0.119729	0.838652
OXNAD1	0.0130277	0.119897	0.817572
CBX4	0.0130409	0.119933	1.2218
RPL11	0.01307	0.120116	1.14545
FLOT2	0.013135	0.120627	1.19025
GADD45A	0.0131937	0.121081	1.27447
ETV6	0.0132107	0.12109	1.18353
SNX3	0.0132134	0.12109	1.17516
GRAP	0.0132307	NA	0.0441531
SIN3A	0.013238	0.12123	0.860229
LIG1	0.0133014	0.121724	0.821101
NDUFB1	0.0133301	0.121901	0.775896
GAB2	0.0133513	0.122008	1.29652
CCDC30	0.0133675	0.12207	1.9349
SOX4	0.013425	0.122509	1.24922
TESK1	0.0134395	0.122555	1.2176
MRPS18B	0.0134734	0.122777	0.78324
SAE1	0.0135171	0.123089	0.824674
RFT1	0.0135979	0.123738	0.794866
MEGF9	0.0136241	0.123889	1.30659
CSNK1G3	0.0136474	0.124014	1.18531
AKT3	0.0136725	0.124155	1.25756
MESP2	0.0136928	0.124253	0.511502
P3H4	0.0137102	0.124324	0.836828
FH	0.0137246	0.124366	0.849602
ORC5	0.0137615	0.12451	1.21868
MRPL45	0.0137624	0.12451	0.835085
UNC45A	0.0137693	0.12451	0.84991
ARHGAP20	0.0138036	0.124578	0.305737
DHODH	0.0138052	0.124578	0.691685
ZNF717	0.0138232	0.124578	0.64819
S1PR5	0.013825	NA	0.0458742
KLF3	0.0138268	0.124578	1.14954
IDI2	0.0138292	0.124578	3.45008
HNF4G	0.0138345	0.124578	1.32401
LGALS1	0.0138596	0.124675	0.788772
SERAC1	0.0138836	0.124675	1.23168
ELP6	0.0138842	0.124675	0.79828
NHP2	0.0138876	0.124675	0.759845
PRKCI	0.0139038	0.124675	1.14881
UAP1L1	0.0139046	0.124675	0.784718
RAB7A	0.0139127	0.124675	1.1647
AARS1	0.0139275	0.124722	0.872173
TNFRSF1B	0.0140055	0.125273	1.41512
ZNF236	0.0140178	0.125273	1.2105
EZR	0.0140198	0.125273	1.23214
PBXIP1	0.0140348	0.125273	1.31761
PHACTR2	0.0140375	0.125273	1.21889
DDTL	0.0140506	0.125304	0.479174
OGDHL	0.0140603	0.125304	0.460593
NUTM2D	0.0141008	0.125578	1.98845
LRRC37B	0.0141525	0.125952	1.38117
ZC3H13	0.0142049	0.12629	1.25434
PAIP2	0.01421	0.12629	1.21414
SYCE2	0.0142413	0.126404	0.629031
HYOU1	0.0142499	0.126404	0.867339
PRKAG2	0.014252	0.126404	1.19684
BCL9L	0.0142712	0.126487	1.20432
FAM177A1	0.0142986	0.126644	1.2069
ERFE	0.0143369	0.126896	1.37847
H4C2	0.0143647	0.127055	0.735471
MFSD12	0.0143851	0.12711	1.17985
STT3B	0.0143906	0.12711	1.18673
PNRC1	0.0144111	0.127205	1.32702
TAPBP	0.014435	0.127329	1.14935
CMC1	0.0144769	0.127611	0.748704
PPP1R18	0.0144885	0.127627	1.22797
TMC1	0.0145201	NA	18.7367
STMND1	0.0145239	0.127851	3.34725
NUP85	0.0145413	0.127865	0.851924
BNIP2	0.0145525	0.127865	0.85034
SAXO2	0.0145568	0.127865	0.663936
ENGASE	0.0145649	0.127865	0.799375
HLA-DPA1	0.0146189	NA	8.34987
DOCK1	0.0146345	0.128389	0.853602
METTL7A	0.0146841	0.128678	0.432629
RAB11B	0.0146874	0.128678	1.16785
METRNL	0.0147176	0.128799	1.26691
UQCRC2	0.0147265	0.128799	0.835378
SRPRB	0.0147329	0.128799	0.771476
DCTN5	0.0147488	0.128799	0.836282
KRT32	0.0147508	0.128799	0.209018
TCN1	0.014767	0.128853	2.66757
SYF2	0.0147925	0.128989	1.17986
ALOX5	0.0148129	0.12902	1.65121
TSC22D2	0.0148161	0.12902	1.23463
TERT	0.0148901	0.129578	0.57708
BDP1	0.0149184	0.129737	1.19616
GPX4	0.0149366	0.129808	1.17241
FNIP2	0.014949	0.129829	1.24104
TSPYL1	0.0150269	0.130411	0.830643
RAD54L	0.0150362	0.130411	0.807225
RELN	0.0150504	0.130447	4.08748
SNAP23	0.0151365	0.13104	0.656535
TOP1MT	0.0151391	0.13104	1.16914
RNF181	0.0151569	0.131101	1.24866
NPW	0.0151699	0.131101	1.19174
TPGS1	0.0151765	0.131101	1.41961
GPR39	0.0152599	0.131733	1.63733
TBCB	0.0152888	0.131895	1.21271
SMTNL2	0.0153719	0.132453	0.204838
FAM20C	0.0153739	0.132453	1.32676
PELI3	0.015393	0.132529	0.791765
RNF39	0.0154494	0.13288	1.61067
TP53INP1	0.0154748	0.13288	1.80552
SCML2	0.0154784	0.13288	0.749506
CEP41	0.0154798	0.13288	1.21937
GNAO1	0.0154851	0.13288	1.31077
TNNC1	0.0155112	0.133016	1.3377
PWWP2B	0.0155451	0.13313	1.22266
SDR16C5	0.0155451	0.13313	1.33883
TP53I13	0.0155922	0.133374	1.24343
HDDC3	0.0155942	0.133374	0.612463
ABHD2	0.0156206	0.133435	0.844672
DAGLA	0.0156219	0.133435	1.29864
PHF3	0.0156456	0.133442	1.13163
KALRN	0.0156522	0.133442	1.54141
MFAP2	0.0156536	0.133442	0.704802
FXYD6	0.0156711	0.133503	0.264571
PPP2CB	0.0156953	0.133594	1.15804
ZBTB46	0.0157024	0.133594	1.33868
PMAIP1	0.0157334	0.13377	1.40865
KLHL3	0.0157516	NA	10.1405
MRPL2	0.0157569	0.133882	1.46233
AMN	0.0158071	0.134151	1.41545
B3GNT5	0.0158092	0.134151	1.27306
NCKIPSD	0.015851	0.134417	0.844696
H2BC18	0.0158678	0.134429	0.728841
DNAJB11	0.0158731	0.134429	0.840998
CASP8	0.0159012	0.13452	0.815138
KCNB2	0.0159085	0.13452	0.240039
CDK5R2	0.0159151	0.13452	2.51638
UGT1A1	0.0159578	NA	6.41561
FAM184A	0.0159596	0.134808	0.71581
CHST3	0.0160569	0.135473	1.18545
ZNF570	0.0160592	0.135473	1.62331
COX11	0.0161012	0.135658	0.808469
TXNDC5	0.0161022	0.135658	0.782251
CHMP6	0.0161184	0.135707	0.64206
FASN	0.0161767	0.136044	1.14567
ARHGEF10L	0.0161794	0.136044	1.27978
RNASEH1	0.0162261	0.13631	0.810593
TAB3	0.0162491	0.13631	1.19569
FOXK2	0.0162522	0.13631	1.16825
TRMO	0.0162588	0.13631	0.7707
SLC48A1	0.0162721	0.13631	1.29572
FBXW9	0.0162747	0.13631	0.739111
FAM135A	0.0163044	0.13631	1.18177
SYPL1	0.016309	0.13631	1.19
FNDC11	0.016316	0.13631	1.63344
CFL1	0.0163163	0.13631	1.24936
IFT122	0.0163656	0.136634	0.807963
DTL	0.0163989	0.13666	0.80965
CYP27A1	0.0164012	0.13666	2.01779
PSTPIP2	0.0164099	0.13666	1.1713
NEK6	0.0164118	0.13666	0.844449
SGMS1	0.0164216	0.13666	1.19509
TAB2	0.0164443	0.136693	1.14458
RASGRP1	0.0164466	0.136693	0.698919
CDC42EP3	0.0165313	0.137284	1.28808
HDAC9	0.016539	0.137284	1.53978
SAMD10	0.0165805	0.137541	1.47681
SPG21	0.0166591	0.138104	0.826
MMD	0.0167531	0.138795	1.30025
RFK	0.0167968	0.139016	0.840201
PAWR	0.0168012	0.139016	1.18386
GPSM1	0.0168307	0.139092	1.37091
MARCHF5	0.016832	0.139092	0.86383
RAPGEF2	0.0168479	0.139135	1.22794
C1QL1	0.0168857	0.139301	1.36728
STX5	0.0168896	0.139301	0.84846
GOLT1A	0.0169478	0.139693	1.39391
TMEM134	0.0169841	0.139874	1.28369
NUDT12	0.0169914	0.139874	0.687315
NR3C1	0.0170105	0.139943	1.2653
ARHGEF26	0.0170337	0.140026	0.712466
ARHGAP19	0.0170423	0.140026	0.838202
PYGO2	0.0170781	0.140231	0.841867
TRIM41	0.0171057	0.140368	0.8302
POU4F1	0.0171481	0.140627	0.292912
NCKAP1	0.0172104	0.141049	1.13136
NANS	0.0172444	0.141238	0.815659
ETFRF1	0.0172911	0.141532	0.688956
CBLN1	0.0174041	0.142367	0.447163
KPTN	0.0174619	0.142741	0.721664
EDC3	0.0174809	0.142741	0.839324
KBTBD11	0.0174886	0.142741	1.2313
GLT8D2	0.017494	0.142741	0.35699
U2AF1L5	0.0175118	0.142796	0.661142
ANKFN1	0.0175665	0.143152	0.203123
DLG5	0.0176011	0.143316	1.15046
EHD4	0.0176087	0.143316	0.843296
SRPK2	0.0176311	0.143408	1.17537
CDCA7	0.0177055	0.143923	0.828627
CHST14	0.0177657	0.144322	0.612064
SERPINH1	0.0177783	0.144333	0.831665
DNAJC3	0.0178766	0.145022	0.853309
CDCA7L	0.0178963	0.145022	0.853789
STK26	0.0178968	0.145022	1.15977
GLCCI1	0.0179139	0.14507	0.762591
PHLDA2	0.0179804	0.145418	1.21454
TSPAN33	0.0179856	0.145418	1.38117
TMEM30A	0.0179906	0.145418	1.15497
ZNF777	0.0180043	0.145438	1.25397
LRRC63	0.0180204	0.145477	4.41941
SH3BGRL2	0.0180667	0.145761	1.21471
C6orf132	0.018084	0.14581	1.1638
XIRP2	0.0181704	NA	7.10754
CPSF4	0.0181986	0.146642	0.822336
FAM47E	0.0182198	0.146721	3.06322
MCM5	0.0182745	0.14707	0.840731
TSLP	0.0183171	0.147264	0.465977
NAP1L5	0.0183213	0.147264	1.37185
ENAH	0.0183613	0.14742	1.17167
RPL19	0.0183634	0.14742	1.13085
CDYL	0.0184292	0.147856	1.1508
LMF1	0.018445	0.147879	1.23171
DYRK1A	0.0184549	0.147879	0.83856
KCTD20	0.0184807	0.147994	0.870871
PDHB	0.0184965	0.148029	0.840832
SNAI3	0.0185431	0.148266	1.87255
GPR160	0.018549	0.148266	1.36318
MRPS33	0.0185609	0.14827	1.2234
AMBRA1	0.0185929	0.148434	0.860964
NIPA2	0.0186701	0.148873	0.837209
SRA1	0.018671	0.148873	0.807944
ADAMTS9	0.0187016	0.148931	2.56405
LCOR	0.0187122	0.148931	1.14979
PPP1R3B	0.0187127	0.148931	0.747818
RAMAC	0.0187375	0.149037	0.661285
MAPK13	0.0187763	0.149253	1.17368
SMO	0.0188097	0.149427	1.26357
AHCY	0.018953	0.150473	0.851472
TULP3	0.0190705	0.151196	1.18285
PDGFRB	0.019078	0.151196	0.211623
FGD4	0.019079	0.151196	1.29854
VGF	0.0191574	0.151725	1.43663
ALDH9A1	0.0192592	0.152341	0.857688
PLXNB2	0.01928	0.152341	1.15001
MUS81	0.0192871	0.152341	0.82418
MT-ND3	0.0192907	0.152341	0.826576
MLEC	0.0192941	0.152341	0.846628
MYH14	0.0193299	0.152406	1.16853
PIWIL4	0.0193307	0.152406	1.42153
PDCD4	0.0193409	0.152406	1.33026
CNOT4	0.0193506	0.152406	1.20194
MSLN	0.0193708	0.152406	1.19307
DOK7	0.0193729	0.152406	1.57441
PTPRS	0.019402	0.1525	1.18273
ENOSF1	0.0194179	0.1525	0.840095
CLPX	0.0194203	0.1525	0.860174
DDX60	0.0194442	0.152575	1.48455
GIMAP2	0.0194533	0.152575	0.167263
MFSD5	0.019492	0.152786	0.827424
MAN2C1	0.0195306	0.152996	0.723627
FLAD1	0.0195688	0.153202	0.813611
MANEA	0.0196026	0.153374	0.81959
CCK	0.0197714	0.154601	0.457416
KDM5B	0.0198979	0.155425	1.20285
FUCA1	0.0199008	0.155425	1.20728
RSF1	0.0199244	0.155516	1.18322
TICRR	0.0199466	0.155556	0.759326
SYNGR3	0.0199535	0.155556	1.1928
MRTFB	0.0200276	0.155631	1.16452
BZW2	0.0200313	0.155631	0.819016
ZNF488	0.0200358	0.155631	1.46749
ELP5	0.0200441	0.155631	0.80097
RPL24	0.0200475	0.155631	0.833647
FASTKD5	0.0200735	0.155631	0.824819
IER5	0.0200882	0.155631	1.17171
PPDPF	0.0200901	0.155631	1.24359
GNG12	0.0200995	0.155631	1.18727
MEPCE	0.0201045	0.155631	0.783727
FAM117B	0.020107	0.155631	1.33295
TAFA3	0.0201084	0.155631	0.221887
SPC24	0.0201195	0.155631	0.776886
SOCS3	0.0201326	0.15564	1.60241
SLC25A32	0.0201451	0.155644	0.365401
TLE5	0.0201697	0.155741	1.20429
SOS1	0.0203547	0.157076	1.15119
DUSP5	0.0204041	0.157363	1.29813
SORCS2	0.0204387	0.157536	2.39118
FAM174B	0.0204604	0.157609	0.787657
RIPK1	0.0205246	0.15801	1.1881
PLRG1	0.0205433	0.15806	0.861801
CIDEC	0.0205509	NA	11.4172
DLGAP3	0.0205703	NA	11.6911
RHOT2	0.020652	0.158747	0.858365
RNF38	0.0206571	0.158747	1.15177
BAMBI	0.0206842	0.158861	0.804653
CIR1	0.0207329	0.159141	1.23981
MYH9	0.0207691	0.159324	1.25053
REG1A	0.0208496	NA	0.0714912
OXSR1	0.0208612	0.159932	1.17483
B3GNT7	0.0208731	0.159932	2.03717
ISX	0.0209115	NA	0.0740295
EMC7	0.0210145	0.160902	0.794083
SUMO2	0.0210556	0.160902	0.848683
RNF111	0.0210581	0.160902	0.811648
CA2	0.0210615	0.160902	0.647336
PSD4	0.0210629	0.160902	1.19511
DLGAP5	0.0210742	0.160902	0.815781
HSD17B1	0.0211934	0.161561	2.44323
PSMD14	0.0211992	0.161561	0.857929
CST6	0.0212366	0.161561	0.577026
CPA4	0.0212417	0.161561	0.641185
FGF11	0.0212477	0.161561	3.57762
HIF1A	0.0212479	0.161561	1.19025
WDFY2	0.0212493	0.161561	1.2365
RNF24	0.0212718	0.161561	1.2279
AASDHPPT	0.0212728	0.161561	0.856324
MRPS11	0.0212896	0.161594	0.748549
EPOR	0.0213115	0.161655	0.740712
SELENOP	0.0213227	0.161655	0.385875
PCK1	0.0213463	0.161701	0.273318
TPD52L1	0.0213568	0.161701	1.23503
RPL7A	0.0213661	0.161701	0.864755
ARHGAP12	0.0214811	0.162476	1.20374
GSK3A	0.0214955	0.16249	1.19787
FGD3	0.0215557	0.162699	0.73697
SCARB2	0.0215772	0.162699	1.1351
STAU2	0.0215773	0.162699	1.31132
SLC25A5	0.0215924	0.162699	0.849408
RETSAT	0.0216042	0.162699	0.863416
ZWILCH	0.021605	0.162699	0.827382
ASRGL1	0.0216111	0.162699	0.789722
RHOD	0.0216514	0.162826	1.25837
TENT4B	0.0216629	0.162826	1.18439
RNF187	0.0216657	0.162826	0.862731
ZNF200	0.0216892	0.162908	0.810371
DHRS11	0.021716	0.163015	0.749034
ZNF302	0.0217384	0.163089	0.704323
SMAGP	0.0217706	0.163235	1.25291
STX4	0.0218241	0.16352	1.24017
PRKAR2B	0.0218338	0.16352	1.26565
TYRO3	0.0218828	0.163792	0.835325
PARD3	0.0219159	0.163884	1.16373
ATG14	0.0219204	0.163884	1.22064
ZNF398	0.0220328	0.16463	1.17653
SPRY4	0.0220869	0.164937	1.21731
PRPF40A	0.0220994	0.164937	1.17997
RAB11FIP5	0.0221414	0.165155	1.19767
RASGRF1	0.0222077	0.165554	0.523738
RFXAP	0.022336	0.166393	0.781181
ODF2L	0.0223459	0.166393	1.26161
CENPA	0.0223776	0.166489	0.77636
SYK	0.0223845	0.166489	0.845856
GPR1	0.0225384	0.167537	0.438689
S1PR1	0.0225901	NA	17.4399
CCDC191	0.0225908	0.16783	1.49232
ZNF358	0.0226464	0.168147	1.30515
TAF10	0.0227279	0.16856	1.52824
RAB39A	0.0227394	0.16856	0.155237
KMT5B	0.0227592	0.16856	1.19428
LRFN3	0.0227668	0.16856	1.22811
ATG2B	0.0227733	0.16856	1.17172
VAMP3	0.0227874	0.16856	1.14397
SDAD1	0.0227931	0.16856	1.21326
ZBTB47	0.022849	0.168877	1.23491
CYB5B	0.0228725	0.168954	0.861004
BOD1L1	0.0229584	0.169492	1.1801
ATP8A2	0.0229718	0.169494	0.710526
FAM53C	0.0229872	0.169511	0.845151
LRRC27	0.0230793	0.170094	1.51925
COPZ2	0.0231043	0.170181	2.15838
ARID3B	0.0231377	0.17019	1.21289
PYCR2	0.0231444	0.17019	0.818517
SNCG	0.023145	0.17019	0.514591
TYK2	0.0231917	0.170421	0.868655
COP1	0.0232027	0.170421	1.1992
MRPS18A	0.0232165	0.170425	0.798454
KATNB1	0.0232715	0.170732	0.808424
GGCX	0.023301	0.170852	0.821978
PTGS2	0.0234007	0.171486	1.26137
ITGB4	0.0234158	0.1715	1.2752
MCM2	0.0234438	0.171607	0.801038
ARSL	0.0234586	0.171619	0.708649
NDUFA4	0.0234847	0.171701	0.863507
WRAP53	0.0234963	0.171701	0.777121
FICD	0.0235873	0.172198	0.74288
LIMCH1	0.0235909	0.172198	0.823106
FKBP1C	0.0236147	0.172262	2.03103
SFT2D2	0.0236263	0.172262	1.18702
LRP5	0.0236459	0.172308	1.16781
IL15RA	0.0236643	0.172344	1.23186
UNC5A	0.0237031	0.172531	4.70391
CRABP2	0.0237295	0.172626	1.26448
LPAR3	0.0237473	0.172658	0.845442
ULK4	0.0237713	0.172735	1.29872
GINS1	0.023848	0.173099	0.810257
ANXA10	0.0238487	0.173099	1.62575
PAK4	0.0238742	0.173099	1.20654
IFT140	0.0238749	0.173099	1.19804
NDUFB4	0.0238964	0.17312	0.836954
OPN3	0.0239044	0.17312	1.36895
PARP6	0.0239638	0.173453	0.796025
MRPL16	0.0240152	0.173728	0.8107
GNAI2	0.0240393	0.173731	1.13878
SIX2	0.0240425	0.173731	0.681973
MCM3	0.0242069	0.174628	0.851165
DGKH	0.0242097	0.174628	1.20654
CDKL2	0.0242167	0.174628	1.72733
FKBP3	0.024224	0.174628	1.20636
GLIS3	0.0242341	0.174628	1.87628
CTSZ	0.0242592	0.174712	1.14916
BCAR1	0.0243261	0.175097	1.17155
ADAL	0.0243563	0.175172	0.705189
PLEKHO2	0.0243637	0.175172	0.819257
CHST12	0.0243982	0.175323	1.18966
DCAF6	0.0244733	0.175765	1.17366
SPTSSB	0.0245348	0.176109	1.56716
ALDH3B2	0.0246002	0.176452	3.98792
TTF2	0.0246116	0.176452	0.806448
TENT5C	0.0246234	0.176452	0.72645
PTPRH	0.0246916	0.176791	1.58669
VWA1	0.0247084	0.176791	1.17516
SRGAP3	0.0247117	0.176791	0.755316
RP1L1	0.0247301	0.176795	1.76396
CMTM8	0.0247396	0.176795	1.2639
DUSP2	0.0247584	0.176832	1.29633
TGFBI	0.0248893	0.177669	1.25775
SEZ6L2	0.0249358	0.177903	0.340565
GRHL1	0.0250056	0.178302	1.27749
COPS7A	0.0250606	0.178561	0.830346
ABCB9	0.0250694	0.178561	0.808424
NSRP1	0.0250999	0.178615	1.24556
FANCG	0.0251046	0.178615	0.805559
RTL10	0.0251638	0.178855	0.864339
SLC26A6	0.0251659	0.178855	0.788683
TEX19	0.0251817	0.178869	0.514676
MESD	0.0252266	0.179089	0.848687
COQ2	0.0253076	0.179552	0.83889
MAP3K6	0.0253195	0.179552	1.21721
STK10	0.0253709	0.179797	1.20767
AP4B1	0.0253818	0.179797	0.728108
ERF	0.0254069	0.179876	1.14983
ZNF419	0.025454	0.180014	1.76556
MGAT4B	0.0254668	0.180014	1.13089
CEP85	0.0254681	0.180014	0.866755
MT-ATP6	0.0255109	0.18008	0.843693
MTERF3	0.0255281	0.18008	0.817814
WWTR1	0.0255383	0.18008	0.816896
NACC2	0.0255405	0.18008	1.14177
EXOSC8	0.0255501	0.18008	0.811251
ETS1	0.0255608	0.18008	0.856722
CTIF	0.0256028	0.180278	1.20151
PI3	0.0256387	0.180411	0.466712
ANKRD65	0.025656	0.180411	1.2693
NIPSNAP1	0.0256668	0.180411	0.768827
HMCN1	0.0256912	0.180411	1.69158
TTYH3	0.0256914	0.180411	1.22666
HEXIM2	0.0257558	0.180634	0.60033
CTSH	0.0257701	0.180634	0.840938
SPRED1	0.0257778	0.180634	0.829061
CARHSP1	0.0257789	0.180634	0.841678
PLCG1	0.0258146	0.180643	0.878377
KIRREL1	0.025815	0.180643	0.858573
PHF19	0.0258221	0.180643	0.793005
NCBP1	0.0259373	0.181351	0.813115
EFNB2	0.0260095	0.181758	1.32295
SSTR1	0.0260469	0.181921	1.44941
C4orf33	0.0261245	0.182364	0.663852
TNIK	0.0261843	0.182617	1.17113
C1orf122	0.0261947	0.182617	1.20473
CEP120	0.0262175	0.182617	1.15971
PGD	0.0262206	0.182617	0.869342
MYLIP	0.0262312	0.182617	1.24812
C8G	0.0263441	NA	5.30852
GNAZ	0.0264002	0.183695	1.18135
POLE2	0.0264473	0.183924	0.811869
HKDC1	0.0264975	0.184141	0.688507
H2BC17	0.026507	0.184141	0.577279
METTL25	0.0265954	0.184656	0.736521
STXBP1	0.0266309	0.184804	1.15913
RAP1GAP	0.0267061	0.185144	1.32919
PIP4K2C	0.0267086	0.185144	1.15617
KRT23	0.026728	0.18518	0.490636
SLC43A3	0.0267745	0.185403	0.745924
MBNL2	0.0268027	0.185492	1.2227
ACRV1	0.0268161	0.185492	0.46841
TMEM229B	0.0268696	0.185763	1.52927
LPCAT4	0.0268996	0.185871	0.78084
TEAD3	0.0269733	0.186281	1.21985
HRH1	0.02699	0.186297	1.21118
DQX1	0.0270076	0.186319	2.35426
DDC	0.0270729	NA	0.0780627
DIPK1A	0.0271071	0.186844	1.30196
INO80	0.0271126	0.186844	0.821197
PM20D1	0.0271287	0.186856	0.534472
SLC17A5	0.0271472	0.186884	1.17905
NASP	0.027184	0.187038	0.808216
BIRC5	0.027226	0.187228	0.790666
SMC3	0.0273815	0.188197	1.17246
MORF4L1	0.0274134	0.188316	0.851764
INTS3	0.0274698	0.188528	0.861132
EMILIN2	0.0274733	0.188528	0.781095
SREBF2	0.027499	0.188604	1.25692
PDE11A	0.027536	NA	0.0544226
ARV1	0.0275542	0.188882	0.788479
DZIP3	0.0275902	0.189029	0.809974
ROCK1	0.0276047	0.189029	1.16992
MRPL22	0.0276382	0.189158	0.79315
TCEAL3	0.0276623	0.189223	1.27459
ARHGAP24	0.02768	0.189244	1.3831
MOBP	0.0277318	NA	5.22936
NCOA6	0.0277803	0.189767	1.14899
CNKSR3	0.0277943	0.189767	0.704689
RELB	0.027801	0.189767	1.34339
NDE1	0.0278151	0.189767	0.846438
STAG2	0.0279093	0.190302	1.12668
DUSP10	0.0279245	0.190302	1.20982
ARPIN	0.0279377	0.190302	0.841517
RCC1	0.0279759	0.190375	0.831903
MET	0.0279778	0.190375	1.17008
WDR82	0.0280033	0.190449	0.835528
SLAIN1	0.0280286	0.190521	1.3382
RSPH3	0.0280646	0.190646	1.23567
EHHADH	0.0280764	0.190646	0.740121
ARL8B	0.0281119	0.190787	1.16429
GADD45B	0.0281597	0.191011	1.42322
RBM33	0.0281776	0.191032	1.17119
CLIP1	0.0282289	0.19128	1.14592
LAD1	0.0283177	0.191739	1.18563
RAD51D	0.0283263	0.191739	0.808275
ZNF568	0.0283556	0.191747	2.85199
FLT4	0.0283584	0.191747	0.809592
ZNF311	0.0283852	0.191747	0.641075
LIAS	0.0283867	0.191747	0.699437
TOMM20L	0.0284216	0.191875	0.366796
RNF34	0.0284427	0.191875	0.84098
DYRK1B	0.0284501	0.191875	1.43048
SSTR5	0.0284983	0.1921	1.49569
CCDC188	0.0285272	0.192183	2.15098
HDGFL3	0.0285402	0.192183	0.861576
CPOX	0.0285766	0.192315	1.35371
ADAMTSL4	0.0285896	0.192315	1.85372
PLEKHG4	0.0286448	0.192557	0.822705
FAM114A1	0.0286553	0.192557	1.1874
EIF1B	0.0287125	0.192841	0.774003
MTR	0.0287289	0.192852	0.847716
CCDC51	0.0288054	0.193258	0.836473
CYP2W1	0.0288193	0.193258	2.05818
SH2D3A	0.0288533	0.193355	1.1705
COBLL1	0.0288716	0.193355	0.580521
KIF22	0.0288863	0.193355	0.802768
HRCT1	0.0288934	0.193355	0.465784
FAT4	0.0289544	0.193663	2.10315
SGK2	0.0289986	0.193858	0.503277
CUL1	0.0290254	0.193937	1.16433
PRAG1	0.029048	0.193988	1.29889
CABLES1	0.0290813	0.19411	1.32275
HIP1R	0.029169	0.194534	1.18065
MYCBPAP	0.0291748	0.194534	0.448038
FYCO1	0.0292241	0.194699	1.15665
IDH2	0.0292297	0.194699	0.773153
IGFLR1	0.0292875	NA	0.176253
IL6R	0.0293083	0.195047	1.91724
SNPH	0.029312	0.195047	1.29439
CLCN4	0.0293452	0.195077	0.624358
ME2	0.0293466	0.195077	1.16618
ZC3H11B	0.0293761	0.195172	0.615794
DNAJB1	0.0294462	0.195538	1.17561
RPA2	0.0294972	0.195776	0.846117
KCNJ12	0.0295849	0.196257	1.32232
RNF112	0.0296088	0.196315	1.79305
INTS8	0.0296707	0.196625	0.851372
PRDM5	0.0297206	0.196855	0.724938
MAP1S	0.029776	0.197121	1.20173
TULP1	0.0298096	0.197243	0.391568
VEGFA	0.0298542	0.197376	1.26584
PLAAT4	0.0298601	0.197376	1.69186
WDR44	0.0298897	0.19747	1.18155
AGGF1	0.0299788	0.197844	1.25024
RGMA	0.0299863	0.197844	0.470305
FBRS	0.0299921	0.197844	1.15198
CATSPERD	0.0300135	NA	8.35763
CITED4	0.0300745	0.198204	1.33685
RC3H1	0.0300773	0.198204	1.15246
SELENOM	0.0301901	0.198846	1.55082
MAP9	0.0302103	0.198855	1.17956
[truncated: 12,414 more rows]

## Sheet: miR-100KO-2 vs CC-CR
Gene Name	pvalue	DEseq padj	FoldChange
SAMD5	7.06032e-301	9.63734e-297	20.3163
BHLHE41	1.14431e-286	7.80992e-283	15.8772
LAMC1	2.7039e-168	1.23028e-164	0.0830122
EEF1A2	6.2246e-149	2.12415e-145	5.19539
LMAN1	4.78795e-144	1.30711e-140	0.0629249
ZBTB7C	1.54008e-121	3.50368e-118	28.4798
ATP8A2	7.91624e-113	1.54367e-109	7.48567
TGFBI	7.79878e-103	1.33067e-99	0.25144
IGF2BP2	6.42553e-97	9.74539e-94	0.0121798
DUSP4	1.27948e-91	1.74649e-88	8.24293
ARHGAP29	1.93508e-89	2.40126e-86	0.187885
SATB2	1.54572e-86	1.75826e-83	0.0843333
NRP2	1.34428e-79	1.41149e-76	4.04162
PCDH1	4.81603e-79	4.69563e-76	4.33061
CRIM1	2.43467e-77	2.21555e-74	0.167693
TRIM29	1.5419e-72	1.31543e-69	3.88138
ALDH1A3	2.81219e-72	2.25802e-69	0.323215
ONECUT3	1.12221e-70	8.51008e-68	7.54145
EFNB2	4.81256e-69	3.45745e-66	3.48039
PROX1	8.3263e-67	5.6827e-64	5.87608
ALDH1A2	6.01056e-66	3.90686e-63	0.170284
AKAP12	1.41781e-60	8.79688e-58	0.295356
LYZ	1.89733e-60	1.12603e-57	4.97854
RLBP1	5.81317e-60	3.30624e-57	4.78658
RABGAP1	9.26475e-59	5.05855e-56	2.37175
CDX2	1.74142e-55	9.14248e-53	4.91175
CD55	2.00456e-55	1.01342e-52	2.15751
NT5E	5.79674e-53	2.82591e-50	3.04591
PRICKLE2	1.74057e-49	8.19269e-47	0.19452
GPR153	1.91275e-48	8.70303e-46	2.95043
KLK6	2.17853e-48	9.59258e-46	2.82461
VGLL3	6.92914e-47	2.95571e-44	0.204692
NEDD9	7.84216e-47	3.2438e-44	0.247358
CYSRT1	1.27729e-46	5.12794e-44	4.52494
PPP1R14C	4.06661e-46	1.58598e-43	3.47933
HR	4.63438e-46	1.7572e-43	3.54814
NTRK2	3.40605e-45	1.25656e-42	10.694
DSC2	1.90994e-44	6.86071e-42	3.16201
GSN	2.20499e-44	7.71747e-42	2.18745
SEMA5A	9.55205e-44	3.25964e-41	6.07944
TXNIP	9.08314e-43	3.02402e-40	3.19056
PHLDB2	1.79209e-42	5.82429e-40	0.472263
NFIB	5.049e-42	1.60276e-39	0.00105143
EPAS1	8.06926e-41	2.5033e-38	5.09292
FN1	4.56104e-40	1.38352e-37	0.382748
TBX18	8.76538e-40	2.60103e-37	0.0213501
GRIK2	1.15024e-39	3.34058e-37	4.50585
SGPL1	1.69552e-39	4.82164e-37	0.458946
IFI27	4.68102e-39	1.304e-36	2.17213
KLK10	6.49044e-39	1.77189e-36	4.72246
IGF1R	8.69667e-39	2.32764e-36	0.471187
TMEM158	4.55196e-38	1.19489e-35	3.61816
ADD2	3.34874e-36	8.6246e-34	0.347219
DKK4	4.79782e-36	1.21278e-33	3.94791
RNF128	5.08047e-36	1.26088e-33	0.190567
HMGA2	1.15068e-35	2.80478e-33	0.292775
GPX3	9.66587e-35	2.31472e-32	2.76581
PTPRJ	1.41549e-34	3.33127e-32	0.295077
PHLDA1	4.2433e-33	9.81713e-31	2.23922
TMEM45B	8.68916e-31	1.97678e-28	4.02761
NDRG1	1.4204e-30	3.17844e-28	2.24918
PFKP	1.63897e-30	3.60839e-28	0.455862
KRT4	5.02233e-30	1.08817e-27	10.9566
MAOA	7.00037e-30	1.49305e-27	2.50268
TSPAN5	7.45947e-30	1.56649e-27	0.393478
QKI	8.2434e-30	1.70489e-27	0.515303
SIRPA	9.04912e-30	1.84359e-27	0.2287
LAMB1	1.07515e-29	2.15821e-27	0.498761
SH3BP4	2.14102e-29	4.23549e-27	0.431926
MMP7	2.40075e-29	4.68146e-27	0.0656399
MYO5C	2.78063e-29	5.34585e-27	0.46521
FSIP2	3.30008e-29	6.25639e-27	6.0631
FAM102A	1.05301e-28	1.96898e-26	1.91909
SAMD4A	2.30063e-28	4.24373e-26	0.153398
THBS1	2.47842e-28	4.51073e-26	0.325816
DENND5B	1.12131e-27	2.01394e-25	2.35821
CC2D2A	1.18014e-27	2.09206e-25	0.171727
PRF1	3.00655e-27	5.26146e-25	6.65305
EPHA7	4.26555e-27	7.37022e-25	2.82313
GNAI1	7.32333e-27	1.24954e-24	0.477885
DUT	1.42703e-26	2.40482e-24	0.479538
ETS1	1.04519e-25	1.73985e-23	0.446485
SMIM3	1.0688e-25	1.75772e-23	2.42737
CRAT	1.08582e-25	1.76446e-23	2.30405
DAB2IP	1.54569e-25	2.4822e-23	1.93803
ROR1	2.77062e-25	4.39755e-23	3.45781
SATB1	9.78815e-25	1.53573e-22	2.44512
IGFBP6	1.52903e-24	2.37173e-22	2.04032
RBP1	3.08639e-24	4.73362e-22	0.41505
EMP3	5.07087e-24	7.69083e-22	2.53747
DDX60	6.94177e-24	1.04127e-21	3.10981
AOC1	7.55233e-24	1.12054e-21	6.47984
KRT17	1.50383e-23	2.20724e-21	0.304886
AFDN	4.43634e-23	6.44214e-21	0.615216
ARNTL2	5.84647e-23	8.40046e-21	0.530836
IGFBP2	6.5957e-23	9.37826e-21	0.392591
TNS3	7.83795e-23	1.10297e-20	0.507564
KLK11	2.83905e-22	3.95439e-20	5.31099
FAM160A1	3.3224e-22	4.58088e-20	1.90631
IFI6	4.62982e-22	6.31971e-20	2.61993
INPP5D	6.30326e-22	8.51877e-20	0.434126
RRAGD	8.40111e-22	1.12427e-19	3.03115
MTHFD1L	1.56182e-21	2.06978e-19	0.586841
CAV2	1.65673e-21	2.17446e-19	0.465268
MYH15	2.84856e-21	3.70312e-19	3.5764
CEACAM1	3.64487e-21	4.69364e-19	3.33597
LRRK1	4.00384e-21	5.10771e-19	0.529967
UGT8	4.2988e-21	5.43321e-19	1.85445
ALPP	8.77567e-21	1.09897e-18	4.58026
BHLHE40	1.86737e-20	2.31723e-18	0.462889
TXNRD1	1.92071e-20	2.36195e-18	0.607043
MYB	2.85307e-20	3.47717e-18	0.46211
UPK3B	4.40211e-20	5.3176e-18	12.4344
CNN3	4.66099e-20	5.58092e-18	0.371564
CYP26B1	5.53436e-20	6.56904e-18	11.3567
AP1S2	6.33949e-20	7.45983e-18	1.8939
CAV1	1.16198e-19	1.34506e-17	0.364922
ATP6V1G1	1.16276e-19	1.34506e-17	1.72735
GDF15	1.52356e-19	1.74762e-17	2.7437
MUC13	1.54048e-19	1.7523e-17	2.34464
CCN1	1.93206e-19	2.17955e-17	0.282307
HERC5	2.11228e-19	2.36333e-17	2.40377
MAPRE3	2.21208e-19	2.45487e-17	2.11774
TNFAIP2	2.63141e-19	2.89668e-17	2.00427
EPB41L1	2.81154e-19	3.0702e-17	1.70364
MSH6	3.28041e-19	3.55377e-17	1.66783
PRSS22	3.42508e-19	3.68129e-17	2.88784
KLF5	5.55431e-19	5.92315e-17	1.77387
C4orf19	5.99234e-19	6.34074e-17	0.433932
MEIS2	6.98701e-19	7.33636e-17	0.156349
POF1B	7.75748e-19	8.08317e-17	3.05203
TFF2	1.33903e-18	1.38467e-16	8.75933
LRRC8A	2.42934e-18	2.49327e-16	1.73659
TSPAN8	5.29674e-18	5.39556e-16	2.03125
NTSR1	7.03736e-18	7.11556e-16	5.02845
PLEKHB1	8.3264e-18	8.35701e-16	2.25884
RAB3B	8.96218e-18	8.92947e-16	0.472738
ARID1B	1.09464e-17	1.08274e-15	0.610148
TYRO3	1.3081e-17	1.28457e-15	0.472414
GPX2	1.60568e-17	1.56554e-15	2.58956
MYADM	1.70285e-17	1.6485e-15	0.608328
TBCD	1.79623e-17	1.72666e-15	0.542396
SLC45A3	1.83908e-17	1.75549e-15	1.78503
SLPI	1.86026e-17	1.76337e-15	2.23644
SLC1A4	1.92373e-17	1.81096e-15	0.444372
GCNT3	2.14244e-17	2.00304e-15	5.48697
HMGN5	2.40326e-17	2.23159e-15	2.13936
MAN2A2	2.47551e-17	2.28316e-15	0.574285
PPM1K	4.63379e-17	4.24505e-15	2.73456
MGAT3	5.57881e-17	5.07672e-15	4.06323
NRP1	6.09893e-17	5.51327e-15	2.66092
GOLGA2	8.06688e-17	7.24427e-15	1.83974
MTUS2	8.8716e-17	7.91486e-15	7.806
MID1	1.04809e-16	9.28991e-15	0.537052
ZHX1	1.16222e-16	1.02351e-14	1.9401
STAMBPL1	1.53182e-16	1.34034e-14	2.13947
KLF6	1.91326e-16	1.66344e-14	0.525854
SASH1	2.16071e-16	1.86669e-14	1.84741
PBX1	2.42896e-16	2.08524e-14	2.11704
CALD1	2.59821e-16	2.2166e-14	0.625521
EFNA5	2.69413e-16	2.28415e-14	2.91853
NCAPG2	3.31447e-16	2.78501e-14	0.624704
DIO3	3.32569e-16	2.78501e-14	11.9112
ISG15	3.97425e-16	3.30783e-14	1.63667
IL20RA	5.55709e-16	4.59723e-14	0.159247
BMP4	7.1141e-16	5.84985e-14	1.83477
GAPVD1	7.68755e-16	6.28353e-14	1.582
SERPINB1	1.06485e-15	8.65188e-14	1.67748
SCARA3	1.12108e-15	9.05489e-14	0.264623
PHGDH	1.23375e-15	9.90626e-14	0.519979
ASS1	1.38024e-15	1.09905e-13	3.48965
GTPBP10	1.38489e-15	1.09905e-13	0.483546
H4C5	1.84077e-15	1.4524e-13	0.517168
SLC22A3	1.93203e-15	1.51565e-13	0.0948706
OASL	2.07532e-15	1.61875e-13	3.09061
STEAP2	2.46385e-15	1.91088e-13	0.472672
SH3D19	2.6804e-15	2.06709e-13	1.61536
NXN	2.96907e-15	2.27684e-13	1.75823
PCDH19	4.73537e-15	3.61105e-13	3.7857
TRIO	4.87352e-15	3.69575e-13	0.612031
ITGB7	6.14442e-15	4.63377e-13	2.62802
ALPG	7.49295e-15	5.61971e-13	6.16799
GNAQ	7.79307e-15	5.81287e-13	1.54708
PPP3CA	8.56676e-15	6.35523e-13	1.75384
FRMD3	8.6945e-15	6.41513e-13	2.12575
IGFL4	8.97777e-15	6.58852e-13	12.3188
MTSS1	9.51586e-15	6.94607e-13	2.42134
EPHB3	1.06454e-14	7.72926e-13	2.23223
BANK1	1.42015e-14	1.02566e-12	2.70645
ANXA10	1.44215e-14	1.03607e-12	4.0822
SEMA3B	1.48858e-14	1.06383e-12	1.58033
CNTD1	1.52142e-14	1.08163e-12	2.80214
ABCA2	1.59412e-14	1.12745e-12	1.56516
ATXN1	1.62644e-14	1.14438e-12	0.548558
EHD2	1.86817e-14	1.30772e-12	1.67765
DENND11	2.42453e-14	1.68851e-12	0.594651
C3orf70	2.44568e-14	1.69459e-12	2.37198
PSMB7	2.58726e-14	1.78364e-12	1.58081
MALL	3.10692e-14	2.13113e-12	0.457623
CHPF	3.21941e-14	2.19725e-12	1.87509
KIF13B	3.62112e-14	2.45912e-12	1.77847
MAN1A1	3.64238e-14	2.46131e-12	1.95277
PLEKHA5	5.43943e-14	3.65755e-12	1.58186
MYO5A	5.6251e-14	3.76386e-12	0.537747
UGDH	5.7403e-14	3.8222e-12	0.655682
CTSL	5.7817e-14	3.83108e-12	1.59092
MDK	6.2211e-14	4.10232e-12	2.16434
CKAP4	6.38366e-14	4.18928e-12	0.604133
WWTR1	7.52248e-14	4.91301e-12	1.67401
LGR4	8.95078e-14	5.79742e-12	1.66311
BMPR1B	8.96158e-14	5.79742e-12	0.275732
MCAM	1.11523e-13	7.1806e-12	0.385918
TGFB1	1.29095e-13	8.27301e-12	0.61688
NDUFA8	1.37061e-13	8.74247e-12	1.60918
PAX6	1.57014e-13	9.96854e-12	0.124914
HSPA5	1.65734e-13	1.04735e-11	1.41559
TLR4	1.68508e-13	1.05997e-11	8.86144
LAMA2	1.77539e-13	1.11165e-11	2.37372
IFITM3	1.85384e-13	1.15547e-11	1.74868
RDH10	1.87859e-13	1.16558e-11	1.67984
KDM5B	1.90465e-13	1.1764e-11	1.50988
SERINC2	2.12409e-13	1.30603e-11	1.81765
H2BC17	2.3146e-13	1.41679e-11	0.429576
CCDC85A	2.36403e-13	1.44058e-11	3.23686
OSR1	2.55043e-13	1.54726e-11	3.14266
DTX4	2.96719e-13	1.79213e-11	2.4153
C9orf16	3.44264e-13	2.07013e-11	1.81875
ARHGAP20	3.91573e-13	2.34429e-11	4.85822
F2RL1	4.74195e-13	2.82653e-11	0.65413
TCP1	4.77795e-13	2.83561e-11	0.660269
ITGB4	4.90181e-13	2.89652e-11	1.48097
MGAT5	5.14178e-13	3.02523e-11	1.58429
MXD1	5.25149e-13	3.07652e-11	2.11139
EDN1	5.40252e-13	3.15147e-11	0.200091
SLC7A11	5.61082e-13	3.25905e-11	1.55034
FNBP1	5.7135e-13	3.30463e-11	1.58136
CPNE2	7.4461e-13	4.28857e-11	0.535819
DPYSL2	7.49802e-13	4.30033e-11	2.85855
SERPINB5	7.61694e-13	4.35026e-11	1.52895
GTF3C1	7.66079e-13	4.35707e-11	0.622101
ETV1	8.01483e-13	4.53952e-11	2.50126
SMO	8.70584e-13	4.91052e-11	0.561659
NEBL	9.77883e-13	5.49305e-11	2.05224
ZNF737	1.04663e-12	5.85511e-11	0.0530364
SETX	1.07875e-12	6.01017e-11	1.46668
PCSK6	1.09464e-12	6.07393e-11	0.552621
CTSD	1.10279e-12	6.09438e-11	1.76166
REPIN1	1.34106e-12	7.38123e-11	0.678005
RPL30	1.42921e-12	7.83482e-11	0.581028
PHACTR2	1.50952e-12	8.24199e-11	0.5989
SOX12	1.76447e-12	9.59564e-11	1.9152
SWI5	1.84766e-12	1.00082e-10	2.15109
ALAD	1.94139e-12	1.04743e-10	1.59904
L3MBTL3	1.98486e-12	1.06666e-10	1.98631
SNCG	2.21737e-12	1.18694e-10	3.6568
MARCKS	2.50575e-12	1.33607e-10	0.520589
CYP4F3	2.62733e-12	1.39545e-10	2.24285
UBASH3B	2.68147e-12	1.41868e-10	0.64518
PPP2R1B	2.87756e-12	1.51655e-10	0.66377
WDR76	3.5465e-12	1.86191e-10	0.54888
MMP28	3.5951e-12	1.8802e-10	6.06722
SLC44A1	3.83611e-12	1.99859e-10	1.47533
ARAP2	3.97228e-12	2.06166e-10	1.53707
EZH2	3.98814e-12	2.06205e-10	0.671988
HTRA1	4.01819e-12	2.06975e-10	2.28392
MX1	4.28217e-12	2.19743e-10	1.99136
HSDL2	4.53882e-12	2.32041e-10	1.67166
DYSF	4.71318e-12	2.40056e-10	5.48034
COL17A1	4.85365e-12	2.46291e-10	3.51922
TFAP2A	4.87507e-12	2.46462e-10	0.356454
FGF2	6.02199e-12	3.03322e-10	0.166668
KRTAP2-3	6.29031e-12	3.15672e-10	0.282431
ADGRA3	6.466e-12	3.233e-10	0.651099
TJP3	6.53605e-12	3.2561e-10	2.00721
S100A10	6.83174e-12	3.38899e-10	1.77927
SUSD2	6.85246e-12	3.38899e-10	2.6639
ANXA3	7.0008e-12	3.44985e-10	1.43248
ADGRG6	7.07894e-12	3.47581e-10	0.582926
SLFN5	7.17032e-12	3.50806e-10	1.71877
MSX2	7.3835e-12	3.59946e-10	2.0204
KCNJ4	7.46203e-12	3.62479e-10	2.24801
CDIN1	7.93573e-12	3.84123e-10	0.50739
KCNN4	8.03921e-12	3.87757e-10	2.84386
ANKH	8.27522e-12	3.97735e-10	1.52644
PTDSS2	8.48036e-12	4.06164e-10	0.606805
ABRACL	8.87048e-12	4.23364e-10	0.555696
H2AJ	1.01648e-11	4.83448e-10	1.70346
S100A2	1.07324e-11	5.07394e-10	0.521222
NPC2	1.07426e-11	5.07394e-10	0.548714
CASTOR2	1.09107e-11	5.13554e-10	1.66514
TSC1	1.20077e-11	5.63246e-10	1.46272
S100A11	1.25494e-11	5.86642e-10	1.44858
DOCK5	1.47661e-11	6.87909e-10	0.693677
PIK3R1	1.59955e-11	7.42648e-10	1.96834
HES7	1.81087e-11	8.37912e-10	0.544712
EGFL7	2.09973e-11	9.68288e-10	1.59743
ALDH3A2	2.12451e-11	9.76417e-10	1.47958
ZFP36L1	2.13825e-11	9.79431e-10	0.686832
CLMP	2.18791e-11	9.9883e-10	2.13674
SLC9B2	2.29668e-11	1.04499e-09	0.373191
ADPGK	2.36134e-11	1.07084e-09	0.641904
GALNT12	2.40629e-11	1.08761e-09	1.84942
AMN	2.64346e-11	1.19087e-09	2.25565
TNS4	2.74489e-11	1.23249e-09	1.51475
TSPAN1	2.91215e-11	1.30113e-09	4.02785
TMEM141	2.91682e-11	1.30113e-09	2.00058
PKP3	3.14984e-11	1.4005e-09	1.68555
ANKRD22	3.25882e-11	1.44127e-09	3.43642
SMAD3	3.26265e-11	1.44127e-09	0.658467
URM1	3.27522e-11	1.44215e-09	1.58709
WTAP	3.46616e-11	1.52132e-09	0.693768
BLVRB	3.60188e-11	1.57582e-09	1.63059
SAV1	3.63022e-11	1.58314e-09	0.629678
SARDH	3.9977e-11	1.73785e-09	3.65219
RYR2	4.20949e-11	1.82411e-09	2.55142
PLEKHA2	4.23063e-11	1.82747e-09	1.81973
RANBP9	4.35564e-11	1.87553e-09	1.44341
PDLIM5	4.54827e-11	1.95232e-09	0.668788
TBL1X	4.66421e-11	1.99582e-09	0.656131
PPP6C	5.03987e-11	2.14982e-09	1.42686
PTPN14	5.08401e-11	2.16189e-09	0.622757
FBXO25	5.23186e-11	2.21786e-09	1.75126
SEMA7A	5.29668e-11	2.23838e-09	0.56235
GJA3	5.50987e-11	2.32129e-09	2.83503
TLCD2	5.83179e-11	2.44935e-09	2.52572
SPRED1	6.07738e-11	2.54467e-09	0.611823
FAM222A	6.3729e-11	2.66025e-09	2.08311
TEX19	6.689e-11	2.78369e-09	2.30315
KCNK2	7.03722e-11	2.9197e-09	10.5869
DACT1	7.40359e-11	3.06239e-09	5.13593
MCM7	7.4734e-11	3.08193e-09	0.672839
PLEKHO1	7.63183e-11	3.13779e-09	0.336995
ARHGEF26	8.15838e-11	3.3442e-09	0.533047
SGO2	8.68436e-11	3.54915e-09	0.615459
SORD	8.81874e-11	3.58709e-09	0.594608
ODAM	8.82976e-11	3.58709e-09	4.29798
NWD2	9.80561e-11	3.97171e-09	36.5279
VSNL1	1.01386e-10	4.09445e-09	2.33071
ANKEF1	1.05225e-10	4.23694e-09	1.70758
BUB1B	1.18369e-10	4.75215e-09	0.628568
TOR4A	1.19855e-10	4.7977e-09	1.76088
TINAGL1	1.25887e-10	5.02442e-09	1.58106
MPP1	1.2843e-10	5.11099e-09	3.12695
LIMCH1	1.30667e-10	5.18489e-09	0.516552
SP100	1.36192e-10	5.38847e-09	1.55438
FGFBP1	1.40729e-10	5.55187e-09	3.08202
SGPP2	1.46791e-10	5.77433e-09	0.305021
ABL1	1.47544e-10	5.78729e-09	1.58078
AK1	1.85419e-10	7.25206e-09	1.87357
IGF2R	2.10364e-10	8.20421e-09	0.616556
CYFIP2	2.14644e-10	8.34727e-09	0.616796
SNX30	2.16271e-10	8.38665e-09	1.42107
FRAS1	2.52089e-10	9.74791e-09	1.40356
EPHA4	2.63763e-10	1.01705e-08	2.01414
FRK	2.65578e-10	1.02117e-08	1.59901
ID3	2.679e-10	1.0272e-08	0.658506
SNX9	2.92282e-10	1.11755e-08	0.693341
TLE1	3.01587e-10	1.14991e-08	1.57174
SLC16A9	3.18775e-10	1.21206e-08	0.346813
CFTR	3.59345e-10	1.36252e-08	0.0286703
PYGO1	3.73727e-10	1.41312e-08	0.36469
KIAA0930	3.79851e-10	1.43231e-08	0.706525
IL1RN	4.61317e-10	1.7347e-08	1.98083
TCEA3	4.78554e-10	1.79458e-08	3.77397
TUBA1B	4.96886e-10	1.85822e-08	0.643203
KLF3	5.0651e-10	1.88903e-08	1.44021
ALDH3A1	5.17296e-10	1.924e-08	3.82874
CPEB4	5.4257e-10	2.01252e-08	1.8103
CBR4	5.46375e-10	2.02114e-08	1.82691
TYMS	5.74448e-10	2.11925e-08	0.597716
NKD2	5.95939e-10	2.19261e-08	2.01828
MSLN	6.10906e-10	2.24163e-08	1.48409
TGFA	6.23817e-10	2.28287e-08	1.43668
EPS8L3	7.17142e-10	2.61737e-08	1.93364
CLN6	7.19963e-10	2.62066e-08	0.569087
CDAN1	7.28237e-10	2.64373e-08	0.505924
H4C8	7.47945e-10	2.70316e-08	0.57507
CPLANE1	7.48566e-10	2.70316e-08	0.36563
ADAM19	8.93598e-10	3.21837e-08	2.02072
B3GNT7	9.85334e-10	3.53942e-08	3.24133
AGAP3	1.0007e-09	3.5852e-08	0.658859
PPFIBP1	1.03077e-09	3.68324e-08	0.715863
MBIP	1.05345e-09	3.75446e-08	0.629593
JADE1	1.07244e-09	3.8122e-08	0.55769
ENTR1	1.07538e-09	3.81272e-08	1.47106
UCK1	1.08419e-09	3.83399e-08	1.56483
OSBPL6	1.1366e-09	4.00894e-08	0.395759
MMP14	1.20403e-09	4.23581e-08	0.207764
MARS1	1.22957e-09	4.31457e-08	0.696076
CDC42BPA	1.23529e-09	4.32352e-08	1.42601
PDIA4	1.37274e-09	4.78338e-08	0.713999
IMPDH1	1.37369e-09	4.78338e-08	0.643688
PSMD5	1.40042e-09	4.86405e-08	1.39659
SP5	1.40439e-09	4.86547e-08	3.00291
HMGB3	1.4727e-09	5.0892e-08	0.68798
STEAP1	1.48113e-09	5.10541e-08	0.45674
LYPD3	1.59812e-09	5.49481e-08	2.03355
NSMF	1.70508e-09	5.83843e-08	1.52176
ZER1	1.70662e-09	5.83843e-08	1.5401
MYOF	1.76362e-09	6.00996e-08	1.58179
PRKAR2B	1.76556e-09	6.00996e-08	0.497086
AKR1B1	1.88008e-09	6.38385e-08	0.682929
GPAT3	1.88725e-09	6.39231e-08	2.22833
TBC1D4	1.91581e-09	6.47297e-08	0.734997
ROCK2	1.96965e-09	6.63331e-08	1.41033
H2BC18	1.97298e-09	6.63331e-08	0.588194
ZBTB43	2.05837e-09	6.90339e-08	1.58001
ELFN2	2.21482e-09	7.40989e-08	3.14352
TRIOBP	2.5648e-09	8.55977e-08	1.6167
CBLB	2.63688e-09	8.77888e-08	2.05723
KIFC3	2.69167e-09	8.9395e-08	0.574889
SMARCA2	2.7082e-09	8.97257e-08	0.585993
WWC2	2.76134e-09	9.12645e-08	0.708171
DNM3	2.95663e-09	9.74832e-08	1.80338
PCNX1	3.00624e-09	9.888e-08	1.45152
CDKN1A	3.04562e-09	9.99345e-08	1.6854
TIMP4	3.09161e-09	1.012e-07	2.38544
TRIB3	3.30473e-09	1.07918e-07	0.595087
LIMA1	3.48869e-09	1.13653e-07	1.46504
TUBB	3.49925e-09	1.13726e-07	0.708169
TRIM8	3.54998e-09	1.151e-07	1.4104
FAM107B	4.04439e-09	1.3082e-07	0.655265
CHST3	4.20632e-09	1.35736e-07	0.657086
PPARA	4.76599e-09	1.53433e-07	1.749
ITGB5	4.7811e-09	1.53558e-07	1.41473
BVES	5.12782e-09	1.64307e-07	0.00604034
FAM120B	5.21686e-09	1.66769e-07	0.704014
TUT7	5.36599e-09	1.71135e-07	1.53082
AHNAK2	5.38958e-09	1.71487e-07	1.64736
FUBP3	6.43072e-09	2.04138e-07	1.362
RHEB	6.69354e-09	2.11988e-07	0.713344
WHRN	6.78985e-09	2.1454e-07	1.92928
BMP7	6.89812e-09	2.17458e-07	0.297685
BLM	6.93136e-09	2.18002e-07	0.66312
SMARCD3	6.99896e-09	2.19622e-07	0.670604
RC3H2	7.58606e-09	2.37183e-07	1.43521
SLC16A5	7.59333e-09	2.37183e-07	1.62599
CFH	7.66041e-09	2.38732e-07	2.79149
TULP4	7.74651e-09	2.40865e-07	0.737223
IFITM1	8.09726e-09	2.50704e-07	1.5635
SLC29A1	8.09967e-09	2.50704e-07	0.709286
DNAJB6	8.59006e-09	2.65281e-07	0.695421
IQGAP2	8.67799e-09	2.67392e-07	0.389391
PDK4	9.02573e-09	2.7748e-07	2.29969
CLIC3	9.36733e-09	2.87335e-07	2.2374
SMAD9	9.72261e-09	2.97564e-07	0.41311
MAP3K4	9.91946e-09	3.0291e-07	0.66604
SURF6	1.00388e-08	3.05869e-07	1.56726
SMIM14	1.02546e-08	3.11749e-07	1.74502
ARFGEF3	1.03627e-08	3.14336e-07	0.663724
PPL	1.04783e-08	3.17137e-07	1.4254
CARD6	1.05487e-08	3.18561e-07	2.56457
TBC1D9	1.12753e-08	3.39753e-07	4.74553
H2AW	1.13367e-08	3.40849e-07	0.621246
HNF1B	1.18363e-08	3.55089e-07	0.608365
HPGD	1.19478e-08	3.57648e-07	1.84486
PRRC2B	1.19797e-08	3.57817e-07	1.51589
SEPTIN11	1.22837e-08	3.66097e-07	0.717532
ABHD4	1.25672e-08	3.7373e-07	1.72439
PAXIP1	1.26839e-08	3.7592e-07	0.679607
NAGS	1.26959e-08	3.7592e-07	0.527292
MICAL2	1.32845e-08	3.92496e-07	1.44003
RPL22L1	1.33249e-08	3.9284e-07	0.710387
SYPL1	1.34982e-08	3.97091e-07	0.664238
LPAR1	1.36079e-08	3.99457e-07	0.451856
SND1	1.37064e-08	4.01487e-07	0.739477
STAT1	1.37693e-08	4.02465e-07	1.38031
HEATR5A	1.41355e-08	4.12287e-07	1.57184
APOBEC3B	1.42713e-08	4.15359e-07	0.654822
KLF4	1.45262e-08	4.21879e-07	1.5975
ADD3	1.55586e-08	4.50903e-07	1.59647
EVA1C	1.57661e-08	4.55947e-07	0.555962
JAG1	1.67364e-08	4.82984e-07	1.49821
KIAA1522	1.71212e-08	4.93047e-07	1.39035
MPP7	1.77928e-08	5.1131e-07	1.63671
OXCT1	1.84384e-08	5.28749e-07	0.699414
NEDD4	1.89321e-08	5.41768e-07	0.603224
SMPD3	1.9046e-08	5.42817e-07	1.93931
HDGFL3	1.90483e-08	5.42817e-07	0.640137
OTUB2	1.91668e-08	5.45056e-07	1.64308
B4GALNT3	1.98104e-08	5.62187e-07	2.55716
CASP2	2.11095e-08	5.9781e-07	0.719258
KCNJ2	2.1674e-08	6.12525e-07	2.85635
NECTIN3	2.21675e-08	6.2445e-07	0.658439
EREG	2.21874e-08	6.2445e-07	0.679511
SHF	2.3056e-08	6.47562e-07	0.248889
RALGPS1	2.45806e-08	6.88964e-07	1.70464
ACOT11	2.46934e-08	6.90706e-07	1.60027
TUBGCP4	2.49622e-08	6.96797e-07	0.633836
CYB5D2	2.64119e-08	7.3576e-07	2.04667
NME4	2.68984e-08	7.47788e-07	0.667483
MSRB2	2.70277e-08	7.49853e-07	1.57006
PRKAG2	2.76057e-08	7.64335e-07	0.618959
PRR15L	2.81948e-08	7.79066e-07	4.17585
DGKH	2.91028e-08	8.02531e-07	0.606719
IGFL1	2.9163e-08	8.0257e-07	7.01933
LMO7	2.99485e-08	8.2253e-07	0.746214
MALT1	3.10975e-08	8.52371e-07	0.644743
SERPINB6	3.19394e-08	8.73694e-07	1.3809
BZW2	3.29872e-08	9.0055e-07	0.708366
RAPGEFL1	3.4198e-08	9.31742e-07	1.68688
LMBRD1	3.43636e-08	9.34389e-07	1.63003
PDIA3	3.56615e-08	9.67752e-07	0.706907
ADORA2B	3.58638e-08	9.71312e-07	1.4931
AGPAT5	3.60887e-08	9.75467e-07	0.736479
BRD3	3.71669e-08	1.00262e-06	1.49917
RBM18	3.7753e-08	1.01643e-06	1.6245
TES	3.85582e-08	1.03606e-06	0.732616
FLRT3	3.89496e-08	1.04452e-06	1.75002
SPINK5	4.03799e-08	1.08076e-06	4.80629
NPDC1	4.08884e-08	1.09222e-06	1.55632
SLK	4.13455e-08	1.10228e-06	1.32344
DIRAS1	4.29006e-08	1.14151e-06	0.573634
HMCN1	4.3603e-08	1.15794e-06	3.6043
RAD23B	4.46502e-08	1.18345e-06	1.38619
KCNH8	4.48352e-08	1.18605e-06	2.0091
UBE3C	4.5486e-08	1.20094e-06	0.714942
PABIR1	4.82665e-08	1.27189e-06	1.53569
ARPP19	4.90834e-08	1.29092e-06	0.746394
CLDND1	5.02528e-08	1.31914e-06	1.41018
RAD51	5.20419e-08	1.36199e-06	0.576592
TXN	5.20848e-08	1.36199e-06	1.36832
ST6GALNAC4	5.29108e-08	1.38094e-06	1.51444
FBXW5	5.53802e-08	1.44263e-06	1.43947
MRRF	5.55392e-08	1.44402e-06	1.48416
CLOCK	5.7673e-08	1.49665e-06	1.35256
B2M	5.80123e-08	1.50259e-06	0.731442
BEND7	5.81783e-08	1.50404e-06	0.343145
PTK6	6.06582e-08	1.56519e-06	1.82632
SRSF3	6.24659e-08	1.60879e-06	0.769475
PLXND1	6.43468e-08	1.65411e-06	1.6029
RPUSD2	6.5641e-08	1.68421e-06	0.569652
DIAPH2	6.73397e-08	1.72455e-06	1.43533
BCOR	6.94609e-08	1.77305e-06	0.689471
WDR31	6.94931e-08	1.77305e-06	1.88508
PALD1	7.57977e-08	1.93029e-06	1.76534
PRKAA2	7.64419e-08	1.94284e-06	1.41
ABITRAM	7.65749e-08	1.94284e-06	1.72938
HERC6	7.75312e-08	1.96345e-06	1.74177
GLE1	8.472e-08	2.14153e-06	1.40688
TTC26	8.54025e-08	2.15479e-06	0.612729
DUSP9	9.00678e-08	2.26831e-06	2.2611
AIF1L	9.06839e-08	2.27962e-06	1.40542
B3GNT5	9.23273e-08	2.31667e-06	0.62056
FKBP15	1.0053e-07	2.51787e-06	1.3967
RNF223	1.02315e-07	2.55789e-06	1.79811
TPRN	1.05363e-07	2.62926e-06	1.62191
PPP1R26	1.16772e-07	2.90864e-06	1.5463
YARS1	1.183e-07	2.94134e-06	0.631531
ERCC6L2	1.19063e-07	2.95493e-06	1.48956
SLC37A4	1.20047e-07	2.97394e-06	0.625855
CUL1	1.21458e-07	3.00345e-06	0.702752
S100A13	1.21986e-07	3.01105e-06	1.58359
GNB5	1.23195e-07	3.03539e-06	0.62191
MAP3K1	1.23607e-07	3.04005e-06	0.727464
CTSE	1.24719e-07	3.06189e-06	0.46567
CXCL8	1.26654e-07	3.10383e-06	0.51126
ABCC3	1.28566e-07	3.14503e-06	1.57427
TNFAIP3	1.36699e-07	3.33799e-06	0.503811
FCGRT	1.38694e-07	3.38067e-06	0.108614
FAM120AOS	1.4154e-07	3.44389e-06	1.41461
ALDH3B1	1.42283e-07	3.4558e-06	1.69611
GLIS2	1.4382e-07	3.48693e-06	0.459693
SEC16A	1.52009e-07	3.67894e-06	1.44345
AFAP1L2	1.54175e-07	3.72476e-06	1.73537
FBXO2	1.546e-07	3.72842e-06	1.79912
TMEM154	1.55504e-07	3.74363e-06	1.89655
NFIA	1.58205e-07	3.80194e-06	1.4316
AREG	1.59585e-07	3.82835e-06	0.777675
GPR158	1.6055e-07	3.84142e-06	4.14952
RUNX3	1.60692e-07	3.84142e-06	1.65466
OSBPL8	1.62179e-07	3.87017e-06	1.32191
CLDN12	1.63162e-07	3.88685e-06	0.577879
TMEM263	1.69468e-07	4.03004e-06	1.47362
DPP4	1.78196e-07	4.23022e-06	6.6804
WASF3	1.79339e-07	4.24557e-06	3.31307
CALCOCO1	1.79465e-07	4.24557e-06	1.73797
PTPRR	1.81551e-07	4.28748e-06	2.02798
LMBR1	1.8596e-07	4.38403e-06	0.73836
FSCN1	1.88953e-07	4.44692e-06	1.48107
TNXB	1.89715e-07	4.45715e-06	1.85739
COCH	1.96707e-07	4.6135e-06	0.603738
FOXN3	2.00563e-07	4.69075e-06	1.52813
MAPKBP1	2.00688e-07	4.69075e-06	0.631995
CAMK2N1	2.02694e-07	4.72952e-06	0.685168
PIGG	2.08997e-07	4.86828e-06	0.696102
EMC4	2.12651e-07	4.94496e-06	0.541298
MNX1	2.13545e-07	4.95729e-06	0.562781
TBC1D5	2.15207e-07	4.9874e-06	1.33752
EMP1	2.17486e-07	5.03166e-06	1.4744
ATP2B4	2.27133e-07	5.24597e-06	1.3779
S100A14	2.29021e-07	5.28063e-06	1.39162
RAP1GAP	2.31031e-07	5.31799e-06	1.58526
TP53BP1	2.3453e-07	5.38945e-06	0.70935
ZBED6CL	2.38895e-07	5.48054e-06	0.587043
BICC1	2.44628e-07	5.60265e-06	0.525013
SLC37A3	2.51134e-07	5.74202e-06	0.679907
PTGES3	2.62881e-07	6.00055e-06	0.761619
CCDC186	2.74342e-07	6.2517e-06	1.49274
JUP	2.77546e-07	6.31416e-06	1.31869
FAM126A	2.78039e-07	6.31487e-06	1.41975
SEMA3G	2.81706e-07	6.38753e-06	1.61887
WDR91	2.88005e-07	6.50876e-06	0.581796
STING1	2.88007e-07	6.50876e-06	1.6651
FAM20C	2.92483e-07	6.59901e-06	0.595224
TMEM245	2.93595e-07	6.60531e-06	1.31006
MRPL18	2.9373e-07	6.60531e-06	0.722272
FANCA	3.13375e-07	7.03547e-06	0.677151
EEF1D	3.21371e-07	7.20314e-06	0.676625
H2AC12	3.23888e-07	7.24765e-06	0.559868
ZSCAN29	3.33215e-07	7.44416e-06	0.617214
GCC2	3.50873e-07	7.82584e-06	1.51336
IPO13	3.55009e-07	7.90518e-06	1.49188
RASGRP1	3.55815e-07	7.91022e-06	0.390939
GPR107	3.58449e-07	7.95582e-06	1.31417
ANKRD33B	3.59813e-07	7.97313e-06	0.460691
FAM81A	3.6337e-07	8.0389e-06	0.575597
TNNC1	3.74874e-07	8.27997e-06	1.87395
DST	3.92472e-07	8.65468e-06	0.725787
PITRM1	3.96708e-07	8.72651e-06	0.755276
SLC31A1	3.97008e-07	8.72651e-06	1.34382
CALCRL	4.00081e-07	8.77991e-06	3.59342
TJP1	4.0648e-07	8.90602e-06	0.766066
SH3PXD2A	4.11414e-07	8.99968e-06	2.34375
LAMA5	4.17244e-07	9.11261e-06	0.712572
ARF5	4.19499e-07	9.14722e-06	0.663645
RPLP1	4.35304e-07	9.47671e-06	0.718024
H2BU1	4.39954e-07	9.5627e-06	0.534609
TNPO3	4.63335e-07	1.00549e-05	0.728461
CES3	4.68687e-07	1.01549e-05	2.81435
ORC5	4.90301e-07	1.06063e-05	0.660717
FBXO5	5.01655e-07	1.08348e-05	0.726196
LAMC2	5.07709e-07	1.09482e-05	0.675912
SH3KBP1	5.09036e-07	1.09595e-05	1.52312
MAGI1	5.17563e-07	1.11256e-05	1.42223
H2BC13	5.18468e-07	1.11275e-05	0.565504
KCTD12	5.25478e-07	1.12602e-05	1.60212
MGA	5.27655e-07	1.12892e-05	0.716797
DCAF6	5.31514e-07	1.13539e-05	1.40582
STK39	5.44871e-07	1.16211e-05	1.32754
KDELR3	5.50683e-07	1.17267e-05	1.56846
KCNK15	5.52119e-07	1.1739e-05	1.93895
STEAP3	5.54006e-07	1.17608e-05	0.633924
RTL8A	5.58258e-07	1.18326e-05	0.696124
KLK7	5.62241e-07	1.18986e-05	2.25364
WDR43	5.75019e-07	1.21502e-05	0.751803
PROM2	5.98088e-07	1.26011e-05	2.2259
LHFPL2	5.98206e-07	1.26011e-05	0.688291
EIF2AK2	6.27588e-07	1.31997e-05	1.30001
GAA	6.28879e-07	1.32064e-05	1.43453
TMED3	6.42731e-07	1.34766e-05	0.735819
ST3GAL1	6.44266e-07	1.34881e-05	1.95769
CD82	6.80216e-07	1.42189e-05	1.77312
RASGEF1B	7.13942e-07	1.49011e-05	0.330525
NBR1	7.32836e-07	1.52721e-05	1.39148
RRBP1	7.37642e-07	1.53488e-05	1.39554
NAT8L	7.56848e-07	1.57245e-05	0.636767
TBP	7.67479e-07	1.59211e-05	0.714349
ZNF786	7.80266e-07	1.61618e-05	0.612258
NCAPD3	7.92758e-07	1.63957e-05	0.761018
FSTL3	7.9615e-07	1.64409e-05	1.49265
MAGED1	8.07554e-07	1.66512e-05	1.33807
DDX60L	8.20887e-07	1.69006e-05	1.8101
TNFRSF19	8.48184e-07	1.74363e-05	0.450841
MIGA2	8.56112e-07	1.75728e-05	1.41449
ZBTB4	8.64085e-07	1.76903e-05	1.45661
KHDRBS3	8.64429e-07	1.76903e-05	0.337952
SH3BGRL2	8.81329e-07	1.80092e-05	1.44755
STRA6	9.5615e-07	1.95089e-05	0.455253
NECTIN4	9.66104e-07	1.96787e-05	2.53175
NEURL1	9.67355e-07	1.96787e-05	3.32231
USP20	9.77877e-07	1.98578e-05	1.46915
TDRD7	9.79067e-07	1.98578e-05	1.42771
YPEL5	1.00037e-06	2.02597e-05	2.1233
CACNA1C	1.01646e-06	2.05551e-05	3.20807
FOXA1	1.0261e-06	2.07194e-05	0.757371
SLC5A6	1.03017e-06	2.07709e-05	0.66196
CHDH	1.03184e-06	2.07738e-05	0.692851
FGF18	1.04436e-06	2.09949e-05	3.74306
VSIR	1.0867e-06	2.18139e-05	1.61355
AGPAT2	1.10479e-06	2.21444e-05	1.48681
CST3	1.10908e-06	2.21978e-05	1.33235
EPS8	1.17146e-06	2.34121e-05	1.37886
NIPSNAP3A	1.17331e-06	2.34147e-05	1.72093
KRT7	1.17889e-06	2.34918e-05	0.774087
NACC2	1.20692e-06	2.40153e-05	1.5016
ACP6	1.22776e-06	2.43944e-05	1.50956
PCBD1	1.23425e-06	2.44877e-05	0.74993
IFIT2	1.24225e-06	2.46106e-05	2.80839
DES	1.25824e-06	2.48912e-05	11.2544
EPB41L4B	1.26101e-06	2.49099e-05	1.48326
RASSF9	1.28869e-06	2.542e-05	2.96548
NPTXR	1.3093e-06	2.57892e-05	0.558088
TMC4	1.33774e-06	2.63114e-05	1.8335
DHCR24	1.35676e-06	2.66472e-05	0.735544
PRSS23	1.37712e-06	2.70082e-05	0.201624
CABLES1	1.40903e-06	2.75943e-05	0.456558
MEST	1.42208e-06	2.78101e-05	0.708405
PSD3	1.46607e-06	2.86292e-05	1.63049
STRIP2	1.51982e-06	2.96365e-05	0.607832
EI24	1.54722e-06	3.01278e-05	0.767555
H2AC6	1.59035e-06	3.09235e-05	0.70354
PIF1	1.6667e-06	3.23542e-05	0.609495
COBLL1	1.66867e-06	3.23542e-05	0.250709
NUP205	1.6788e-06	3.25045e-05	0.772546
NSRP1	1.73075e-06	3.34628e-05	1.44933
SERINC5	1.76973e-06	3.41681e-05	1.31665
ANXA6	1.78725e-06	3.44576e-05	0.758069
HOMER2	1.82022e-06	3.50438e-05	0.739633
KIAA0040	1.83684e-06	3.53139e-05	1.51945
RABGAP1L	1.88953e-06	3.62757e-05	1.49373
HID1	1.94793e-06	3.73444e-05	1.56809
TNK2	1.96943e-06	3.77037e-05	1.52985
SURF4	1.98884e-06	3.80219e-05	1.28518
TFB1M	1.99622e-06	3.81096e-05	0.66465
TICRR	2.08011e-06	3.96558e-05	0.702563
PDCL	2.18611e-06	4.15875e-05	1.41867
MET	2.18753e-06	4.15875e-05	0.790276
IRF7	2.21313e-06	4.20156e-05	1.42258
AP1S1	2.22659e-06	4.22123e-05	0.71245
CADM4	2.25478e-06	4.26875e-05	1.43352
PDP1	2.31401e-06	4.37483e-05	0.728762
TOB1	2.31918e-06	4.37854e-05	1.4275
SLC16A14	2.33854e-06	4.40898e-05	0.590115
ADGRF1	2.35527e-06	4.4344e-05	0.594678
EIF2AK4	2.38118e-06	4.47701e-05	0.735666
NCAPH	2.3959e-06	4.49849e-05	0.747636
HOXB8	2.40636e-06	4.51192e-05	1.34515
MYO18A	2.4309e-06	4.55168e-05	1.33173
COL7A1	2.45238e-06	4.58562e-05	1.8426
EIF4A3	2.4723e-06	4.61654e-05	0.767603
CHMP2B	2.51118e-06	4.68274e-05	0.731828
PDIA6	2.64446e-06	4.92455e-05	0.784992
RTF1	2.70035e-06	5.02176e-05	0.750466
POC1B	2.71207e-06	5.03671e-05	1.50375
ABCF2	2.72544e-06	5.05466e-05	0.695787
TGFBR2	2.76622e-06	5.12333e-05	1.34679
RAET1L	2.84413e-06	5.26048e-05	1.72068
KDM6B	2.85835e-06	5.27963e-05	1.41306
H3-3A	2.90233e-06	5.35363e-05	0.769348
PNPLA2	2.91125e-06	5.36283e-05	1.3446
ARRDC1	2.98134e-06	5.48454e-05	1.47194
B3GNT3	3.034e-06	5.5739e-05	1.52039
ZNF496	3.05911e-06	5.61008e-05	0.73449
CEACAM6	3.06191e-06	5.61008e-05	16.6447
DUSP10	3.08697e-06	5.64841e-05	0.593395
HNF4A	3.11924e-06	5.69982e-05	1.47514
STN1	3.12522e-06	5.70312e-05	1.81954
PODXL	3.29291e-06	6.0011e-05	0.767503
CEP43	3.39138e-06	6.1723e-05	0.645975
ITPRIP	3.39758e-06	6.17537e-05	0.646384
FOLR1	3.48295e-06	6.3221e-05	1.88724
ATF3	3.5132e-06	6.36855e-05	0.429524
FHAD1	3.58624e-06	6.49233e-05	2.24323
KATNBL1	3.62587e-06	6.55537e-05	0.595165
GABRA3	3.71024e-06	6.69905e-05	5.3755
HAUS2	3.7258e-06	6.71826e-05	0.615438
COL6A1	3.78751e-06	6.82052e-05	1.34896
GABARAPL1	3.82032e-06	6.87053e-05	1.8107
LTBP3	3.84717e-06	6.90972e-05	1.34143
ATG2A	3.8537e-06	6.91235e-05	1.29979
RAB11FIP3	4.09595e-06	7.33723e-05	0.666078
TMEM59	4.14707e-06	7.41907e-05	1.42893
EXD3	4.25265e-06	7.598e-05	1.76197
PTBP3	4.28199e-06	7.64042e-05	1.28196
FOXA3	4.35075e-06	7.75297e-05	1.70759
FBLIM1	4.36565e-06	7.76938e-05	1.86111
NHP2	4.43943e-06	7.88384e-05	0.667204
SAE1	4.44152e-06	7.88384e-05	0.741812
B4GALT6	4.46306e-06	7.91178e-05	1.55481
ATP5IF1	4.47344e-06	7.91991e-05	1.33568
INAVA	4.51026e-06	7.97475e-05	1.32584
XRCC2	4.65371e-06	8.21774e-05	0.699314
ALS2CL	4.69583e-06	8.28141e-05	1.67902
COX5A	4.77407e-06	8.40853e-05	0.772496
ABCD1	4.82249e-06	8.48286e-05	1.5065
ESYT1	4.91088e-06	8.62722e-05	0.75242
POLA1	4.92049e-06	8.63299e-05	0.77196
YPEL3	4.99208e-06	8.74735e-05	1.8236
LBR	5.17706e-06	9.05985e-05	0.718964
RPL35	5.19383e-06	9.07757e-05	1.36667
SHISA4	5.20549e-06	9.08631e-05	2.08286
DENND1A	5.28697e-06	9.21676e-05	1.41472
EDF1	5.30595e-06	9.23804e-05	1.38996
HOXA13	5.42471e-06	9.43277e-05	0.475547
WEE1	5.52063e-06	9.58735e-05	0.762238
SLC35F2	5.53616e-06	9.6021e-05	0.745385
AMIGO2	5.57766e-06	9.66181e-05	1.77185
LHX6	5.59996e-06	9.68814e-05	1.41621
SFT2D1	5.60812e-06	9.68999e-05	0.675412
ESYT2	5.6166e-06	9.69236e-05	0.746884
CDK6	5.63199e-06	9.70664e-05	0.603602
ATP9A	5.7025e-06	9.81578e-05	0.2526
FST	5.77801e-06	9.93323e-05	0.281807
STMP1	5.98855e-06	0.000102822	0.705169
TMEM250	6.01226e-06	0.0001031	1.47585
BRWD3	6.07795e-06	0.000104095	1.44588
SERPINE2	6.13298e-06	0.000104906	1.56007
RABAC1	6.20011e-06	0.000105922	1.54594
HSPB11	6.24962e-06	0.000106634	1.51847
TST	6.28883e-06	0.000107169	1.51262
REEP6	6.33681e-06	0.000107852	1.42738
SLC43A1	6.39494e-06	0.000108706	0.477801
SVEP1	6.41145e-06	0.000108851	2.82798
RAB5B	6.43185e-06	0.000109062	1.29467
MELTF	6.57211e-06	0.000111302	1.73853
PTDSS1	6.62531e-06	0.000112064	0.779377
MAMDC4	6.8047e-06	0.000114956	1.81337
TLE3	6.8428e-06	0.000115456	0.689758
GATA2	6.85733e-06	0.000115559	1.35198
RPL27	6.93905e-06	0.000116792	1.25681
CCDC34	6.97023e-06	0.000117172	1.39269
SLC16A6	7.15937e-06	0.000120203	1.51931
H2AC11	7.17497e-06	0.000120317	0.664841
MCM5	7.23645e-06	0.000121199	0.695902
CADPS2	7.25345e-06	0.000121235	0.642044
DNA2	7.25633e-06	0.000121235	0.699969
RPL3	7.37953e-06	0.000123143	0.805679
HAPLN3	7.43946e-06	0.000123991	0.632209
MED13	7.52938e-06	0.000125337	1.25854
DLX4	7.67792e-06	0.000127654	1.63802
STXBP1	7.74757e-06	0.000128611	1.33834
DNAH11	7.75436e-06	0.000128611	0.452442
PYGB	7.77593e-06	0.000128812	0.720035
GCC1	7.7987e-06	0.000129033	0.721175
ITGB8	7.89078e-06	0.000130399	0.371279
CLU	7.92711e-06	0.00013084	1.40792
GNB4	7.93822e-06	0.000130866	0.75852
NIBAN2	7.99773e-06	0.000131688	1.47319
NRXN3	8.11063e-06	0.000133386	0.358822
LMBRD2	8.14036e-06	0.000133713	1.59207
SPRR3	8.2488e-06	0.000135332	15.1087
PKIB	8.28304e-06	0.000135592	0.480099
ABCA7	8.28451e-06	0.000135592	1.37664
CCDC91	8.3849e-06	0.000137071	1.46199
CIR1	8.48585e-06	0.000138555	1.45797
MOSPD2	8.55765e-06	0.00013956	1.62986
PDE4B	8.59964e-06	0.000140078	0.0764798
SCAI	8.72996e-06	0.000142031	1.44654
ZBTB2	8.7529e-06	0.000142235	0.729971
ARL14	8.83654e-06	0.000143423	2.37014
RNF20	8.95332e-06	0.000145146	1.32973
CMPK2	8.98629e-06	0.000145508	6.00701
NUDT12	9.21489e-06	0.000149032	2.03257
TTC28	9.31273e-06	0.000150436	0.58243
JMY	9.36909e-06	0.000151168	1.31093
POLR2J	9.40627e-06	0.000151489	0.616484
PLEKHA4	9.41118e-06	0.000151489	1.52172
SH3GLB2	9.458e-06	0.000152063	1.35518
FKBP10	9.67664e-06	0.000155395	1.38401
UBL3	9.79316e-06	0.000157051	1.54181
TYSND1	9.80578e-06	0.000157051	1.54148
SLC7A1	9.81425e-06	0.000157051	0.757247
PRDX1	9.95599e-06	0.000159	0.77942
STARD9	9.95935e-06	0.000159	0.626628
PDE4D	1.0087e-05	0.00016085	2.05377
TUG1	1.01173e-05	0.000161144	1.27977
RBM3	1.01978e-05	0.000162238	0.717513
PMEL	1.04386e-05	0.000165875	1.89631
POLD3	1.04717e-05	0.000166207	0.702292
TFF1	1.05842e-05	0.000167798	3.50266
CDKN1C	1.07109e-05	0.00016961	2.13838
ATP6V1A	1.08902e-05	0.000172249	1.30855
NRF1	1.11145e-05	0.000175594	0.69087
GDPD5	1.11338e-05	0.000175695	1.43988
PERP	1.12066e-05	0.00017664	1.32641
ZNF106	1.12383e-05	0.000176935	0.744841
ADGRL1	1.12818e-05	0.000177416	1.32817
ID2	1.12967e-05	0.000177445	0.669178
ZFP3	1.13742e-05	0.000178457	0.0780329
TTC3	1.1417e-05	0.000178923	1.28439
PUS7	1.14529e-05	0.000179279	0.738656
LTN1	1.16132e-05	0.000181582	1.57626
TENM3	1.16869e-05	0.000182524	0.766939
RHOBTB3	1.17171e-05	0.000182787	0.798149
SMC2	1.17551e-05	0.000183171	1.26798
ARMC10	1.18832e-05	0.000184955	0.725935
ACVR1	1.20124e-05	0.000186753	1.38073
GBP1	1.218e-05	0.000189143	0.0150177
VAT1	1.23683e-05	0.00019185	1.28669
ALG2	1.25082e-05	0.000193799	1.31594
ZNF484	1.26146e-05	0.000195225	1.61988
SFR1	1.28904e-05	0.000199268	1.756
GOLGA4	1.29081e-05	0.000199317	1.36211
KLRG2	1.29383e-05	0.000199557	0.468738
TMEM38B	1.32944e-05	0.000204818	1.35553
TSSK6	1.34868e-05	0.00020735	2.5973
FAM13A	1.34892e-05	0.00020735	1.40434
ARHGAP11A	1.36265e-05	0.000209225	0.676979
LRRC14	1.36641e-05	0.000209568	0.701384
MYEOV	1.36921e-05	0.000209762	1.44283
MTRF1L	1.37424e-05	0.000210296	0.714111
HILPDA	1.38334e-05	0.000211138	0.649067
SCAF8	1.38436e-05	0.000211138	0.79685
SAT2	1.38438e-05	0.000211138	1.43039
IGSF3	1.38693e-05	0.00021129	0.635035
ZNRF3	1.39631e-05	0.000212482	1.41579
ABCC5	1.40656e-05	0.000213587	1.32707
DLX6	1.4067e-05	0.000213587	0.434076
TBC1D1	1.41338e-05	0.000214277	0.750285
ZNF91	1.41439e-05	0.000214277	1.32234
DDX39B	1.42272e-05	0.000215301	0.684618
DUSP16	1.4399e-05	0.000217659	0.702454
PPIB	1.52035e-05	0.000229358	0.680776
HOXB5	1.52065e-05	0.000229358	1.44717
EN2	1.55102e-05	0.00023368	0.716835
DCPS	1.55378e-05	0.000233838	0.71323
PRELID3B	1.55578e-05	0.000233881	1.28691
AFF2	1.56382e-05	0.000234831	0.358101
PLPPR2	1.57242e-05	0.000235863	1.40089
GBP2	1.59419e-05	0.000238867	2.24608
KMT2E	1.60008e-05	0.000239485	0.788076
ANXA2	1.6283e-05	0.000243442	0.746551
PLCL2	1.63794e-05	0.000244616	0.59562
CTDSPL2	1.68625e-05	0.000251556	0.755892
LAMA3	1.71299e-05	0.000255266	0.706925
TUFT1	1.7339e-05	0.000258099	1.35986
PYCR1	1.74595e-05	0.000259611	0.751151
TMEM98	1.74812e-05	0.00025965	0.660252
LMNB1	1.75259e-05	0.000260031	0.710307
CDCA8	1.75636e-05	0.000260308	0.733189
SYNE2	1.76639e-05	0.00026151	0.679609
COQ4	1.78522e-05	0.000264012	1.47603
HSPG2	1.79469e-05	0.000265124	1.35927
GABRD	1.79976e-05	0.000265453	0.0202078
ARHGEF5	1.8008e-05	0.000265453	0.733514
NLRP1	1.81013e-05	0.000266541	2.08185
SLC37A2	1.81885e-05	0.000267536	1.53298
RAB27A	1.86681e-05	0.000274294	0.541409
DNAJB2	1.89085e-05	0.000277528	1.36431
PIR	1.90164e-05	0.000278812	1.59492
DUSP2	1.91817e-05	0.000280934	0.674703
ENC1	1.92259e-05	0.000281279	0.160712
PTH1R	1.93263e-05	0.000282445	0.531585
PTPN9	2.03837e-05	0.00029758	0.744555
IL27RA	2.05839e-05	0.000300002	0.664133
TNFSF10	2.05935e-05	0.000300002	2.76542
APLN	2.06272e-05	0.000300172	0.346524
HTR7	2.06656e-05	0.00030041	0.541604
HERC2	2.078e-05	0.000301752	0.69457
ZBTB26	2.08087e-05	0.000301847	1.76306
PHB	2.08603e-05	0.000302275	0.729912
PI4K2B	2.10181e-05	0.000304239	0.697391
STMN1	2.10553e-05	0.000304249	0.766024
TMEM109	2.10728e-05	0.000304249	0.78335
BHLHA15	2.10989e-05	0.000304249	1.84329
SYT12	2.1108e-05	0.000304249	0.494361
MTPN	2.1216e-05	0.000305466	0.791358
GALNT7	2.12371e-05	0.000305466	0.727945
MYO9A	2.14499e-05	0.000308201	0.715201
ADAM9	2.16625e-05	0.000310827	0.805817
DENND5A	2.16782e-05	0.000310827	0.766119
RPUSD4	2.17155e-05	0.000310946	0.75329
S100A4	2.17321e-05	0.000310946	1.49495
LTBR	2.20258e-05	0.000314818	0.772948
GRAMD1B	2.21729e-05	0.00031659	2.34409
H2BC12	2.24309e-05	0.000319939	0.702938
OGFRL1	2.24891e-05	0.000320435	0.622989
GOLGB1	2.29007e-05	0.000325959	1.30578
ANKRD1	2.30746e-05	0.000328092	0.27274
NTS	2.31451e-05	0.000328752	89.3365
ADGRG1	2.34531e-05	0.00033278	1.26125
NASP	2.35197e-05	0.000333379	0.771315
NATD1	2.41016e-05	0.000341272	1.71356
ETFA	2.4144e-05	0.000341519	0.752258
TRIB2	2.45759e-05	0.000347269	1.44539
SEMA3C	2.48478e-05	0.000350747	1.54483
H2BC8	2.48951e-05	0.000351052	0.639468
STT3B	2.49466e-05	0.000351415	0.814985
C6orf132	2.50417e-05	0.000352391	1.29738
RAMP1	2.51047e-05	0.000352913	1.61278
PRSS3	2.52234e-05	0.000354032	1.49566
FGFR2	2.52651e-05	0.000354032	1.57996
P3H3	2.52749e-05	0.000354032	0.671755
TP53INP1	2.5288e-05	0.000354032	2.18742
BDNF	2.55411e-05	0.000357208	0.665105
SYNGR1	2.56581e-05	0.000358479	1.92635
MCM2	2.57413e-05	0.000359273	0.705774
SLC2A1	2.5818e-05	0.000359975	1.33812
WNT9A	2.58711e-05	0.000360172	1.47206
TIMP3	2.58957e-05	0.000360172	3.88023
GRIP1	2.59113e-05	0.000360172	0.475262
SIGLEC1	2.62103e-05	0.000363957	5.28075
RPS17	2.6237e-05	0.000363958	0.630046
SYTL2	2.63424e-05	0.00036505	0.723781
ARNT2	2.692e-05	0.000372676	0.650209
SEMA3F	2.71345e-05	0.000374887	0.523376
CCDC120	2.71593e-05	0.000374887	1.47591
TMEM184A	2.71621e-05	0.000374887	1.36674
TMCO3	2.72664e-05	0.000375932	0.765226
C1orf21	2.7293e-05	0.000375932	0.352942
SCRN3	2.81757e-05	0.0003877	1.53004
RPL39	2.83248e-05	0.00038936	0.719488
H3C1	2.83633e-05	0.000389496	0.5842
SPAG7	2.88106e-05	0.000395241	1.44807
ZNF22	2.8937e-05	0.000396576	0.660151
CYP4F12	2.92214e-05	0.000399718	1.97559
TMEM62	2.92248e-05	0.000399718	0.523314
OXR1	2.94613e-05	0.00040251	1.30946
WASHC3	2.94879e-05	0.00040251	1.74228
SEMA6B	2.97693e-05	0.000405945	0.613328
MCM4	2.99871e-05	0.000408507	0.779771
CCDC6	3.04524e-05	0.000414432	1.26021
PDCD4	3.09619e-05	0.000420946	1.43845
FAM214B	3.12222e-05	0.000424063	1.77741
RBL1	3.16122e-05	0.000428932	0.739563
SPG21	3.20858e-05	0.000434927	0.740006
C9orf78	3.21402e-05	0.000435232	1.28962
EDAR	3.22152e-05	0.000435816	2.52288
FAM169A	3.24502e-05	0.00043856	0.624992
FER	3.26304e-05	0.000440558	1.39757
LDLR	3.3185e-05	0.000447603	1.25897
CORO2A	3.34083e-05	0.000450171	1.49234
BBS10	3.36428e-05	0.000452883	1.57334
PPARG	3.41523e-05	0.000459094	1.40072
CHAC1	3.41714e-05	0.000459094	0.570772
WDR26	3.43238e-05	0.000460688	1.30654
ME3	3.44104e-05	0.000461396	0.625657
EPN3	3.46044e-05	0.000463443	1.40996
ZNF783	3.46309e-05	0.000463443	0.687049
NACAD	3.47173e-05	0.000464145	1.59167
RFX7	3.56408e-05	0.000476007	0.721049
TRIP11	3.56744e-05	0.000476007	1.33186
SHROOM3	3.63273e-05	0.000484246	0.792019
TOR3A	3.64933e-05	0.000485985	0.737763
SPINDOC	3.67528e-05	0.000488963	0.708429
CARD9	3.69153e-05	0.000490646	0.684813
ITGA3	3.70047e-05	0.000491356	1.28709
KNL1	3.72395e-05	0.000493993	0.731563
VPS13A	3.76875e-05	0.000499451	1.32873
HIPK2	3.79629e-05	0.000502613	0.764649
LRRC61	3.81017e-05	0.000503961	0.755711
ASF1B	3.81529e-05	0.000504151	0.75115
KIF23	3.84206e-05	0.000507197	0.790467
UHRF1BP1L	3.96668e-05	0.000523142	1.30575
ZNF703	3.97649e-05	0.000523929	1.4614
KCNJ11	4.04083e-05	0.000531894	0.452966
DEPDC1	4.08716e-05	0.000537474	1.29254
CAPN8	4.18493e-05	0.0005498	3.69075
GOLGA7B	4.2413e-05	0.000556671	2.56564
SOCS2	4.25295e-05	0.000557664	2.34067
ENOSF1	4.25877e-05	0.000557891	0.720072
NOM1	4.32703e-05	0.00056629	0.702202
PRKCQ	4.33743e-05	0.000567107	0.635725
EYA4	4.34318e-05	0.000567316	0.055759
BMP2K	4.38265e-05	0.000571924	1.32729
NDOR1	4.40053e-05	0.000573708	1.44814
TRIM32	4.41643e-05	0.000575232	1.34917
TNFRSF1B	4.45473e-05	0.000579667	1.68662
SEC11A	4.4647e-05	0.000580411	0.675055
OPTN	4.49351e-05	0.0005836	1.31489
DPM2	4.52767e-05	0.000587478	1.40833
CDKN2B	4.53518e-05	0.000587894	0.526138
RSPH14	4.55614e-05	0.000589783	15.1054
VWA5A	4.5584e-05	0.000589783	1.73119
DSE	4.59535e-05	0.000594002	0.690879
HPCAL4	4.62396e-05	0.000597134	0.715144
AARS1	4.63134e-05	0.000597521	0.795908
RAB10	4.64383e-05	0.000598568	1.27616
KIF2C	4.65522e-05	0.000599469	0.780171
HDHD5	4.68073e-05	0.000602186	0.747115
MCUB	4.74795e-05	0.000610259	0.703092
RAD54L	4.8049e-05	0.000616709	0.693188
ZDHHC7	4.80717e-05	0.000616709	0.765524
C3	4.81174e-05	0.000616715	2.62575
PRDM8	4.8816e-05	0.000625083	1.85131
PCNA	4.8945e-05	0.000626147	0.800609
RPS6KA5	4.91194e-05	0.00062779	0.720464
GALNT11	4.91919e-05	0.000628129	0.691524
POLR1E	4.94428e-05	0.000630743	0.727073
SFI1	4.97577e-05	0.000634166	0.680688
CHTF18	5.02355e-05	0.000639659	0.674444
MPV17L	5.03288e-05	0.00064025	1.33911
TBX3	5.05184e-05	0.000641652	1.29632
ISG20	5.05652e-05	0.000641652	1.55916
ATP8A1	5.05801e-05	0.000641652	1.57996
ZNF212	5.11352e-05	0.000648092	0.705841
HSPA1B	5.18693e-05	0.000656507	0.65263
ARID5B	5.18953e-05	0.000656507	1.45478
MCM3	5.21259e-05	0.000658813	0.79613
NUP85	5.28724e-05	0.00066763	0.723999
ZNF385B	5.31366e-05	0.000670346	0.588844
SLIT3	5.36504e-05	0.000676203	7.08241
AFF4	5.44347e-05	0.000685455	1.26563
MSRB3	5.46711e-05	0.000687798	0.438917
CALU	5.50718e-05	0.0006922	0.809526
ECPAS	5.57327e-05	0.000699863	1.26289
KIF22	5.6448e-05	0.000708089	0.706117
HEXA	5.64915e-05	0.000708089	0.675568
TIPARP	5.65702e-05	0.000708425	1.27067
NCF2	5.70023e-05	0.000713182	1.86246
IL6R	5.73268e-05	0.000716585	3.05535
MED27	5.75221e-05	0.000718368	1.44111
VPS39	5.86609e-05	0.00073192	0.73157
GMNN	5.97238e-05	0.000744502	0.742991
LRSAM1	6.03831e-05	0.000752034	1.46774
IFI35	6.05688e-05	0.000753659	1.54785
SLC36A4	6.1172e-05	0.000760471	1.35809
NLE1	6.16187e-05	0.000765328	0.714285
FAM174B	6.25076e-05	0.000775662	0.678415
SLC35B4	6.39551e-05	0.000792904	0.778449
CDCP1	6.44994e-05	0.000798926	1.27577
ADAP1	6.47239e-05	0.00080098	1.43443
RNF208	6.49395e-05	0.000802791	1.54537
ZBTB6	6.49879e-05	0.000802791	1.46483
RSAD1	6.54527e-05	0.000807802	0.692689
PSAT1	6.59663e-05	0.000813406	0.790669
GAREM1	6.63787e-05	0.000817752	1.34563
KIFC1	6.67586e-05	0.000821691	0.694162
CR2	6.69629e-05	0.000823463	1.84544
CNTRL	6.71087e-05	0.000824513	1.35641
PRPSAP1	6.76118e-05	0.000829947	0.735498
MACC1	6.81101e-05	0.000834958	1.43838
SOX9	6.81423e-05	0.000834958	1.2968
PLCXD2	6.85042e-05	0.000838639	0.645435
SLC30A10	6.88013e-05	0.000841521	0.206022
MT1E	6.97813e-05	0.000852744	0.779182
SDCBP2	7.09502e-05	0.000866253	2.02733
ATP6V1F	7.17373e-05	0.00087508	0.72217
PKP2	7.18313e-05	0.000875444	0.74312
NEURL1B	7.22681e-05	0.000879981	0.631929
MYO19	7.34833e-05	0.00089322	0.765971
PJA2	7.34861e-05	0.00089322	1.35071
CEMIP2	7.42932e-05	0.000902226	1.23153
AHCY	7.44166e-05	0.000902475	0.7751
SFXN3	7.44459e-05	0.000902475	1.31475
NR2F2	7.45351e-05	0.000902754	0.769761
ULK1	7.55172e-05	0.000913839	1.34931
KIF3C	7.58047e-05	0.000916505	1.33067
MRAP	7.60391e-05	0.000918526	0.0193689
FBXW2	7.6696e-05	0.000925641	1.27718
RARRES2	7.69234e-05	0.000927566	0.522343
ZNF185	7.73756e-05	0.000932195	0.747974
KRR1	7.76031e-05	0.000934111	1.30475
TRAF5	7.91441e-05	0.000951821	0.675418
CDK2	7.92364e-05	0.000952092	0.744455
UHRF1	7.93803e-05	0.000952982	0.709633
GALNT18	7.99533e-05	0.000959018	0.706595
FAM117A	8.07153e-05	0.000967308	1.57268
ZMYND8	8.14985e-05	0.000975837	1.30099
CYP4F11	8.17241e-05	0.000977681	1.65826
EEA1	8.19282e-05	0.000979264	1.30543
ARL15	8.45488e-05	0.0010097	1.43347
PTK2B	8.51617e-05	0.00101613	1.40043
TTYH2	8.55943e-05	0.0010204	1.51245
SIPA1L2	8.66052e-05	0.00103105	0.53929
RBM14	8.66381e-05	0.00103105	0.795535
SH3TC2	8.94825e-05	0.00106253	1.41202
TMPRSS3	8.9502e-05	0.00106253	1.67567
FRMD5	8.9517e-05	0.00106253	0.70317
NFKB1	8.9663e-05	0.00106334	0.743826
POMT1	9.08222e-05	0.00107615	1.28925
MAP1B	9.17819e-05	0.00108658	0.617584
SET	9.19723e-05	0.00108789	1.25705
ABCB10	9.26362e-05	0.00109479	0.742443
CCNB3	9.31111e-05	0.00109945	1.66739
STAMBP	9.38329e-05	0.00110702	1.28772
TBC1D13	9.68825e-05	0.00114201	1.30608
TEDC2	9.73661e-05	0.00114672	0.665625
OAF	9.96077e-05	0.00117146	1.2647
SH3BGRL	9.96381e-05	0.00117146	1.5179
DDR1	0.000102371	0.00120255	1.36975
CHD9	0.000102514	0.00120319	1.45126
GAR1	0.000102855	0.00120616	0.76088
TMEM47	0.00010471	0.00122686	0.535971
TTL	0.000105039	0.00122966	0.776061
IGFL2	0.000105834	0.0012379	2.37037
GOLGA1	0.000106978	0.00124988	1.43965
TOR1A	0.000107105	0.00124988	1.28253
DCLK1	0.000107133	0.00124988	3.21933
PTGER3	0.000107395	0.00125145	6.96358
STAT2	0.00010745	0.00125145	1.39268
KLK1	0.000107943	0.00125612	1.53713
CYTH3	0.000108124	0.00125708	0.715708
TK1	0.00010821	0.00125708	0.738023
MGLL	0.000108689	0.0012607	1.62693
KCTD21	0.000108706	0.0012607	1.73007
ILF3	0.000108847	0.00126125	0.77332
ZHX3	0.000109123	0.00126339	1.40932
ATP5PF	0.00010925	0.00126378	1.35968
H4C3	0.000109701	0.00126792	0.680691
MPC2	0.00010982	0.00126823	1.37261
SYNJ2	0.000110342	0.00127318	0.805319
EGR3	0.000110549	0.00127449	0.590217
HOXA1	0.000111249	0.00128147	1.99087
LYSMD3	0.000111953	0.0012885	1.39943
MAPK12	0.000112976	0.00129815	0.755211
PIEZO1	0.000112982	0.00129815	0.802551
ADCY3	0.000114343	0.00131268	0.774681
DUSP6	0.000114731	0.00131604	1.312
C6orf141	0.000115074	0.00131886	2.72701
GCFC2	0.000115455	0.00132211	0.760782
SPACA9	0.000116541	0.00133343	1.72141
GRIPAP1	0.000116895	0.00133636	1.32
RAB14	0.000117929	0.00134706	1.24933
ESPN	0.000119811	0.00136741	1.46186
ZFAND5	0.000120069	0.00136921	1.23926
PCSK9	0.00012073	0.0013756	0.377664
C12orf66	0.000123127	0.00140174	1.49751
RNF224	0.000123379	0.00140344	2.8759
CTIF	0.000124016	0.00140912	1.27489
ANK3	0.000124263	0.00140912	0.733372
GPR137	0.000124265	0.00140912	1.46224
GAS6	0.000124292	0.00140912	0.676696
RBBP4	0.000124638	0.00141187	0.818518
IRF2BP2	0.000124775	0.00141225	0.801838
ZFYVE1	0.00012541	0.00141827	1.54468
CTPS2	0.000125527	0.00141842	0.723816
TRUB2	0.00012576	0.00141987	1.32198
MAP1LC3A	0.000126847	0.00143096	0.466424
MVB12B	0.000127021	0.00143174	1.48735
ZNF827	0.000127525	0.00143623	0.706856
C3orf52	0.0001295	0.00145728	0.648691
TOR1B	0.000129884	0.00146039	1.30859
CASP4	0.000132198	0.00148411	1.39137
KCNAB2	0.000132211	0.00148411	1.41423
ATF4	0.000132361	0.00148457	0.822295
RPS2	0.000133457	0.00149534	0.752292
ZNF282	0.00013354	0.00149534	0.712621
MT2A	0.000134352	0.0015032	0.799712
LDHD	0.000134716	0.00150604	3.68917
ASB6	0.000135894	0.00151797	1.38952
QSOX2	0.000136472	0.00152292	1.25813
MBLAC2	0.00013656	0.00152292	1.57818
TNFAIP8	0.000136925	0.00152574	0.597686
LOX	0.000137377	0.00152953	0.106898
GTF3C5	0.000137794	0.00153292	1.28537
IMP3	0.000138327	0.00153759	0.703498
RCC1	0.000138557	0.00153889	0.769849
CAMSAP2	0.000138877	0.00154082	1.30125
GAB1	0.000139061	0.00154082	1.61639
AQR	0.000139069	0.00154082	0.768849
SEC22C	0.000141203	0.00156319	0.770682
EZR	0.000142296	0.00157401	0.753014
INO80	0.000142917	0.00157961	0.76243
HELZ	0.0001434	0.00158366	1.30434
PCOLCE2	0.00014363	0.00158493	1.67217
CDCA2	0.000145003	0.00159878	0.798793
PLAGL1	0.000145476	0.0016027	0.723353
TCEAL4	0.000146578	0.00161354	1.31432
UBQLN1	0.000146969	0.00161654	1.22223
CDK5R1	0.000147878	0.00162523	0.630749
COL12A1	0.000149093	0.00163726	1.62152
ZBTB21	0.000149682	0.00164124	1.31355
ROBO2	0.000149764	0.00164124	15.5394
FAM120A	0.000149816	0.00164124	1.22866
CHCHD3	0.000149961	0.00164151	0.803969
THAP12	0.000150424	0.00164526	0.807767
CLCF1	0.000150691	0.00164686	0.608898
MKX	0.000151343	0.00165175	1.20424
GGA2	0.000151381	0.00165175	0.806053
SLC25A25	0.000151751	0.00165447	1.39547
EIF3J	0.000152305	0.00165918	0.788903
FKBP5	0.000152491	0.00165989	0.772747
PRELP	0.00015507	0.00168529	31.7758
NMUR2	0.000155071	0.00168529	6.99531
LTBP4	0.000157322	0.00170838	1.2726
PHF10	0.000159361	0.00172916	0.807137
IRAG1	0.000160601	0.00174123	0.138626
CLDN4	0.000161301	0.00174743	1.28219
RBMS1	0.000162296	0.00175681	0.746743
UNC5B	0.000162913	0.00176209	1.23528
ZBTB7A	0.00016337	0.00176563	1.39331
CCND1	0.000165896	0.00179152	0.83583
NEK7	0.000166493	0.00179654	1.28198
SEL1L3	0.000167641	0.0018075	0.817251
EIF2B5	0.000170371	0.00183419	0.804138
OAZ1	0.000170419	0.00183419	0.819063
DLGAP5	0.000170519	0.00183419	0.779245
FAM114A1	0.000170953	0.00183681	1.28266
ZNF746	0.000171032	0.00183681	0.739863
SEC24A	0.000171166	0.00183681	1.42678
FAM3C	0.000171995	0.00184425	1.26145
PGAP4	0.000172583	0.00184911	1.29855
GLB1L2	0.000175143	0.00187501	0.772959
LPCAT2	0.000175276	0.00187501	1.33008
CDC26	0.000176012	0.00188141	1.40683
GSC	0.000177262	0.00189329	0.367689
TMC5	0.000178134	0.00190111	0.676222
MGMT	0.000178316	0.00190158	1.5642
POU4F1	0.000179777	0.0019149	3.60599
LRRC49	0.000179846	0.0019149	0.635682
USH1C	0.000180887	0.00192448	1.34911
MYEF2	0.000181733	0.00193052	0.705824
ENTPD6	0.000181738	0.00193052	0.764245
ULBP2	0.000182578	0.00193794	1.36528
MAPKAP1	0.000183102	0.00194199	1.28045
COQ5	0.000184208	0.00195221	1.45495
SNN	0.000185113	0.00195987	0.737513
REXO4	0.000185218	0.00195987	1.36439
GPRC5A	0.000186089	0.00196755	1.31003
IFIT3	0.000187861	0.00198475	1.95698
MED12L	0.000188832	0.00199347	0.657094
RHBDL1	0.000189353	0.00199743	2.65263
SLC7A5	0.000189717	0.00199848	0.818532
IGFBP4	0.000189746	0.00199848	0.795458
SEPHS1	0.000190415	0.00200398	0.799108
ALAS1	0.000191611	0.00201501	1.24879
MEGF9	0.000193464	0.0020319	1.42436
LRP1	0.000193514	0.0020319	1.33438
CADPS	0.00019559	0.00205212	3.75057
METRN	0.000196358	0.0020584	0.704296
ATP8B3	0.00019649	0.0020584	1.8552
MTRNR2L12	0.000200226	0.00209593	2.46808
AJM1	0.000203363	0.00212713	1.66812
TANC1	0.0002039	0.00213112	1.2456
MAN2C1	0.000204831	0.00213921	0.670538
MRPL16	0.000205454	0.00214407	0.754739
SDR16C5	0.000205752	0.00214554	1.65179
GALNT10	0.000206186	0.00214843	0.783602
PALLD	0.000206365	0.00214865	1.40439
SGO1	0.000206764	0.00215116	0.760162
GABPB1	0.00020706	0.0021526	0.718718
HCFC2	0.000207233	0.00215276	1.43653
P3H1	0.000208159	0.00216074	1.38304
NPTX2	0.000209174	0.00216962	0.738978
DECR1	0.000209615	0.00217254	1.44079
TBC1D8B	0.000211213	0.00218745	1.37676
ACAD10	0.000211873	0.00219262	1.51617
SOX4	0.000212183	0.00219416	0.69415
CCNB1	0.000212783	0.00219742	0.790193
INVS	0.00021282	0.00219742	1.31609
C6orf120	0.000215713	0.00222561	0.786467
ARPC5L	0.000216358	0.00223057	1.28985
LSM2	0.000217326	0.00223887	0.768593
PFAS	0.000217613	0.00224013	0.679568
CITED2	0.000218361	0.00224614	1.30772
CSK	0.000218949	0.00225049	0.752593
RFC5	0.000219196	0.00225133	0.763972
CLIP2	0.000219638	0.00225286	1.36623
PBXIP1	0.000219674	0.00225286	1.36427
TEAD4	0.000220498	0.00225961	0.724174
MYLIP	0.000225046	0.00230449	1.41715
CFAP97	0.000227647	0.00232938	1.36946
CTBP2	0.000229449	0.00234605	0.82279
TMTC1	0.000229819	0.00234808	7.46121
NUP210	0.000232157	0.00236871	0.801875
FAM184A	0.000232306	0.00236871	1.61938
CCM2L	0.00023236	0.00236871	2.74822
SRP14	0.000232883	0.00237228	0.806332
COPZ1	0.000234165	0.00238356	1.23838
ALDH3B2	0.000234421	0.00238438	6.30776
TBXAS1	0.000236208	0.00240077	0.51116
EDC4	0.00023786	0.00241576	0.77984
PLCD3	0.000238787	0.00242338	1.29181
CRYBA4	0.00023902	0.00242394	12.2454
PTGS1	0.000239439	0.00242588	2.32672
SORBS1	0.000239567	0.00242588	1.43711
MMP12	0.000240112	0.00242954	9.55943
EPHA1	0.000240284	0.00242954	0.750936
ATPAF2	0.000240485	0.00242977	0.680771
RMDN3	0.000242829	0.00245164	0.673278
SPAG5	0.000243062	0.00245218	0.813671
BAHD1	0.000243956	0.00245938	0.720972
TAGLN2	0.000244467	0.00246104	0.816787
POGK	0.000244482	0.00246104	0.787547
MYO7B	0.000245733	0.00247181	43.6145
TENT5B	0.000246212	0.00247481	0.507276
GPSM1	0.00024691	0.00248	1.45185
ENOX1	0.000248355	0.00249268	0.634239
PDZD8	0.000249093	0.00249825	0.807936
BDKRB2	0.000252156	0.00252712	1.72986
SHB	0.000253179	0.00253551	1.42915
PLP2	0.000254811	0.00254998	0.7848
PTK7	0.000255194	0.00255194	0.741061
XRCC4	0.000258773	0.00258584	1.43263
IER2	0.000259499	0.0025912	0.736969
BCL7A	0.000262477	0.00261901	0.715138
CNKSR2	0.00026494	0.00264166	0.70563
GABBR1	0.00026644	0.00265468	0.674126
CTSH	0.000266734	0.00265567	0.719405
AK9	0.000275551	0.00274145	1.72906
MAGED2	0.000276342	0.00274732	1.28673
LPGAT1	0.00027708	0.00275265	0.793492
BCL6	0.000278404	0.00276379	1.46059
LIG1	0.00027866	0.00276433	0.755158
NAT10	0.00027965	0.00277213	0.797143
SKIL	0.000282508	0.00279843	1.30361
ZBTB10	0.000285559	0.0028266	0.312387
GJB4	0.000288285	0.00285152	2.63614
PRKG1	0.000289661	0.00286305	0.537153
ARSJ	0.000294091	0.00290473	0.407631
CTSB	0.000294807	0.0029097	0.788855
ATAD3B	0.000295484	0.00291428	0.736102
SMG7	0.000296709	0.00292424	1.23965
LITAF	0.000297898	0.00293384	0.81225
FN3KRP	0.000300629	0.00295861	0.727888
FUCA2	0.000301165	0.00296175	0.809259
WDTC1	0.000303902	0.00298651	1.26103
INTS14	0.000304845	0.00299362	0.769849
CCNI	0.000306388	0.00300661	1.20802
PFKFB3	0.000306658	0.0030071	0.82036
ERO1B	0.000309314	0.00303097	1.67332
TMED9	0.000310421	0.00303963	0.751182
SYNJ2BP	0.000312296	0.0030558	1.31507
ARHGAP32	0.000313244	0.00306288	1.28368
NAA38	0.000316655	0.00309401	1.25639
ACTN2	0.000318716	0.00311192	0.0234432
TSHZ1	0.000320707	0.00312913	0.562332
CPT1A	0.000322538	0.00314474	1.36206
ARL1	0.000322885	0.00314589	1.24585
FAM98B	0.000323721	0.00315178	0.73698
NDUFV3	0.00032543	0.00316616	1.25554
SPC25	0.000326635	0.00317562	0.747397
LRP10	0.00032765	0.00318322	1.27402
DBN1	0.000328382	0.00318806	0.766346
HECW1	0.000329985	0.00320134	1.63859
PTGR1	0.000330222	0.00320137	1.2551
MBOAT7	0.000331172	0.0032063	1.25142
IHH	0.0003312	0.0032063	7.1846
PHLDA2	0.000333043	0.00322186	1.32394
DBNDD1	0.000335616	0.00324445	0.727083
C1orf122	0.000336307	0.00324882	1.34353
MTHFD2	0.000340257	0.00328466	0.81996
RPL23A	0.000343683	0.00331539	1.239
DSG2	0.000344777	0.00332359	1.1997
KIF3A	0.000345643	0.00332472	1.31836
ERN2	0.000345718	0.00332472	1.74917
SH2D2A	0.000345746	0.00332472	1.47996
CAPZA2	0.000345868	0.00332472	0.760354
IFNAR1	0.000346915	0.00333244	1.24142
GPR176	0.000352318	0.00338196	0.614517
RBM47	0.000352993	0.00338605	1.25685
HNRNPF	0.000353844	0.00339024	0.827263
PRDM2	0.000353927	0.00339024	0.800484
RSL24D1	0.000355311	0.00340018	0.72812
RAB3A	0.000355462	0.00340018	1.69954
SPRY4	0.000357062	0.00341309	1.34938
ABTB1	0.000357725	0.00341649	1.32351
RBAK	0.000357918	0.00341649	1.30563
WIPF2	0.000359528	0.00342946	1.24575
TRIM38	0.000359961	0.0034312	1.43223
EDEM3	0.000362271	0.0034508	1.31276
HUNK	0.000363673	0.00346174	0.518755
SRGAP3	0.000369563	0.00351536	1.47631
PPP2R5B	0.000370197	0.00351814	1.53743
P2RX4	0.000370371	0.00351814	0.700155
FASTK	0.00037318	0.00354208	0.777063
SYT10	0.000373411	0.00354208	0.024717
CEP152	0.000378086	0.00358231	0.705602
FAM8A1	0.000378308	0.00358231	1.35415
SMG5	0.000378439	0.00358231	0.79083
RP1L1	0.000379314	0.00358811	2.20379
C9orf40	0.00038153	0.00360657	1.4546
PINK1	0.000385207	0.00363881	1.50223
MFHAS1	0.000387743	0.00366023	0.750982
MESD	0.000388105	0.00366112	0.807747
HMGB1	0.000394023	0.00371437	0.81839
FOXD1	0.000397059	0.00374041	0.584961
MMD	0.000407624	0.00383728	0.71593
CDCA7	0.000409511	0.0038524	0.752791
ARID3A	0.000410289	0.00385705	1.64935
SERTAD2	0.0004136	0.00388551	1.28618
LRRFIP1	0.000417878	0.00392299	1.20108
CLIC5	0.000420552	0.00394538	2.7066
MAD2L1	0.00042096	0.0039465	0.76815
TM2D3	0.00042205	0.003954	0.689032
SCAND1	0.00042565	0.00398499	1.36335
COX6C	0.000426601	0.00399116	1.29678
RPL26	0.000427709	0.00399878	1.2846
MOB1B	0.000428007	0.00399883	1.33176
NAA35	0.000428488	0.0039997	1.24521
DLAT	0.000428686	0.0039997	0.756584
PDCD2	0.000433195	0.00403901	0.82109
CELSR3	0.000436578	0.00406778	1.2701
RICTOR	0.000436934	0.00406831	1.34493
INIP	0.00043724	0.00406839	1.30083
GTF3C4	0.000438066	0.0040733	1.26307
TMPRSS4	0.000440842	0.00409632	1.36991
SH3GLB1	0.000446168	0.00414299	0.785112
ARHGAP10	0.000446697	0.00414508	0.741636
ISCA1	0.000449071	0.00416428	1.30795
PC	0.000451016	0.00417947	1.37776
NDUFA5	0.000458305	0.00424414	0.731425
CBLN1	0.000460472	0.00426132	0.259651
KCNQ4	0.000461191	0.00426364	0.511799
PRNP	0.000461643	0.00426364	1.21497
TP53INP2	0.00046166	0.00426364	1.52177
CDC14B	0.000462447	0.00426802	1.30415
ARRDC3	0.00046395	0.004279	1.36276
OXSR1	0.000464804	0.00428398	1.21988
NT5DC3	0.000469595	0.00432522	0.774378
ARHGEF35	0.000477781	0.00439765	0.54189
WDR6	0.00047826	0.00439909	0.818131
ENTPD8	0.000479515	0.00440596	3.44349
RPS25	0.000479653	0.00440596	0.839851
H2AZ2	0.000480194	0.00440797	0.818875
ABCA1	0.000488578	0.00448191	4.08917
CHP1	0.000489825	0.00449033	0.762211
RPS11	0.00049258	0.00451256	1.22952
RASEF	0.000493276	0.00451591	1.30026
SQSTM1	0.000494888	0.00452728	1.23971
METTL2B	0.000495181	0.00452728	0.770269
BAZ2B	0.000496862	0.0045396	1.28497
ELOB	0.000498046	0.00454737	1.35797
TUBB6	0.000499282	0.00455561	0.779693
NFE2	0.000500161	0.00455917	8.14008
LUC7L2	0.000500339	0.00455917	0.778279
NPC1	0.000501956	0.00457084	0.77348
TTC32	0.000509458	0.00463303	2.25993
MORF4L2	0.000509463	0.00463303	1.20285
SMS	0.000515019	0.00468043	0.829592
PLCB1	0.000515513	0.00468181	1.79476
ATP6V1D	0.000518016	0.00470141	1.28313
ARHGEF2	0.000518616	0.00470373	1.31199
FCHSD1	0.000524955	0.00475806	0.702218
PIGP	0.000526139	0.00476562	1.53779
CYP24A1	0.000528482	0.00478367	0.195435
DHRS7	0.000529106	0.00478615	0.730632
ST14	0.000531062	0.00480005	0.804001
ASRGL1	0.000531346	0.00480005	0.73178
RNF115	0.00053304	0.00480798	0.774115
FER1L6	0.00053311	0.00480798	16.526
FMNL3	0.000533281	0.00480798	0.794734
DPYSL3	0.00053382	0.00480967	0.796182
CCDC136	0.000537032	0.00483541	0.664698
BPGM	0.000537494	0.00483638	0.667822
SMARCD1	0.000539866	0.00485453	0.811558
FOXE1	0.000540694	0.00485877	1.38641
ITM2C	0.000541717	0.00486476	1.21298
LONRF1	0.000543155	0.00487447	0.63129
EMC7	0.000545738	0.00489443	0.726652
SLC52A3	0.00055011	0.0049304	1.43288
BIRC5	0.000553501	0.00495754	0.787229
MRPL46	0.000554439	0.00496269	0.593308
PPIP5K1	0.000559512	0.00500481	0.667597
IRX2	0.000560132	0.00500707	0.334959
ZBTB38	0.000564033	0.00503865	1.23629
AGK	0.000566386	0.00505636	0.779902
FAM219B	0.000567353	0.00506168	0.632117
ZBTB34	0.00056931	0.00507582	1.31976
H1-2	0.000570131	0.00507983	0.702474
H2BC4	0.000572356	0.00509632	0.658408
SEMA4C	0.000577391	0.0051378	0.758201
CALHM3	0.000579924	0.00515698	5.88776
TMEM242	0.000581882	0.00517102	0.713747
ZNF775	0.000582284	0.00517123	0.509238
TERT	0.000586736	0.00520738	0.481112
AZGP1	0.00059084	0.00524039	5.87435
ATP10B	0.000591521	0.00524303	3.70477
CARD19	0.000593372	0.00525602	1.34571
SIRT4	0.000593832	0.00525668	2.90535
NIPA2	0.000594513	0.0052593	0.773187
BCL2L12	0.000603207	0.00533276	0.738233
LSM8	0.000605572	0.0053502	0.752428
GINS4	0.000607828	0.00536666	0.666912
FHL2	0.000611703	0.00539738	0.810598
UQCRB	0.000617138	0.00544182	1.22721
SAMD4B	0.000619144	0.00545598	1.29929
RBM41	0.000621597	0.00547227	1.41154
ATP1A1	0.000621794	0.00547227	0.823932
ACTR3C	0.000622287	0.00547308	0.546557
EHD4	0.000626119	0.00550324	0.792429
ODC1	0.000628413	0.00551985	0.82508
PAIP2	0.00062931	0.00552417	1.28067
NDUFB3	0.000641499	0.00562755	1.32282
NR1D1	0.00064466	0.00565165	1.41248
SMAD7	0.000651952	0.0057119	0.769089
DNAJC1	0.000655023	0.00573513	1.30055
AP4E1	0.000661562	0.00578867	0.736656
SP110	0.000662452	0.00579274	1.63891
CCNB2	0.000669502	0.00585064	0.751259
FNDC10	0.000672625	0.00587417	1.27346
RPL36AL	0.000676265	0.00589956	1.27137
FAM135A	0.000676397	0.00589956	0.750881
FAM171B	0.000677086	0.00590133	1.36346
RNF130	0.000677831	0.00590133	0.79655
CAMK1D	0.000677896	0.00590133	0.703363
NAV3	0.000684344	0.00595366	0.51319
KIF13A	0.000687779	0.00597973	0.752032
ABCG1	0.000692952	0.00602087	1.92588
DAP	0.000695945	0.00604303	1.21625
GABPA	0.000697266	0.00605065	1.36542
GNAL	0.000697835	0.00605175	0.489377
IL18	0.000699459	0.00606198	0.596278
PREX1	0.000700744	0.00606926	1.49311
PNRC1	0.000704176	0.00609512	1.33002
IPMK	0.000704989	0.00609829	1.34983
HS6ST2	0.0007098	0.00613602	0.785599
CRIPT	0.000721179	0.00622764	1.38584
RIMKLA	0.000721311	0.00622764	0.596396
ADAT2	0.000724628	0.00625232	0.725005
SCML1	0.000729135	0.00628523	1.39996
NR1H3	0.000729362	0.00628523	1.51141
RINT1	0.000739326	0.00636706	0.766222
COX6A1	0.00074673	0.00642677	1.27006
LGALS3	0.000749192	0.0064439	1.22931
EBPL	0.000750517	0.00645124	0.782862
TMEM169	0.000753141	0.00646971	1.94222
PGPEP1	0.000759504	0.00651819	1.46886
CSMD3	0.000759739	0.00651819	3.08267
WDR45	0.000764955	0.00655882	1.55453
LPIN2	0.000768105	0.00658169	1.29309
HMGB2	0.000769743	0.00659159	0.823599
SRPX2	0.000776282	0.00664341	1.82464
LRRC57	0.000783429	0.00670038	0.638287
BICD1	0.000784588	0.00670609	0.72529
IMMP2L	0.000792355	0.00676824	0.585651
RPAP1	0.000793774	0.00677612	0.742379
STC2	0.000796656	0.00679647	0.746534
CPNE7	0.000803924	0.00685419	0.669557
MAP3K9	0.000806783	0.00687427	1.32173
HNRNPL	0.000809266	0.00689113	0.80658
GAST	0.000825911	0.00702848	2.88345
FZD4	0.000827485	0.00703749	1.44786
CRYBG1	0.000830588	0.00705948	0.755122
ACBD5	0.000833848	0.00708278	1.29496
PRPF40A	0.00083666	0.00710224	1.19116
TUBA1C	0.00083766	0.00710465	0.800104
TRIP13	0.000837985	0.00710465	0.807621
DCTN4	0.000839554	0.00711242	1.20489
TRMT112	0.000840199	0.00711242	0.762092
TRIM15	0.000840464	0.00711242	1.37656
UHRF1BP1	0.000843197	0.00713113	0.820332
PIM1	0.0008441	0.00713435	1.30422
ST6GAL1	0.000850098	0.00718059	0.718062
TMEM125	0.00085744	0.00723813	1.44782
ZNF385A	0.000858882	0.00724582	1.29691
SAMD8	0.000861801	0.00726596	1.29635
RNF26	0.000869357	0.00732514	0.793564
ESRRG	0.000878905	0.00740102	2.16128
FBXL15	0.000880148	0.00740692	1.59804
CDK14	0.00088191	0.00741717	0.687108
TET2	0.000882961	0.00742144	1.29277
FGFRL1	0.000884333	0.00742495	1.28547
LRRC8C	0.000884467	0.00742495	0.765775
DTYMK	0.00088541	0.0074283	0.783711
BCS1L	0.000886911	0.00743632	0.736337
CDC20	0.000890286	0.00746004	0.788716
LPAR5	0.000895205	0.00749665	1.53335
DDAH2	0.000902409	0.00755235	1.3566
NPBWR1	0.000903298	0.00755516	4.98591
ITGAX	0.000905032	0.00756503	2.06708
CAPS2	0.000905904	0.00756768	2.00186
PRR29	0.000918711	0.00766998	1.82655
USP28	0.000921438	0.00768804	0.799265
DHX15	0.000929085	0.0077471	0.815099
ARID3B	0.000935665	0.0077972	0.740613
PNKD	0.000942683	0.0078509	1.25361
TMSB4X	0.000943925	0.00785463	0.803614
SLC39A8	0.000944282	0.00785463	1.34449
UBP1	0.000945671	0.00786139	0.830845
PLCD1	0.000947572	0.0078724	1.57866
SPOCD1	0.00095148	0.00790006	1.65905
MOSMO	0.000958774	0.00795579	1.30302
SNX29	0.000962571	0.00798244	1.27362
KIFAP3	0.000963368	0.0079842	1.32596
TMEM216	0.000964952	0.00799247	0.664056
STK3	0.000965887	0.00799537	0.780251
KPNA3	0.000970494	0.00802863	0.81965
DNAJC9	0.000977093	0.00807649	0.794324
WFS1	0.000977463	0.00807649	1.23004
CHEK1	0.000979163	0.00808201	0.80363
PLCE1	0.000979315	0.00808201	0.686019
SYNE3	0.000985203	0.00812569	1.41049
CRTC3	0.000988418	0.00814728	0.788301
ETV4	0.000995702	0.00820237	1.31229
TUBGCP6	0.00099894	0.00822155	0.77814
HECTD2	0.000999235	0.00822155	0.615403
CHD6	0.00100089	0.00822651	1.20439
SNX25	0.00100104	0.00822651	0.715399
ADPRS	0.00100392	0.00824517	0.785769
CDR2L	0.00100452	0.00824518	1.28942
SPATA20	0.00100643	0.00825584	1.35862
HSH2D	0.00100913	0.00827306	1.51944
SURF2	0.00101378	0.00830616	1.3985
PLEKHG1	0.00102135	0.00836315	0.506156
VEPH1	0.00103175	0.00844327	1.99293
NEO1	0.00103395	0.00845617	0.837148
TSPAN13	0.00103541	0.00846306	0.749359
LPCAT4	0.00103769	0.00847667	0.684073
DTX3L	0.00104164	0.00850317	1.25002
GPRC5C	0.00104218	0.00850317	1.39989
NFATC2IP	0.00104849	0.00854777	0.811344
GPT2	0.0010489	0.00854777	0.804464
RNF24	0.0010504	0.00855486	1.34488
KLHDC10	0.00105256	0.00856736	0.79717
NSD2	0.00105491	0.00858133	0.771717
DYRK1B	0.00106457	0.00865477	1.51561
RASGRF1	0.00106561	0.00865808	0.379773
TUBGCP3	0.00107017	0.00868999	0.819342
PLAU	0.00107435	0.00871875	0.14539
NOP9	0.00107575	0.0087249	0.770709
NR4A2	0.00107986	0.00875302	1.38193
THRB	0.00108071	0.00875475	0.513444
FAR2	0.00110022	0.00890745	0.652158
KCNJ12	0.0011035	0.0089287	1.45276
LRRC4B	0.00111043	0.00897947	2.64398
SPTBN5	0.0011135	0.00899387	0.685503
PRAG1	0.00111353	0.00899387	0.757703
RPSA	0.00111556	0.00899968	0.831302
CSRP1	0.00111557	0.00899968	0.805077
TRPV2	0.00111836	0.0090169	3.96523
RACGAP1	0.00112013	0.00902585	0.831852
GTSE1	0.00112654	0.00907214	0.809129
DHX9	0.00112976	0.00909269	0.837725
BRD9	0.00113869	0.00915917	0.7872
ACADVL	0.00114001	0.0091644	1.20106
GOLPH3L	0.00114336	0.00918591	1.27957
ZNF398	0.00114469	0.00918873	0.779663
SPINT1	0.00114567	0.00918873	0.830836
ZYX	0.00114573	0.00918873	0.767542
TMTC4	0.00114776	0.00919963	0.703614
RPL17	0.00115013	0.00921321	0.729652
AAGAB	0.00116138	0.00929782	0.826606
SLC4A7	0.0011629	0.00930456	1.21459
APMAP	0.00116374	0.00930585	0.84203
CREBL2	0.00116489	0.00930894	1.37635
NAA30	0.00116549	0.00930894	1.24898
TMEM209	0.00116633	0.00931016	0.784316
FAM110C	0.00117078	0.00934025	1.5129
SIK2	0.00117763	0.00938943	0.784359
GPR161	0.00117961	0.00939541	0.600727
P4HB	0.00118003	0.00939541	0.818823
RSAD2	0.00118045	0.00939541	6.40065
ABCB8	0.00119139	0.00947699	0.771098
SERPINB9	0.00119239	0.00947942	1.27687
TRIM31	0.00119341	0.00948195	2.05062
CTD-3088G3.8	0.00119451	0.00948216	0.380163
GPD1L	0.00119482	0.00948216	1.28085
LRRC20	0.00119918	0.00951119	0.732441
SMC5	0.00120734	0.00957036	1.22521
CAMK2D	0.00121085	0.00958756	0.700245
GULP1	0.00121091	0.00958756	1.27176
GINS2	0.00121284	0.00959726	0.751006
C2CD4C	0.00121691	0.00962391	2.25144
ADGRD2	0.00121805	0.00962728	1.83731
RHOBTB1	0.00121976	0.00963522	0.499269
BCL3	0.00122484	0.00966975	1.29146
KCNS3	0.00123931	0.00977836	0.726514
RTL8B	0.0012446	0.00981444	0.671164
PRMT7	0.00124979	0.00984964	0.72978
ZNF544	0.00126414	0.00995703	0.728977
SMIM10L2B	0.0012663	0.00996827	2.68739
SLC26A9	0.00126756	0.00997249	37.7584
PTGFRN	0.00126875	0.00997608	0.802437
ZBED5	0.00127223	0.00999485	1.27105
TIAM2	0.0012727	0.00999485	0.628224
PCLO	0.00127334	0.00999485	1.5362
KIAA0319L	0.00128239	0.0100601	1.23698
WDR27	0.00128381	0.0100655	0.730671
UFL1	0.00129072	0.0101138	1.31247
RPL38	0.00129739	0.0101603	0.778535
KRT16	0.00130545	0.0102176	2.52423
CERS6	0.00130787	0.0102306	1.19399
FARP1	0.00131185	0.0102559	0.773804
GRAMD1C	0.00131714	0.0102913	1.73774
RPL4	0.00132083	0.0103118	0.829929
CTSC	0.00132127	0.0103118	1.21948
RGS10	0.00133919	0.0104457	0.765297
ZNF777	0.00134259	0.0104662	0.743785
UFC1	0.0013439	0.0104705	0.771794
WDHD1	0.00134475	0.0104711	0.795924
NFKBIE	0.00134633	0.0104774	0.697654
SLC9A3R2	0.00134786	0.0104833	1.28182
SERF2	0.00135109	0.0105025	0.809168
SSBP3	0.00135805	0.0105506	1.24589
COL9A3	0.0013622	0.0105768	1.30915
DOLPP1	0.00137088	0.0106381	1.31347
LGR6	0.00137266	0.0106456	1.30539
STK32C	0.0013734	0.0106456	0.761322
ELP1	0.00138022	0.0106924	1.18743
ANKS6	0.00138621	0.0107327	1.21277
H3-3B	0.0013933	0.0107815	0.820599
PECR	0.00140617	0.0108749	1.43435
ARID4A	0.00141258	0.0109183	1.31979
HOXD8	0.00142004	0.0109645	0.381952
BUD23	0.00142082	0.0109645	0.798863
PCDHB9	0.00142096	0.0109645	0.0315241
ARHGAP12	0.00142764	0.0110097	1.23223
NWD1	0.00143816	0.0110847	4.4704
TTC38	0.00144702	0.0111466	0.749878
KRT34	0.00145377	0.0111883	0.135483
TMEM243	0.00145407	0.0111883	0.720817
TSPAN12	0.00146427	0.0112604	0.720543
ZMYND19	0.00146535	0.0112624	1.23082
BNIP3L	0.0014668	0.0112672	1.29689
PSAP	0.00146894	0.0112773	1.16221
SHMT2	0.00147544	0.0113208	0.820345
PKP4	0.00147789	0.0113333	0.828736
TMEM181	0.00148321	0.0113674	0.778342
NDUFAF1	0.00148401	0.0113674	0.630568
MYH11	0.00148793	0.011385	0.50987
KLHL30	0.00148871	0.011385	3.26029
NRGN	0.0014888	0.011385	0.733063
SLC1A3	0.00149022	0.0113894	0.654375
NDUFA1	0.00149724	0.0114367	1.35099
ZSWIM8	0.00151126	0.0115373	1.26702
SCAMP2	0.00151758	0.0115791	0.832956
STOML2	0.00153007	0.0116678	0.836144
STK10	0.00153215	0.0116772	1.30371
HADH	0.00153484	0.0116911	0.830144
LIF	0.00153719	0.0117026	0.788624
NOP10	0.00153881	0.0117084	0.696958
PLPPR1	0.00154909	0.01178	3.01358
CAPN9	0.00157062	0.0119371	6.39039
RBM28	0.00157164	0.0119382	0.803233
LMLN	0.00158315	0.0120189	1.33802
QTRT2	0.00158472	0.0120242	0.81314
SYT13	0.00158561	0.0120242	1.45669
MTHFR	0.00158669	0.0120257	1.30164
BTN3A3	0.00160764	0.0121777	1.40024
SMAD1	0.00161368	0.0122167	0.747454
POLE	0.0016196	0.0122548	0.772853
SLC29A3	0.00162571	0.0122942	1.41029
RPP25	0.00162766	0.0123021	0.791953
BUB1	0.00163619	0.0123597	0.842251
GBP3	0.00163793	0.012366	1.40962
MAPK6	0.0016431	0.0123982	0.783539
CENPI	0.00164544	0.0124089	0.764144
TBCB	0.0016477	0.0124191	0.77933
C6orf15	0.00165539	0.0124703	7.30111
LENG8	0.0016685	0.0125581	0.822305
ZNF281	0.0016689	0.0125581	0.796658
PARP12	0.00167199	0.0125745	0.798467
CAB39	0.00167539	0.0125931	1.19446
TMEM17	0.00168515	0.0126595	0.432565
CENPA	0.00169262	0.0127086	0.774177
C1orf159	0.00169568	0.0127246	0.754734
SH3PXD2B	0.0016972	0.012729	0.793422
DOP1A	0.00170498	0.0127803	1.3826
KCNIP3	0.00171179	0.012819	0.597134
ARL6IP6	0.00171201	0.012819	0.739368
ORC6	0.00171342	0.0128201	0.777046
ARHGEF3	0.00171404	0.0128201	1.36755
ARPIN	0.00171888	0.0128493	0.772181
CALCOCO2	0.00172336	0.0128757	1.23225
SLC35C1	0.00173839	0.0129732	1.25414
ARPC1A	0.00173859	0.0129732	0.764002
HSPA14	0.00173926	0.0129732	0.755428
RABEPK	0.00176107	0.0131286	1.32231
PMPCA	0.00176986	0.0131849	1.20894
MVP	0.00177054	0.0131849	1.25587
CCNYL1	0.00177257	0.0131928	0.734719
TMEM168	0.00177356	0.013193	0.776053
ST3GAL5	0.00177867	0.0132238	1.61291
PEX6	0.00178912	0.0132942	1.45053
ATP2C2	0.00179484	0.0133258	0.513471
TPM1	0.00179532	0.0133258	0.802743
PARD6G	0.00179765	0.013335	0.626179
PLA2G12A	0.00179852	0.013335	1.298
SLC25A27	0.00180502	0.0133759	3.6747
PIP5K1B	0.00180784	0.0133896	1.71414
ABHD2	0.00181414	0.0134289	1.22322
B4GALT2	0.00181595	0.0134351	0.804844
MYO15B	0.00182654	0.0135061	1.61052
SLC27A2	0.00183243	0.0135423	0.715807
APOOL	0.00183735	0.0135714	1.30069
MIPEP	0.00184946	0.0136467	0.753895
DTL	0.00184955	0.0136467	0.816036
GOLGA3	0.00185351	0.0136685	1.25181
SURF1	0.00186122	0.0137179	1.33375
ANGEL2	0.00186842	0.0137636	1.23172
ACOX1	0.00186964	0.0137652	1.2399
RPIA	0.00187591	0.0138039	0.786361
DNAJC18	0.00187908	0.0138163	1.40547
FERMT1	0.00187962	0.0138163	1.2822
NUDT21	0.00189542	0.0139249	0.815376
TMOD3	0.00189938	0.0139391	0.79814
DHRS2	0.0018994	0.0139391	1.38853
B3GALT9	0.0019064	0.013983	1.72187
GAL	0.00191048	0.0140054	0.729926
MXI1	0.00192517	0.0141055	1.53686
EGLN2	0.00193034	0.0141358	0.633579
VCAN	0.0019343	0.0141572	4.70091
PLEKHM1	0.00194184	0.0142048	1.26481
USP13	0.00194581	0.0142262	0.755402
WRAP73	0.00195237	0.0142665	0.788488
DDX31	0.00195806	0.0143005	1.23097
SLU7	0.00196318	0.0143302	1.20265
ACOT4	0.00197398	0.0144013	1.61934
ME2	0.00198186	0.0144503	0.846695
TRAIP	0.00198282	0.0144503	0.73656
SLC4A2	0.00198478	0.0144569	0.779543
STX4	0.0019905	0.0144909	1.27964
MYBL2	0.0019943	0.0145108	0.761154
ZC3HC1	0.00200022	0.0145449	0.74623
TAFA3	0.00200112	0.0145449	0.0845627
STAP2	0.00200273	0.0145488	1.4136
UNG	0.00200575	0.014563	0.785071
GLUL	0.00200704	0.0145646	1.21245
FBXL4	0.00201415	0.0146085	1.36022
SELENOH	0.00201827	0.0146306	0.644099
MARF1	0.00202337	0.0146531	1.24745
DMAC2	0.00202447	0.0146531	0.82302
LYRM1	0.0020246	0.0146531	1.34866
CFAP46	0.00202769	0.0146677	3.88706
FOXQ1	0.00205329	0.01484	0.780787
CAPN5	0.00205368	0.01484	1.35583
JPT2	0.00205511	0.0148425	0.821573
FAH	0.00205661	0.0148454	0.727692
NIPSNAP3B	0.00206805	0.0149201	4.04799
TRIM24	0.00207546	0.0149657	0.773929
CCDC90B	0.00207861	0.0149793	1.30877
CCDC33	0.00207955	0.0149793	0.25715
MRPL50	0.00210093	0.0151244	1.3024
UBALD2	0.0021019	0.0151244	1.21726
PARP1	0.00210968	0.0151723	0.841339
QSOX1	0.00213389	0.0153384	0.817958
TMEM38A	0.00213913	0.015368	1.26743
CCNJ	0.00215028	0.0154334	0.788165
ZNF618	0.00215128	0.0154334	1.24721
IFI27L2	0.00215164	0.0154334	1.4891
PCED1A	0.00216659	0.0155325	1.39066
CNNM4	0.00217237	0.0155658	0.836118
TBC1D2B	0.00218528	0.0156501	0.808739
ALPK1	0.00218798	0.0156612	1.47049
DDOST	0.00220232	0.0157556	0.836475
ZW10	0.00223289	0.0159613	0.807598
B3GNT2	0.00223341	0.0159613	1.27827
CD151	0.00223508	0.0159648	0.809898
GRIN2D	0.00224172	0.0160039	1.28436
MFSD3	0.00225214	0.0160686	1.39517
TXNDC17	0.00225313	0.0160686	1.2219
CTSS	0.0022642	0.0161391	0.144644
SEMA4G	0.0022734	0.0161962	1.5348
CNTROB	0.00227678	0.0162118	0.751668
FBXL20	0.00228057	0.0162303	1.24762
KATNB1	0.00228191	0.0162314	1.25243
ANKRD28	0.00229499	0.016316	0.83443
SLC34A3	0.00230302	0.0163645	2.06475
MPIG6B	0.002305	0.0163701	3.81742
CARNMT1	0.00231128	0.0164061	1.22173
WNK1	0.00233009	0.016531	1.25822
PTP4A3	0.0023388	0.0165843	1.89812
TLNRD1	0.00234106	0.0165916	0.719647
PPP4R1	0.00234263	0.0165941	0.798504
DNAJB4	0.0023479	0.0166229	1.31668
NADK	0.00235235	0.0166457	0.825501
DNAI3	0.0023608	0.0166896	5.06382
CMC1	0.00236099	0.0166896	0.723647
MREG	0.00236403	0.0167024	0.733635
CATSPER2	0.00237213	0.0167509	0.488406
CLPTM1L	0.00238828	0.0168563	0.840862
ACAD8	0.00239125	0.0168685	0.7677
AKNA	0.00240607	0.0169643	1.23873
CISD1	0.0024258	0.017086	1.25919
RIT1	0.00242686	0.017086	1.35519
AMOTL2	0.00242726	0.017086	0.773959
UGCG	0.00242834	0.017086	1.19983
FABP6	0.00243051	0.0170924	1.38725
DHX33	0.00243919	0.0171447	0.818817
TPBG	0.00244305	0.0171629	0.750565
PISD	0.00244495	0.0171632	0.814709
C1orf116	0.0024456	0.0171632	1.29714
RBM12	0.00245521	0.0172139	0.837418
OGFOD3	0.00245534	0.0172139	0.738016
PRRG2	0.00247292	0.0173282	0.641224
PDE5A	0.00250606	0.0175514	0.562183
PTPRA	0.00250807	0.0175565	0.835698
ERP44	0.00253787	0.017756	1.24486
PAM	0.00254489	0.017796	0.83523
MRPL39	0.00256306	0.0179138	0.820882
HRH1	0.00256506	0.0179187	1.31812
CYB5RL	0.00256759	0.017922	0.721078
F3	0.00256816	0.017922	0.841535
NUP107	0.00257296	0.0179463	0.824304
UBIAD1	0.00258732	0.0180372	0.792814
SLC25A13	0.00258926	0.0180416	0.811747
ZDHHC14	0.00259215	0.0180525	0.735753
CEP85	0.0025948	0.0180617	0.821322
BPNT1	0.00259971	0.0180866	1.27608
SLC9A1	0.00260714	0.0181225	1.25522
LMTK3	0.00260752	0.0181225	1.47164
YBEY	0.00262273	0.0182189	1.38515
PRELID1	0.00262469	0.0182233	0.805281
C1orf131	0.0026333	0.0182738	1.36238
VAV2	0.00263954	0.0183078	0.79178
TMF1	0.00266229	0.0184562	1.29583
STXBP5	0.00267287	0.0185153	0.80554
PTCH1	0.00267353	0.0185153	0.764861
ATP1A3	0.00267865	0.0185414	2.03886
NDRG2	0.00268186	0.0185535	1.36689
MAP4K1	0.00268313	0.0185535	3.34341
RND3	0.0026898	0.0185902	0.764282
SLC25A15	0.00269518	0.018618	0.752792
ACAT2	0.00271439	0.0187412	0.727078
ZNF770	0.00273019	0.0188408	0.801749
PBDC1	0.0027413	0.0189079	1.24885
SELENBP1	0.00274263	NA	0.034768
SPECC1	0.0027518	0.0189707	0.827271
KAT8	0.00275722	0.0189966	0.771561
NDUFB2	0.00275834	0.0189966	0.79456
ZNF232	0.00276506	0.0190333	0.778853
MKNK2	0.00277404	0.0190855	0.825671
MRPS2	0.00278292	0.0191188	1.27702
DEF6	0.00278302	0.0191188	1.2902
UNC45A	0.00278308	0.0191188	0.82977
GLG1	0.00279778	0.0192101	1.21476
C1RL	0.00279929	0.0192108	1.51662
CDK4	0.00280563	0.0192446	0.778352
AMMECR1	0.00281065	0.0192694	0.818333
TMEM44	0.00282224	0.0193392	0.69894
TRPM7	0.00283279	0.0194017	0.735857
JMJD1C	0.00283727	0.0194226	1.27243
PPP1R1A	0.0028391	0.0194254	3.67823
B4GALT1	0.00284185	0.0194345	1.17793
DNAJC25	0.00284893	0.0194732	1.33737
H3C13	0.00285112	0.0194784	0.490881
[truncated: 12,396 more rows]

## Sheet: miR-125bKO-1 vs CC-CR
Gene Name	pvalue	DEseq padj	FoldChange
MARCKS	3.76286e-75	5.11673e-71	0.184273
TM4SF1	2.84468e-66	1.9341e-62	2.47625
IGF2BP2	6.00038e-61	2.71977e-57	4.44264
S100A14	1.46579e-55	4.98294e-52	0.277869
KLF6	4.58001e-49	1.24558e-45	2.33112
NPTXR	1.7069e-46	3.8684e-43	4.3028
CXCL8	4.7221e-44	9.17302e-41	2.53134
TNS4	8.51191e-43	1.44681e-39	0.387565
NFIA	2.4743e-38	3.7384e-35	0.314059
TNRC6C	1.80143e-36	2.44958e-33	0.138434
CD44	1.13627e-34	1.40464e-31	1.79026
CEMIP	2.75122e-34	3.1176e-31	0.448316
TNS3	2.91671e-33	3.05088e-30	1.95622
CARD9	1.73166e-32	1.68194e-29	0.134364
NRP1	1.54183e-31	1.39772e-28	0.322712
CNTNAP2	1.65037e-31	1.40261e-28	0.00474453
ALDH7A1	1.15397e-30	9.23041e-28	0.122318
IGFBP2	1.59404e-30	1.20421e-27	0.282694
NELL2	1.208e-27	8.64549e-25	0.141929
F2RL1	4.40686e-27	2.99622e-24	1.74342
LAMC1	6.99839e-27	4.53162e-24	1.77174
G2E3	2.36403e-26	1.46119e-23	0.352953
ARID5B	2.96314e-26	1.75186e-23	0.144218
WNT9A	1.64265e-25	9.30697e-23	2.24715
TNFRSF21	1.84036e-25	1.00101e-22	1.65136
PPFIBP1	3.48512e-25	1.82272e-22	0.5562
RNF128	4.07921e-25	2.05441e-22	2.58762
TMEM123	2.49646e-24	1.21239e-21	1.56149
SEMA3A	6.54576e-24	2.98075e-21	1.76149
ETS1	6.57614e-24	2.98075e-21	1.92087
PTGS2	1.13429e-23	4.97549e-21	0.436415
DAPK1	1.30306e-23	5.53721e-21	0.263379
AHR	2.32822e-23	9.59368e-21	1.88913
BIRC3	1.817e-22	7.26692e-20	2.80916
GJA3	9.75145e-22	3.78858e-19	4.24373
TNFAIP2	6.62245e-21	2.50145e-18	0.311456
SORBS3	7.83868e-21	2.88082e-18	2.72668
PHF2	1.72292e-20	6.16533e-18	0.511615
TFAP2A	2.45201e-20	8.54934e-18	2.82956
PTCH1	2.70591e-20	9.19873e-18	0.34181
LPAR1	2.9075e-20	9.63759e-18	2.07624
AXIN2	3.01601e-20	9.63759e-18	0.483352
S100A11	3.04763e-20	9.63759e-18	1.59612
UTRN	1.09604e-19	3.34804e-17	0.419373
CXCL1	1.10797e-19	3.34804e-17	2.77162
HUNK	1.33895e-19	3.95806e-17	0.0812183
FSCN1	1.48122e-19	4.28546e-17	0.236148
NAMPT	1.54642e-19	4.38088e-17	1.57679
S100A2	1.8968e-19	5.26382e-17	0.403774
MYO5B	2.67509e-19	7.27518e-17	1.68061
ARHGEF19	3.59148e-19	9.57587e-17	0.40869
DUSP4	7.71015e-19	2.0162e-16	0.318438
ITPRIP	8.16146e-18	2.09395e-15	0.341709
L1CAM	2.36593e-17	5.95775e-15	1.77665
CALD1	2.93634e-17	7.2597e-15	1.50839
ATF7IP2	6.92435e-17	1.68138e-14	0.0539759
ERO1A	7.64741e-17	1.82438e-14	1.46031
AREG	7.88923e-17	1.84962e-14	1.50557
SLC16A7	1.48276e-16	3.41739e-14	0.219115
ATP9A	2.58116e-16	5.84978e-14	2.88908
BIRC2	2.6371e-16	5.87857e-14	1.60615
WASL	2.9958e-16	6.57046e-14	1.54628
HERC2	3.74569e-16	8.08475e-14	0.608082
CLDND1	4.00592e-16	8.51132e-14	1.72783
CD24	6.04696e-16	1.26502e-13	2.56085
UBE2H	6.32661e-16	1.30347e-13	1.55965
LARGE1	6.45475e-16	1.31003e-13	0.0866075
TESC	7.85291e-16	1.57035e-13	0.283517
ADGRF1	1.11774e-15	2.20276e-13	2.00258
GJB5	1.21712e-15	2.36434e-13	0.0694466
SATB2	1.45988e-15	2.79597e-13	0.539949
NKX2-3	1.71577e-15	3.24042e-13	6.00065
TFPI	4.03345e-15	7.51326e-13	2.07696
IQGAP2	4.61547e-15	8.48123e-13	0.18875
SERPINB5	5.57441e-15	1.01068e-12	1.81837
PDP1	5.93355e-15	1.06164e-12	1.58804
KLF7	7.36319e-15	1.30032e-12	0.185176
ARHGAP21	7.49364e-15	1.30639e-12	1.41087
CPT1A	8.40453e-15	1.43236e-12	0.447224
FAM107B	8.42686e-15	1.43236e-12	1.60084
EEF1D	9.10331e-15	1.52823e-12	0.616857
PPP3CA	1.1467e-14	1.90156e-12	1.55977
TGFA	1.30372e-14	2.11511e-12	1.58428
COCH	1.30658e-14	2.11511e-12	1.68714
MT1E	1.61121e-14	2.57756e-12	0.538037
SASH1	1.76152e-14	2.78524e-12	0.416633
RHEB	1.78576e-14	2.79112e-12	1.50049
MAL2	2.62672e-14	4.05888e-12	1.42841
HIVEP2	2.7271e-14	4.16664e-12	1.68376
CAST	3.93932e-14	5.95188e-12	1.40592
STK17B	5.65941e-14	8.45678e-12	1.65658
MMP7	7.49595e-14	1.10793e-11	2.48013
POF1B	8.07842e-14	1.18119e-11	0.175125
CHTF18	9.18983e-14	1.3294e-11	0.563523
TWSG1	9.31027e-14	1.33264e-11	1.47645
TGFBI	1.32948e-13	1.88316e-11	1.6341
ISYNA1	1.35258e-13	1.89612e-11	0.585939
EHD2	1.38275e-13	1.91863e-11	1.86477
GNB4	1.48062e-13	2.03368e-11	1.48697
H4C5	1.73121e-13	2.35411e-11	0.6276
ZSWIM8	1.9722e-13	2.65524e-11	0.452782
SDC4	2.06465e-13	2.75247e-11	1.4981
OPTN	2.23122e-13	2.94564e-11	2.05976
SYNM	2.41153e-13	3.15307e-11	0.252926
CAPN13	2.63966e-13	3.41849e-11	0.240388
DSP	3.21802e-13	4.12818e-11	1.37965
CLMP	3.46434e-13	4.40263e-11	0.220705
OXSR1	3.70696e-13	4.66734e-11	1.51338
NFKBIA	4.77977e-13	5.96288e-11	1.53883
CIRBP	5.27471e-13	6.5205e-11	0.673023
PIP4K2A	5.42014e-13	6.63991e-11	1.6742
MAN1A1	8.45103e-13	1.02605e-10	0.537992
CENPV	8.79297e-13	1.05811e-10	0.510623
NBL1	9.07008e-13	1.08189e-10	1.51997
CHML	9.66769e-13	1.14314e-10	1.67189
SECTM1	1.12445e-12	1.31813e-10	1.61487
LIPH	1.23807e-12	1.43891e-10	2.76785
APOBEC3B	1.28406e-12	1.47972e-10	1.68579
ARID3A	1.45838e-12	1.66648e-10	2.2412
MT2A	1.789e-12	2.02724e-10	0.693889
UBASH3B	2.3674e-12	2.66049e-10	1.51891
ITGB8	2.70088e-12	3.01037e-10	2.89457
DHRS2	3.21351e-12	3.55262e-10	0.303447
CAV2	3.2841e-12	3.60139e-10	1.78132
GULP1	4.07696e-12	4.43508e-10	1.57192
AGPAT5	5.37602e-12	5.76316e-10	1.46921
DSC2	5.38257e-12	5.76316e-10	2.42887
BMI1	5.69912e-12	6.05443e-10	1.63809
RAB6A	6.43429e-12	6.78244e-10	1.44142
FAM3C	6.75659e-12	7.06739e-10	1.73762
THRB	7.57148e-12	7.85931e-10	2.30829
ZMYND11	1.20208e-11	1.23832e-09	1.42683
SYPL1	1.34459e-11	1.37472e-09	1.48505
DNAJC15	1.48892e-11	1.51092e-09	1.56756
CCNI	1.6332e-11	1.64505e-09	1.38039
CMTM6	1.78858e-11	1.78832e-09	1.49012
IRF2BP2	1.83864e-11	1.82495e-09	1.62019
PPP2CB	2.31851e-11	2.28457e-09	1.4227
ST7	2.39284e-11	2.34085e-09	1.58163
CLIC4	2.74562e-11	2.66678e-09	1.52882
WSCD1	2.77134e-11	2.67267e-09	0.109249
GALNT3	3.2812e-11	3.12993e-09	1.61297
TTC21B	3.29151e-11	3.12993e-09	0.570312
ARHGEF28	3.59599e-11	3.39571e-09	1.75798
REEP3	3.7149e-11	3.48381e-09	1.54546
DUSP5	3.95263e-11	3.68136e-09	1.74382
CDH3	4.37419e-11	4.04628e-09	1.8225
BICC1	4.76251e-11	4.37571e-09	2.20025
BMP4	5.12709e-11	4.67907e-09	0.565015
RALGPS2	5.69021e-11	5.15837e-09	1.65749
LAMC2	6.18519e-11	5.56995e-09	1.43692
SLCO3A1	6.39438e-11	5.72044e-09	0.0340897
JUNB	7.05003e-11	6.26577e-09	1.53689
H2BC17	9.44725e-11	8.3418e-09	0.472207
UBE2D1	1.09131e-10	9.57394e-09	1.69596
MKNK2	1.15948e-10	1.01068e-08	1.38139
VAT1	1.23787e-10	1.07213e-08	1.6066
RUNX1	1.32904e-10	1.14381e-08	1.73594
GALNT7	1.34587e-10	1.15102e-08	1.51543
REEP5	1.36104e-10	1.15672e-08	1.44329
TNC	1.56255e-10	1.31973e-08	0.1831
H2AC6	1.60119e-10	1.34401e-08	0.671273
DNAJB9	1.75172e-10	1.45534e-08	1.96361
LAMB1	1.75523e-10	1.45534e-08	1.4738
TMED5	1.79323e-10	1.47784e-08	1.42031
DLD	2.18855e-10	1.79276e-08	1.34269
YBX3	2.21509e-10	1.80364e-08	1.32868
BMPR1B	2.44263e-10	1.97708e-08	2.24983
PRRC2B	2.61559e-10	2.10454e-08	0.755717
CD2AP	2.68088e-10	2.14439e-08	1.59042
MTPN	2.75801e-10	2.19319e-08	1.36574
ARAP2	2.79176e-10	2.20711e-08	1.47475
PLK2	2.93168e-10	2.30433e-08	1.52086
CDKN1A	3.02952e-10	2.36755e-08	1.81444
JMJD1C	3.36324e-10	2.61334e-08	0.512752
PLD1	3.39825e-10	2.62553e-08	1.72126
ADARB1	3.51085e-10	2.69721e-08	0.622095
CSF2	3.63579e-10	2.7775e-08	3.26623
CD59	4.12203e-10	3.13136e-08	1.59443
IRX2	4.54428e-10	3.42396e-08	0.00472261
SOX9	4.55756e-10	3.42396e-08	1.33641
TPD52	4.94387e-10	3.68695e-08	1.4123
LTN1	4.96185e-10	3.68695e-08	0.544223
FRAS1	5.32966e-10	3.93874e-08	0.73987
H2AC12	5.46498e-10	4.01691e-08	0.591475
SREK1IP1	6.22206e-10	4.54879e-08	1.51705
SLC7A11	6.53085e-10	4.74541e-08	1.45231
SAMD4A	6.56699e-10	4.74541e-08	0.455535
GNG12	6.5957e-10	4.74541e-08	1.4139
JAK1	8.57415e-10	6.13638e-08	1.38634
IMPDH1	8.64238e-10	6.14277e-08	1.39515
STK39	8.67342e-10	6.14277e-08	1.4082
TRMT2A	8.78145e-10	6.18706e-08	0.584154
EFNB2	9.58149e-10	6.71593e-08	1.65651
ATP6V1C1	9.94854e-10	6.93745e-08	1.49724
SYTL2	1.14569e-09	7.9485e-08	0.553228
SYT13	1.22446e-09	8.45191e-08	0.357595
CYP4F11	1.26079e-09	8.65872e-08	0.277234
HIPK2	1.31996e-09	9.01953e-08	1.3043
DBNDD1	1.44063e-09	9.79485e-08	1.63704
FGF2	1.65665e-09	1.12075e-07	0.0229712
S100A10	1.72528e-09	1.1614e-07	1.65613
BIK	1.77029e-09	1.18199e-07	1.69053
LY6E	1.77324e-09	1.18199e-07	1.35535
ZFP36L2	1.79515e-09	1.19075e-07	1.40077
KRTAP3-1	1.86332e-09	1.22998e-07	2.61202
RNF11	1.89214e-09	1.24296e-07	1.41648
MPI	2.01719e-09	1.31874e-07	0.513252
MACC1	2.04591e-09	1.33111e-07	1.61571
FUT4	2.27613e-09	1.47385e-07	1.6966
AKT3	2.4694e-09	1.59142e-07	1.51727
A2M	2.49091e-09	1.59771e-07	4.52237
GDI2	2.85013e-09	1.81954e-07	1.27909
VGLL3	3.00975e-09	1.91246e-07	1.82958
RMDN3	3.02549e-09	1.91351e-07	0.53068
TTC9	3.04879e-09	1.91932e-07	2.62659
CD55	3.27625e-09	2.05302e-07	1.39721
HOXB3	3.92048e-09	2.44545e-07	0.65494
RPL27	4.22558e-09	2.61464e-07	1.30384
CEP152	4.23018e-09	2.61464e-07	0.586073
GABRQ	4.6323e-09	2.85022e-07	0.0902746
CRACDL	4.72979e-09	2.8971e-07	0.00579223
FOXC1	4.80522e-09	2.93011e-07	1.80046
FZD3	4.93293e-09	2.99455e-07	1.63514
SH3BGRL2	5.18095e-09	3.13114e-07	1.52384
CITED2	5.21571e-09	3.13134e-07	1.57261
SESN3	5.22735e-09	3.13134e-07	0.443855
ACSF2	5.28608e-09	3.14916e-07	0.537114
DBNL	5.30341e-09	3.14916e-07	0.716951
OSBPL3	5.48023e-09	3.24001e-07	1.40325
RELB	5.63339e-09	3.31614e-07	1.55447
UBE2J1	5.85995e-09	3.43464e-07	1.41142
CAP1	6.05243e-09	3.52045e-07	1.29891
PXDC1	6.05813e-09	3.52045e-07	2.70404
LRATD1	6.11166e-09	3.53644e-07	2.94177
DNAJC2	6.21805e-09	3.58275e-07	1.35765
MGA	6.4244e-09	3.68603e-07	0.695452
PITPNC1	6.49826e-09	3.71274e-07	1.90364
SLC38A2	6.97132e-09	3.96636e-07	1.38251
KMT2E	7.14867e-09	4.05032e-07	1.34125
CAV1	7.82703e-09	4.41626e-07	1.55791
CDH23	8.14558e-09	4.57701e-07	0.252137
PARP12	8.40086e-09	4.69184e-07	1.44691
TONSL	8.41895e-09	4.69184e-07	0.702868
ADAMTS17	1.08286e-08	5.98739e-07	0.261899
RRAS2	1.08317e-08	5.98739e-07	1.42869
ARPC2	1.15241e-08	6.3443e-07	1.33886
SLC16A14	1.18517e-08	6.49834e-07	0.431287
RAB22A	1.28945e-08	7.04172e-07	1.47531
NEDD8	1.29936e-08	7.06748e-07	1.47541
UBE2E2	1.30819e-08	7.07492e-07	1.60275
WDR27	1.31113e-08	7.07492e-07	0.595495
KCTD12	1.32238e-08	7.10738e-07	1.577
SYT12	1.4193e-08	7.59831e-07	0.341023
MYC	1.52995e-08	8.15853e-07	1.31994
FXYD5	1.63317e-08	8.67494e-07	1.39686
MVP	1.65281e-08	8.7451e-07	1.4268
NPAS2	1.66896e-08	8.79633e-07	2.37502
ZNF800	1.75075e-08	9.16903e-07	1.40962
AP2B1	1.75473e-08	9.16903e-07	1.28534
DEGS1	1.7599e-08	9.16903e-07	1.3985
FKBP1A	1.8078e-08	9.38261e-07	1.3259
STRN	1.8185e-08	9.40226e-07	1.40278
ITGA1	1.86845e-08	9.62395e-07	1.7991
CCDC50	1.98078e-08	1.0164e-06	1.38948
PCSK7	2.022e-08	1.03365e-06	0.645418
H2AC8	2.04919e-08	1.04363e-06	0.626484
CCHCR1	2.10058e-08	1.06581e-06	0.624362
CHCHD7	2.14442e-08	1.08401e-06	0.685512
DNM3	2.15872e-08	1.08719e-06	0.417132
SCAMP1	2.17623e-08	1.09084e-06	1.46658
MAP4	2.182e-08	1.09084e-06	1.26995
ANO1	2.42493e-08	1.20785e-06	0.227164
GMFB	2.51214e-08	1.24672e-06	1.3796
SIRPA	2.65052e-08	1.31061e-06	1.68535
MMP14	2.6789e-08	1.31984e-06	0.208231
VIL1	2.70359e-08	1.3272e-06	0.30638
RBMS1	2.84511e-08	1.39165e-06	1.43232
FAM171B	2.93308e-08	1.42954e-06	1.60648
GNG2	3.00485e-08	1.45929e-06	2.37093
RPL26	3.36251e-08	1.62717e-06	1.53675
NPW	3.38701e-08	1.63321e-06	1.46994
RTN4	3.39952e-08	1.63345e-06	1.31023
PITRM1	3.48501e-08	1.66863e-06	1.42165
ST3GAL1	3.49849e-08	1.66921e-06	0.208595
KDM7A	3.5626e-08	1.69386e-06	1.61773
PCMT1	3.59194e-08	1.70186e-06	1.27946
PKIA	3.91338e-08	1.84771e-06	1.44856
CDS1	3.99168e-08	1.87816e-06	1.47462
SIPA1L2	4.00854e-08	1.87946e-06	0.386195
RAB18	4.02209e-08	1.87946e-06	1.43392
ZNF681	4.15104e-08	1.93308e-06	1.66527
STT3B	4.18695e-08	1.94314e-06	1.36339
CBLB	4.61692e-08	2.13541e-06	1.81037
USP6NL	4.7725e-08	2.19988e-06	1.35019
NFIB	4.7949e-08	2.20274e-06	0.701812
PPARG	4.82039e-08	2.20699e-06	1.40056
PTP4A2	4.85576e-08	2.21572e-06	1.28314
TMPRSS11E	4.98953e-08	2.26915e-06	7.02097
MCFD2	5.1657e-08	2.34144e-06	1.3205
TMEM65	5.19458e-08	2.34536e-06	1.49857
FN1	5.20884e-08	2.34536e-06	1.83068
C9orf64	5.25095e-08	2.35651e-06	0.603031
POLR2K	5.46957e-08	2.44655e-06	1.56038
KLF9	5.52983e-08	2.4654e-06	2.00274
RPL30	5.77296e-08	2.56538e-06	0.666273
FANCC	5.81098e-08	2.57387e-06	0.599382
SZT2	6.7437e-08	2.9773e-06	0.670216
TMEM64	6.77001e-08	2.97924e-06	1.34783
ADAM19	6.84004e-08	3.00035e-06	0.451417
LPCAT2	7.05523e-08	3.08479e-06	1.64866
PSTPIP2	7.15024e-08	3.11631e-06	1.45748
MAP4K4	7.22758e-08	3.13996e-06	1.28069
CCDC112	7.31611e-08	3.1683e-06	1.72101
CAPN2	7.47179e-08	3.22544e-06	1.3632
TBC1D1	8.06462e-08	3.47034e-06	1.41737
PERP	8.17819e-08	3.50811e-06	1.47874
SMARCA2	8.58326e-08	3.67029e-06	0.598145
SC5D	9.2742e-08	3.95331e-06	1.61469
CDC42EP3	9.72419e-08	4.13217e-06	1.46966
HECA	1.00273e-07	4.24453e-06	1.56052
SLC39A6	1.0051e-07	4.24453e-06	1.39022
PKM	1.01946e-07	4.29181e-06	0.730251
EPCAM	1.068e-07	4.48232e-06	1.27555
SBDS	1.14032e-07	4.77112e-06	1.4201
RNF2	1.1479e-07	4.78808e-06	1.47909
POLD1	1.17161e-07	4.87205e-06	0.706289
CST3	1.19435e-07	4.95146e-06	1.37091
NMU	1.22787e-07	5.07494e-06	0.673096
FNBP1L	1.24939e-07	5.14824e-06	1.67658
COMMD3	1.29686e-07	5.3277e-06	1.86663
KIF3C	1.30593e-07	5.3488e-06	1.63216
DEK	1.35132e-07	5.51811e-06	1.28755
PCLO	1.38536e-07	5.64015e-06	0.499726
LYPD3	1.41526e-07	5.7447e-06	2.40911
AJUBA	1.44336e-07	5.84132e-06	0.542126
FAN1	1.5818e-07	6.3826e-06	0.526522
SLC22A3	1.6022e-07	6.44579e-06	0.220157
VDR	1.66835e-07	6.69211e-06	0.604928
CCDC68	1.69278e-07	6.77011e-06	2.08384
COL8A2	1.71406e-07	6.83515e-06	1.51551
NOTCH3	1.72712e-07	6.86709e-06	1.70649
NES	1.7407e-07	6.9009e-06	1.26017
SPATA5	1.76785e-07	6.98815e-06	0.659315
MEF2C	1.78092e-07	7.01942e-06	1.50589
PPFIBP2	1.99031e-07	7.82203e-06	0.412291
DCAF6	2.12527e-07	8.32835e-06	1.40294
TMTC3	2.17256e-07	8.46949e-06	1.3582
SLC43A3	2.17374e-07	8.46949e-06	0.584728
NTN1	2.20393e-07	8.56257e-06	0.309334
NSD1	2.34335e-07	9.07829e-06	0.74517
PTPRR	2.35068e-07	9.08085e-06	2.14641
TPM2	2.58816e-07	9.9699e-06	0.716722
KLF4	2.61188e-07	1.00329e-05	1.58607
CCDC57	2.62161e-07	1.00419e-05	0.61575
FUCA1	2.76553e-07	1.05634e-05	1.39532
DNHD1	2.867e-07	1.09203e-05	0.517012
ZNF518B	2.92606e-07	1.10996e-05	0.153737
FAM210B	2.9304e-07	1.10996e-05	1.77975
GLUD1	3.01082e-07	1.13725e-05	1.34358
ALCAM	3.61066e-07	1.36005e-05	1.42448
LUC7L	3.68361e-07	1.38369e-05	0.717838
MAGEE1	3.69815e-07	1.38533e-05	2.26476
ADD3	3.78327e-07	1.41332e-05	1.32013
AK6	3.9483e-07	1.47093e-05	1.60749
PIF1	4.07045e-07	1.51229e-05	0.548607
DNAJC10	4.14801e-07	1.53691e-05	1.2795
NRGN	4.22294e-07	1.56042e-05	0.609279
MTR	4.32361e-07	1.59329e-05	0.717286
ECE1	4.36027e-07	1.60246e-05	1.27784
RCAN3	4.42842e-07	1.62115e-05	1.54063
LSM3	4.43498e-07	1.62115e-05	1.332
NFAT5	4.51337e-07	1.64538e-05	0.71016
NUB1	4.54378e-07	1.65204e-05	1.36262
DYNC2I2	4.71184e-07	1.70858e-05	0.660559
CLU	4.75373e-07	1.71918e-05	0.613193
MGLL	4.79677e-07	1.73014e-05	2.38364
KSR2	5.06577e-07	1.82234e-05	0.56513
STXBP6	5.18493e-07	1.85858e-05	1.69813
MEX3D	5.19384e-07	1.85858e-05	1.34281
AP3S1	5.31129e-07	1.89367e-05	1.34644
POGLUT3	5.31975e-07	1.89367e-05	0.616823
DIAPH2	5.3979e-07	1.91289e-05	1.43319
TSKU	5.4019e-07	1.91289e-05	1.35633
IL17RD	5.50859e-07	1.94561e-05	1.5859
KTN1	5.67688e-07	1.99985e-05	1.38953
TMEM30A	5.7627e-07	2.02484e-05	1.27192
MAP4K5	5.84569e-07	2.0487e-05	1.41273
RTL8C	5.946e-07	2.0785e-05	1.49029
MYH9	5.97541e-07	2.08343e-05	1.22536
CPNE2	6.05746e-07	2.10663e-05	1.62729
MAP3K20	6.13187e-07	2.12707e-05	1.33374
SLK	6.48504e-07	2.24386e-05	1.34072
GPAA1	6.52479e-07	2.25188e-05	0.676271
MAN2C1	6.58947e-07	2.26845e-05	0.541742
UST	6.76449e-07	2.31793e-05	0.442852
EPSTI1	6.76731e-07	2.31793e-05	3.04503
CCDC6	7.07235e-07	2.41171e-05	1.24878
EPHA7	7.07658e-07	2.41171e-05	1.7336
SPTBN5	7.31407e-07	2.48642e-05	0.421844
INF2	7.35506e-07	2.49412e-05	1.31049
RNF19A	7.59622e-07	2.56122e-05	1.53779
STRA6	7.59819e-07	2.56122e-05	0.322059
GHR	7.60946e-07	2.56122e-05	0.078513
GPR176	7.66715e-07	2.57427e-05	1.77075
PCGF5	7.7469e-07	2.59464e-05	1.37697
CPT1C	7.95632e-07	2.65823e-05	0.66161
RPL38	8.27846e-07	2.75908e-05	0.737506
LIG1	8.34572e-07	2.7747e-05	0.704652
DEPP1	8.56611e-07	2.83612e-05	1.75267
H4C8	8.57217e-07	2.83612e-05	0.628688
SCARB2	8.7095e-07	2.87456e-05	1.3061
GNA13	9.13873e-07	3.00892e-05	1.35104
SEPTIN7	9.23351e-07	3.03278e-05	1.33868
ITGA2	9.43485e-07	3.09145e-05	1.29021
CFL1	9.60047e-07	3.13815e-05	1.28472
ACADVL	9.6325e-07	3.14107e-05	0.760372
PLSCR1	9.71612e-07	3.16076e-05	1.41853
CTSZ	9.76186e-07	3.16806e-05	1.37517
PLS3	9.81014e-07	3.17615e-05	1.34054
MEPCE	9.89164e-07	3.19493e-05	0.746392
HPGD	1.00547e-06	3.23989e-05	1.73071
B3GALT5	1.02524e-06	3.29578e-05	0.361601
KIAA1217	1.0391e-06	3.33108e-05	1.42455
VAMP8	1.04112e-06	3.33108e-05	1.57171
USP12	1.0535e-06	3.36278e-05	1.39817
GTF2E2	1.05908e-06	3.37269e-05	1.40035
CNKSR3	1.06911e-06	3.39667e-05	0.47063
ECHDC2	1.09808e-06	3.47674e-05	0.27187
ENGASE	1.09942e-06	3.47674e-05	0.584858
SEMA3G	1.15567e-06	3.64612e-05	0.451452
MYL6B	1.16206e-06	3.6578e-05	0.618765
BOK	1.1711e-06	3.67774e-05	1.41017
CAMK2N1	1.17438e-06	3.67955e-05	1.46531
KCNK6	1.18396e-06	3.70103e-05	1.47512
MARCHF8	1.19574e-06	3.72929e-05	1.46808
MAP2	1.24264e-06	3.86669e-05	1.69168
ID3	1.26088e-06	3.91448e-05	0.722221
NEDD9	1.29597e-06	4.01425e-05	0.566139
PLPP2	1.30502e-06	4.0331e-05	1.39047
DYRK2	1.32466e-06	4.07965e-05	1.35342
FOXRED1	1.32608e-06	4.07965e-05	0.627947
MNX1	1.36126e-06	4.17843e-05	1.53186
CHMP6	1.43456e-06	4.39349e-05	0.420687
CA12	1.46625e-06	4.48048e-05	0.296553
RAP1B	1.48745e-06	4.53506e-05	1.3435
PRSS3	1.55045e-06	4.71656e-05	1.36329
TOM1L2	1.56248e-06	4.74255e-05	0.637522
TAPBP	1.58253e-06	4.7927e-05	1.26363
SLC25A22	1.58849e-06	4.80007e-05	1.32067
NKD2	1.60118e-06	4.82769e-05	1.83241
RPL23A	1.63464e-06	4.91765e-05	1.2774
GRAMD1B	1.64586e-06	4.94049e-05	0.140273
POLR3G	1.66025e-06	4.9727e-05	1.42638
EEF1A2	1.66409e-06	4.97325e-05	0.592138
SH3KBP1	1.71541e-06	5.11538e-05	1.46213
PRRG4	1.72174e-06	5.11713e-05	1.54173
ZNF91	1.72352e-06	5.11713e-05	1.34575
AQR	1.74444e-06	5.16796e-05	0.741979
CALU	1.74853e-06	5.1688e-05	1.27499
RSAD1	1.78425e-06	5.26296e-05	0.635996
TP53BP1	1.80689e-06	5.31819e-05	0.709694
PLS1	1.853e-06	5.44213e-05	1.37414
SMAGP	1.94619e-06	5.70352e-05	1.66442
FAS	1.97816e-06	5.78475e-05	1.78608
EFNA5	1.99429e-06	5.81938e-05	0.338093
VPS35	2.01915e-06	5.87932e-05	1.36221
SERINC1	2.03724e-06	5.91933e-05	1.47805
ODF2	2.19401e-06	6.36122e-05	0.733215
PLEKHO1	2.21122e-06	6.3975e-05	0.416972
TPT1	2.21686e-06	6.40018e-05	1.49165
ARL6IP5	2.25624e-06	6.50006e-05	1.37206
NPC1	2.28576e-06	6.57119e-05	1.31686
SPC24	2.34998e-06	6.74157e-05	0.661196
B4GALT1	2.39275e-06	6.8498e-05	1.2653
EIF5B	2.39878e-06	6.85265e-05	1.29899
ZDHHC9	2.40757e-06	6.86333e-05	1.36577
H2BC18	2.50049e-06	7.11332e-05	0.678388
CPEB2	2.51302e-06	7.13404e-05	1.99879
SMPD3	2.53596e-06	7.18417e-05	0.373522
SELENON	2.55134e-06	7.2127e-05	1.48522
MEA1	2.56051e-06	7.22363e-05	0.690665
SAV1	2.65744e-06	7.48155e-05	1.28044
GNAS	2.66471e-06	7.48651e-05	1.23547
PLCB4	2.86721e-06	8.03884e-05	1.37585
GOLIM4	2.89908e-06	8.11145e-05	1.34223
H1-3	2.90806e-06	8.1146e-05	0.626835
TXNDC5	2.91214e-06	8.1146e-05	0.538906
TUBGCP4	2.99417e-06	8.32612e-05	0.684903
ALDH16A1	3.02713e-06	8.40058e-05	0.621428
MFSD6	3.05558e-06	8.46229e-05	1.45239
CYP2S1	3.13274e-06	8.65833e-05	1.78757
SH3D21	3.16482e-06	8.72924e-05	0.537825
ZFP36L1	3.20476e-06	8.82151e-05	1.27289
MDM4	3.35727e-06	9.22266e-05	0.740675
SLC39A8	3.42859e-06	9.39959e-05	1.44807
PPP1R14B	3.44115e-06	9.41504e-05	1.34002
TBCD	3.4705e-06	9.47629e-05	0.750037
IVD	3.53791e-06	9.64098e-05	0.702221
TMEM43	3.56972e-06	9.70821e-05	1.2718
RAB7A	3.65159e-06	9.89877e-05	1.29233
MACIR	3.65962e-06	9.89877e-05	1.63936
COL6A1	3.66163e-06	9.89877e-05	1.34982
PSIP1	3.67561e-06	9.91685e-05	1.29101
FOXD1	3.69062e-06	9.93763e-05	1.63584
ME1	3.71989e-06	9.99666e-05	1.29129
FOXP1	3.85186e-06	0.000103309	0.0606894
SLC25A11	3.90201e-06	0.000104448	0.72499
BCAR3	3.94194e-06	0.00010531	2.32998
TNIP1	3.96957e-06	0.00010584	1.31581
TERT	4.09361e-06	0.000108933	0.24663
PLAUR	4.14439e-06	0.000109953	1.44884
SHLD2	4.14811e-06	0.000109953	1.30274
NDUFB3	4.16185e-06	0.000110103	1.44092
LRFN4	4.2141e-06	0.000111269	1.41367
USP25	4.25775e-06	0.000112203	1.30362
SPTB	4.29127e-06	0.000112868	1.66403
TIPARP	4.37114e-06	0.00011456	1.28502
RPL31	4.37246e-06	0.00011456	1.3583
FGD4	4.4115e-06	0.000115361	1.48605
PER3	4.4464e-06	0.00011605	0.559558
RPL36AL	4.47017e-06	0.000116447	1.40229
RBBP5	4.53515e-06	0.000117914	0.698497
HSPA13	4.61505e-06	0.000119762	1.33235
ZNF430	4.70956e-06	0.000121982	1.53453
ITGB1	4.77948e-06	0.000123558	1.35856
PDLIM1	4.86635e-06	0.000125565	1.33615
GPAT3	5.03201e-06	0.000129593	1.81091
PLEKHG2	5.11927e-06	0.000131591	0.523329
ARL8A	5.22116e-06	0.000133957	1.47619
TRAK2	5.31006e-06	0.000135783	1.35099
SDC3	5.31231e-06	0.000135783	1.45687
DLGAP4	5.33924e-06	0.00013593	1.31662
TNS1	5.34779e-06	0.00013593	0.574484
RPS27A	5.34802e-06	0.00013593	1.23153
PROSER2	5.52774e-06	0.000140235	1.35536
ZNF277	5.54966e-06	0.000140529	1.49409
SNX6	5.74824e-06	0.000145287	1.47758
ENPP4	6.14218e-06	0.000154678	1.51984
FANCI	6.14252e-06	0.000154678	0.783173
ARL8B	6.19682e-06	0.000155757	1.34371
ME2	6.26676e-06	0.000157224	1.2287
NDUFV1	6.34666e-06	0.000158935	0.763759
DSG2	6.36557e-06	0.000159116	1.2541
PRPF40A	6.47778e-06	0.000161624	1.2303
PSAT1	6.59896e-06	0.000164346	0.711689
NET1	6.61757e-06	0.000164508	1.41357
XPR1	6.71068e-06	0.000166518	1.27144
TPRG1L	6.73885e-06	0.000166639	1.35619
JUND	6.74009e-06	0.000166639	1.37192
UBLCP1	6.7979e-06	0.000167764	1.45108
ATRNL1	6.86244e-06	0.000168939	0.432128
MYO5C	6.87038e-06	0.000168939	0.739719
B3GNT5	6.92395e-06	0.000169949	1.45417
H2BC13	6.93909e-06	0.000170014	0.628663
SLC16A5	7.05966e-06	0.000172657	0.625714
FNDC3A	7.42726e-06	0.000181321	1.24945
MTUS1	7.49617e-06	0.000182675	1.70471
PRR3	7.51962e-06	0.000182919	0.624983
TAF1	7.59747e-06	0.000184483	0.73072
ADGRL1	7.62926e-06	0.000184768	0.721498
SVIL	7.63638e-06	0.000184768	1.29763
RNF157	7.69415e-06	0.000185835	0.619929
GAREM1	7.7341e-06	0.000186469	1.44645
DUT	7.89582e-06	0.000190031	0.749199
GAL	7.96516e-06	0.000191361	1.41059
CLN6	7.99848e-06	0.000191822	0.606889
PXK	8.12526e-06	0.000194476	1.69281
SLC17A5	8.1491e-06	0.000194476	1.4013
ALDH1A1	8.15201e-06	0.000194476	0.115999
MGMT	8.18331e-06	0.000194584	0.550579
EGLN2	8.18518e-06	0.000194584	0.458368
PLTP	8.47452e-06	0.000201111	0.578819
FAM98B	8.54687e-06	0.000202474	0.689567
SEC61B	8.63495e-06	0.000204205	0.699282
TTC28	8.6855e-06	0.000205044	0.499317
NCKAP1	8.75512e-06	0.00020633	1.21644
BTG1	8.98563e-06	0.000211395	1.45212
DOCK7	9.05709e-06	0.000212709	1.28309
CACHD1	9.0953e-06	0.000213238	1.60204
PPP1R14C	9.12965e-06	0.000213675	1.70118
DCBLD1	9.17777e-06	0.000214432	1.41317
CLIP4	9.27962e-06	0.00021644	3.00456
RFC5	9.43209e-06	0.000219619	0.690738
MKRN1	9.46643e-06	0.000220042	1.28645
ZYX	9.60209e-06	0.000222814	1.33345
CEP78	9.6249e-06	0.000222963	0.77708
CAPZA1	9.6649e-06	0.000223509	1.34481
CHTOP	9.74464e-06	0.00022497	0.770378
ESPN	9.82568e-06	0.000226457	1.48214
STYX	9.84717e-06	0.000226568	1.34492
PBDC1	9.96405e-06	0.00022887	1.39394
SORD	9.98691e-06	0.000229008	0.700991
SGCB	1.00179e-05	0.000229333	1.28552
FNDC10	1.04041e-05	0.000237527	1.40782
IFITM2	1.04108e-05	0.000237527	0.601342
PRKAA2	1.04569e-05	0.00023818	1.35864
DNMBP	1.05855e-05	0.000240705	0.717601
FEM1C	1.07851e-05	0.000244834	1.3165
IPPK	1.08584e-05	0.000246087	0.549215
MYO6	1.11673e-05	0.000252478	1.31355
TRANK1	1.11775e-05	0.000252478	0.531204
ZNF692	1.15356e-05	0.000260134	0.608292
HADH	1.18761e-05	0.000267368	0.771203
MT-ATP6	1.21753e-05	0.000273652	0.810479
SCARA3	1.22231e-05	0.000274274	0.499288
AFAP1	1.22746e-05	0.000274554	1.45868
PGM2L1	1.2276e-05	0.000274554	1.8735
CCNC	1.2337e-05	0.000275465	1.32302
ARRDC4	1.24288e-05	0.00027674	0.643971
IER3	1.24348e-05	0.00027674	1.32545
AHNAK	1.2672e-05	0.0002812	1.2941
MCU	1.27034e-05	0.0002812	1.33283
INAVA	1.27068e-05	0.0002812	1.30855
C1orf198	1.27179e-05	0.0002812	1.31151
ATG5	1.27794e-05	0.0002821	1.36644
SYNE1	1.29167e-05	0.000284671	0.615198
CDIN1	1.30098e-05	0.000286257	0.602398
ACOXL	1.309e-05	0.000287526	1.99577
TUBB6	1.31097e-05	0.000287526	1.32367
TMEM251	1.31594e-05	0.000288151	1.76789
EIF3A	1.35551e-05	0.000296338	1.21113
ATXN1	1.35798e-05	0.0002964	1.32969
VPS26A	1.44458e-05	0.000314797	1.2517
STAM	1.45491e-05	0.000316543	1.33984
MYO1D	1.45925e-05	0.000316979	1.28261
RPL39	1.47689e-05	0.0003203	0.700885
EN2	1.50533e-05	0.000325856	1.31776
ABCC4	1.5073e-05	0.000325856	1.35283
LYRM1	1.54766e-05	0.000334048	1.4851
HOXB5	1.56239e-05	0.000336686	0.610428
RSU1	1.56483e-05	0.000336686	1.26993
MYO1B	1.58291e-05	0.000340037	1.30824
BCAN	1.58859e-05	0.00034072	0.458663
ZNF267	1.59532e-05	0.000341624	1.38124
RCN1	1.61948e-05	0.000346253	1.30264
SLC9A3R2	1.63422e-05	0.000348628	1.45449
SETBP1	1.63572e-05	0.000348628	0.377767
MSX1	1.63957e-05	0.000348903	0.456683
FAM83B	1.6448e-05	0.000349468	1.48737
SH3RF2	1.65556e-05	0.000351207	1.3807
WDR4	1.67146e-05	0.000354028	0.674755
MGAT4B	1.67673e-05	0.000354591	1.31813
RPAP1	1.68584e-05	0.000355964	0.579304
CAPZA2	1.70706e-05	0.000359821	1.33598
H4C2	1.7094e-05	0.000359821	0.629322
AFAP1L2	1.7655e-05	0.000371054	1.87834
KIF16B	1.76912e-05	0.000371242	1.44218
PMAIP1	1.80817e-05	0.000378853	1.72928
ZNF697	1.81587e-05	0.000379879	1.45267
IER5L	1.81957e-05	0.00038007	0.521355
ICAM1	1.83085e-05	0.000381839	1.42516
TM7SF2	1.8742e-05	0.000390281	0.531041
ZNF644	1.91272e-05	0.000397694	1.35407
SHPRH	1.95263e-05	0.000405145	0.718903
GOLGA7B	1.95486e-05	0.000405145	2.83364
PDIA3	1.95749e-05	0.000405145	0.772318
ACTBL2	1.96249e-05	0.000405561	2.58097
CPLANE1	2.05559e-05	0.000424157	0.564778
SH3BGRL	2.07616e-05	0.000427752	1.4602
CENPP	2.11418e-05	0.000434927	0.462675
LAMB3	2.1329e-05	0.000438115	1.28886
BHLHE40	2.16297e-05	0.000443622	1.67468
HDAC2	2.17769e-05	0.000445966	1.19484
BCL6	2.20047e-05	0.000449955	1.46129
ATL3	2.24477e-05	0.000458324	1.21261
MYL9	2.27376e-05	0.000463547	0.628557
PRSS23	2.28004e-05	0.000464015	0.694732
SQLE	2.28358e-05	0.000464015	1.50733
TCF12	2.28944e-05	0.000464015	0.756094
LAMTOR5	2.28971e-05	0.000464015	1.40463
DBN1	2.30255e-05	0.000465923	1.27319
NEMF	2.32353e-05	0.000469471	1.34212
RAB31	2.33186e-05	0.000470454	1.68708
PAQR3	2.35303e-05	0.000474022	1.30215
CYSRT1	2.39465e-05	0.000481694	0.449434
KANK1	2.43213e-05	0.000488509	1.45607
ATP5MC1	2.4359e-05	0.000488545	0.70171
SYNGR3	2.46993e-05	0.00049464	1.39301
CSNK1G3	2.5019e-05	0.000500306	1.37881
PPM1K	2.51219e-05	0.000501627	2.29083
IGSF9B	2.55268e-05	0.000508963	0.656952
ADAM15	2.56303e-05	0.000510278	1.19868
GNAI3	2.56982e-05	0.000510884	1.29223
NLN	2.57992e-05	0.000512142	1.30331
TAF7	2.58766e-05	0.000512929	1.26892
CNTD1	2.60686e-05	0.000515566	0.25035
EPHB2	2.60854e-05	0.000515566	1.27726
ITM2B	2.6143e-05	0.000515954	1.24722
UBC	2.68468e-05	0.000528545	1.42209
SERPINH1	2.68587e-05	0.000528545	0.80599
BTF3	2.6969e-05	0.000529948	1.19964
KIAA0040	2.73921e-05	0.000536933	1.41375
TMC5	2.74114e-05	0.000536933	1.49881
CD9	2.74429e-05	0.000536933	1.32174
H3C1	2.75731e-05	0.000538477	0.601977
ITGB3	2.7601e-05	0.000538477	0.0220864
HBP1	2.80486e-05	0.000546424	1.69193
TSPAN8	2.81709e-05	0.000548023	1.47923
PCNT	2.82485e-05	0.000548747	0.804292
FANCA	2.84552e-05	0.000551974	0.734924
VAMP3	2.87937e-05	0.000557744	1.28018
ARNT2	2.91464e-05	0.000563773	0.654804
IMPDH2	2.92696e-05	0.000565353	0.715537
SPIRE1	2.96231e-05	0.000571369	1.41915
DPH3	2.97279e-05	0.000572578	1.29935
CDK10	2.98672e-05	0.000574447	0.632639
LRRFIP1	3.04352e-05	0.000584545	1.24435
KRI1	3.08242e-05	0.000590909	0.730362
UBR1	3.08535e-05	0.000590909	0.559184
RWDD1	3.14728e-05	0.000601923	1.3607
AGPS	3.15609e-05	0.000602761	1.24249
SAXO2	3.20279e-05	0.000610357	0.29048
CHD9	3.20485e-05	0.000610357	0.593508
ANKRD12	3.21246e-05	0.000610952	1.42182
PLBD1	3.27946e-05	0.000622823	1.56789
COG5	3.32713e-05	0.000630994	1.34336
KIF3A	3.4191e-05	0.000647533	1.52962
RPS13	3.44561e-05	0.000650842	1.18541
RPS11	3.44614e-05	0.000650842	1.28472
CC2D2A	3.49282e-05	0.000658743	0.569335
IL18	3.50404e-05	0.000659945	1.67234
MARVELD1	3.53323e-05	0.000664521	1.38739
ERCC6L2	3.61113e-05	0.000677427	0.721967
FOXO1	3.61181e-05	0.000677427	1.57933
IREB2	3.64054e-05	0.000681403	0.795631
SRD5A1	3.64303e-05	0.000681403	1.28618
IRF6	3.64871e-05	0.000681527	1.29604
KCNIP3	3.68296e-05	0.000686981	1.81277
USP20	3.69174e-05	0.000687674	0.684193
ARHGEF26	3.82036e-05	0.00071066	0.659125
WDR44	3.91254e-05	0.000726813	1.52123
ADGRB2	3.94901e-05	0.000732587	0.473759
ARFGAP2	4.09981e-05	0.000759526	0.73628
PRPF19	4.1629e-05	0.000770165	0.735324
PASK	4.19968e-05	0.00077517	0.675804
MAGT1	4.20136e-05	0.00077517	1.261
GAL3ST1	4.24258e-05	0.000781716	5.15455
TRMT9B	4.27961e-05	0.000787472	0.23562
OSBPL8	4.32827e-05	0.000795349	1.2531
RPL5	4.33821e-05	0.000796099	1.23624
TNXB	4.34986e-05	0.000797162	0.453711
NRAS	4.38055e-05	0.000801494	1.34127
H4C1	4.38672e-05	0.000801494	0.562856
RECQL4	4.39118e-05	0.000801494	0.785632
KIF27	4.41442e-05	0.000804654	0.534423
RBP1	4.43399e-05	0.00080714	1.49062
RELL1	4.46177e-05	0.000811111	1.27176
KRR1	4.469e-05	0.000811341	1.30031
HAUS5	4.49006e-05	0.000814078	0.727311
SEMA5A	4.53077e-05	0.000820364	0.0258294
PLEKHA2	4.56635e-05	0.00082487	1.52638
MT-ND4L	4.56778e-05	0.00082487	0.796968
SPTSSB	4.58613e-05	0.000827084	2.33208
SRPX2	4.64392e-05	0.000836397	2.26694
RCCD1	4.66217e-05	0.000838574	0.621287
NUTM2G	4.67369e-05	0.000839536	0.272595
GCNT1	4.68271e-05	0.000839636	0.303549
FAM135A	4.6866e-05	0.000839636	1.31107
PITPNM2	4.73275e-05	0.000846788	1.46732
UBE2B	4.76723e-05	0.000851836	1.28788
SRP68	4.82051e-05	0.000860228	0.776584
PARD6B	4.87886e-05	0.000869498	1.31227
WDR90	4.92199e-05	0.000876038	0.661583
MYADM	4.94051e-05	0.000878184	1.27485
UPF2	4.97392e-05	0.000882968	1.24527
LDHB	5.05854e-05	0.000896819	1.22817
ARHGAP29	5.08995e-05	0.000901212	1.3287
RPL7A	5.10945e-05	0.000903488	0.828248
SLC49A4	5.12112e-05	0.000904094	1.47857
OSGIN2	5.12824e-05	0.000904094	1.31254
IL15RA	5.13282e-05	0.000904094	1.44102
H1-2	5.1524e-05	0.000906369	0.773188
CD70	5.17249e-05	0.000907634	0.243817
STEAP2	5.17294e-05	0.000907634	1.3794
ARF4	5.18787e-05	0.000908072	1.23041
SDCBP2	5.19165e-05	0.000908072	2.27583
BAZ1A	5.19547e-05	0.000908072	1.27122
UBE3C	5.21573e-05	0.000910442	1.25914
POLR2J	5.23774e-05	0.000913113	1.34531
ATP6V1G1	5.27315e-05	0.000918109	1.39526
SRGAP3	5.28833e-05	0.000919573	0.555923
NPR3	5.34475e-05	0.000928198	0.479253
SELENOF	5.41127e-05	0.000938552	1.26514
COL27A1	5.45609e-05	0.00094512	0.52001
KLHDC10	5.47704e-05	0.000946948	1.26248
SYNGR2	5.48057e-05	0.000946948	1.32084
ANKRD10	5.50072e-05	0.000948046	0.754539
ZNF462	5.50087e-05	0.000948046	0.68833
ARL5B	5.51493e-05	0.000949266	1.34175
AIDA	5.52945e-05	0.000950562	1.32678
SRPK1	5.55067e-05	0.000950931	1.21628
POLG	5.5547e-05	0.000950931	0.788795
CTDSPL	5.55666e-05	0.000950931	1.31387
GPRC5A	5.55957e-05	0.000950931	1.38706
GLB1L2	5.64295e-05	0.000963981	0.753271
PFN1	5.69739e-05	0.000972059	1.23758
TICAM1	5.83895e-05	0.000994964	1.41542
MET	5.87822e-05	0.0010004	1.20474
TMSB10	5.90651e-05	0.00100396	1.3769
METTL2B	5.9321e-05	0.00100705	1.31572
STAT5A	5.97089e-05	0.00101237	1.71743
DCXR	6.06634e-05	0.00102632	0.686775
ACAD8	6.06825e-05	0.00102632	0.672115
CMTM8	6.12487e-05	0.00103444	1.53612
ATAD1	6.13145e-05	0.00103444	1.29153
MPPE1	6.21247e-05	0.0010468	0.1935
SNX9	6.26769e-05	0.0010548	1.31427
PRICKLE2	6.31827e-05	0.001062	1.38821
MDK	6.39843e-05	0.00107415	0.498879
RFX5	6.47942e-05	0.0010864	0.709472
TM9SF2	6.59582e-05	0.00110456	1.2457
MSRB3	6.60664e-05	0.00110501	0.483191
BMT2	6.61657e-05	0.00110531	1.68519
AP3M1	6.66354e-05	0.00111179	1.28075
FBXL3	6.75955e-05	0.00112643	1.35744
SGTB	6.81281e-05	0.00113391	1.62208
NHP2	7.08035e-05	0.001176	0.728575
PRDX4	7.083e-05	0.001176	1.26042
SERINC3	7.1275e-05	0.00118195	1.28629
INPP4B	7.18817e-05	0.00119056	2.11587
DDX11	7.22125e-05	0.00119458	0.705543
NR3C1	7.24639e-05	0.00119728	1.34934
TBC1D2B	7.37873e-05	0.00121767	0.713335
MYOF	7.43775e-05	0.00122592	1.32288
TTC39C	7.45056e-05	0.00122655	1.30291
USP5	7.49568e-05	0.00123248	0.791046
RPL17	7.53621e-05	0.00123652	0.649882
GINS4	7.5384e-05	0.00123652	0.632407
GART	7.56647e-05	0.00123962	1.22317
PKIB	7.58546e-05	0.00124124	1.59378
TMEM45B	7.66867e-05	0.00125335	0.329062
STK38L	7.68116e-05	0.00125388	1.30154
DOP1B	7.73602e-05	0.00125991	1.37429
HTR7	7.73663e-05	0.00125991	1.81874
COL18A1	7.75171e-05	0.00126039	0.421687
RIMKLB	7.75927e-05	0.00126039	0.554903
POPDC3	7.76736e-05	0.00126039	1.67238
TUBGCP6	7.92048e-05	0.0012837	0.698805
PHYKPL	7.94427e-05	0.00128603	0.66692
CMPK1	7.97617e-05	0.00128842	1.38014
UBA7	7.97804e-05	0.00128842	0.486906
GNAI1	7.9943e-05	0.00128952	1.25807
RAP2A	8.07759e-05	0.00130141	1.37664
MAP1A	8.1427e-05	0.00131035	0.575367
WASHC4	8.16203e-05	0.00131131	1.33453
SNX25	8.16797e-05	0.00131131	1.36578
TLN2	8.20511e-05	0.00131572	0.622117
PLOD2	8.24322e-05	0.00132027	1.51059
ACTN1	8.25356e-05	0.00132037	1.26202
TYK2	8.28419e-05	0.00132372	0.776634
MICALL2	8.41288e-05	0.0013427	0.691837
CMTM7	8.45031e-05	0.0013471	1.3294
TEX19	8.49296e-05	0.00135231	0.346916
VPS39	8.52663e-05	0.00135608	0.709488
TNNT1	8.62522e-05	0.00137016	1.62579
PYCR1	8.65631e-05	0.00137315	0.742545
HEXD	8.66424e-05	0.00137315	0.496282
NIN	8.82959e-05	0.00139773	1.28028
AARS2	8.89272e-05	0.00140608	0.709613
MT1M	8.92269e-05	0.00140918	0.19783
APEH	8.96617e-05	0.00141441	0.79727
HDAC4	9.12898e-05	0.00143842	0.750795
ANAPC15	9.23458e-05	0.00145338	0.403344
MYCBPAP	9.27636e-05	0.00145827	0.0821675
ITGA6	9.37854e-05	0.00147263	1.28889
DSTN	9.39316e-05	0.00147322	1.22226
RABL2A	9.41444e-05	0.00147486	0.43197
PALM2AKAP2	9.44181e-05	0.00147744	1.27197
QTRT1	9.45609e-05	0.00147798	0.629315
CHMP4B	9.6783e-05	0.00151097	1.27413
CATSPER2	9.81412e-05	0.00153042	0.317005
PHB	9.83937e-05	0.0015326	0.738214
ARMCX4	9.87368e-05	0.00153601	0.471233
MMD	9.88384e-05	0.00153601	1.42189
BUB1B	9.96856e-05	0.0015474	0.755064
FAM120B	0.000100133	0.00155257	0.789044
IARS1	0.000100688	0.00155941	0.775162
ATRIP	0.00010181	0.00157498	0.655541
STAC	0.000102577	0.00158504	0.0383693
RHOBTB3	0.000103359	0.00159532	0.827011
TMEM154	0.000104196	0.00160642	1.56101
DMTN	0.000104428	0.00160816	1.40654
ACSL5	0.000107467	0.00165257	1.30109
AMDHD2	0.000107555	0.00165257	0.515533
MAN2A2	0.000107945	0.0016567	0.786969
TSPAN12	0.00010854	0.00166396	1.43035
EMP1	0.000109287	0.00167352	0.729282
PMPCA	0.000110026	0.00168294	0.762999
MCM5	0.000111381	0.00170175	0.791922
RYR2	0.000112026	0.00170783	0.349882
ORC5	0.00011203	0.00170783	1.37833
JUN	0.000112316	0.00171027	1.59579
DENND10	0.000112473	0.00171075	1.60272
NDUFB2	0.000112676	0.00171192	1.33087
RGMA	0.000113147	0.00171716	0.0821377
PLEKHA5	0.000113404	0.00171914	1.27331
TEP1	0.000113639	0.00172079	0.676198
TRIM66	0.000115588	0.00174836	0.5079
CENPW	0.000116158	0.00175502	0.73916
KIF21B	0.000117071	0.00176684	1.55721
BVES	0.000117469	0.00177088	2.34716
PYCR3	0.00011791	0.00177557	0.640246
TBC1D2	0.000119621	0.00179924	0.637041
PHLDA2	0.000119747	0.00179924	1.35047
CNTROB	0.000122216	0.00183432	0.685987
SLC25A25	0.000122354	0.00183436	0.745622
ARHGEF39	0.000122741	0.00183815	0.67768
DCUN1D1	0.000124247	0.00185865	1.33327
PRKCD	0.000124704	0.00186148	1.41077
CADM4	0.00012471	0.00186148	0.719206
CCNB2	0.00012578	0.0018754	0.73604
CD47	0.000126104	0.00187816	1.2432
ATP5F1C	0.000127426	0.00189322	1.26391
RFXANK	0.000127479	0.00189322	0.67511
CNOT4	0.000127533	0.00189322	1.29026
ERCC1	0.000129275	0.00191699	0.667518
HAUS4	0.00012958	0.00191819	0.523077
TUBB4B	0.000129638	0.00191819	0.791764
PTPN14	0.000132612	0.00196007	1.21937
FAM193B	0.000133138	0.00196571	0.719825
TMX4	0.000134177	0.0019789	0.733658
DDAH1	0.000135339	0.00199387	1.24688
MIGA1	0.00013556	0.00199496	1.41479
RNF213	0.000137638	0.00202336	0.731914
COLGALT1	0.000138368	0.00203189	1.18639
LIMA1	0.000139167	0.00204142	1.25775
JRK	0.000139661	0.00204645	0.653699
AP1AR	0.000139901	0.00204777	1.29367
COLGALT2	0.000140553	0.00205344	0.602872
MEIS2	0.000140591	0.00205344	0.480497
LYN	0.000141305	0.00206166	1.33021
SENP6	0.000142569	0.00207788	1.22525
GOLPH3	0.000142815	0.00207922	1.24477
WEE1	0.000144628	0.00210336	1.25954
DYNLT1	0.000144964	0.002106	1.27266
ASRGL1	0.000145635	0.00211214	0.714898
ZBTB7C	0.000145697	0.00211214	0.0834351
GPR82	0.000145943	0.00211285	0.0204114
TMEM167A	0.000146179	0.00211285	1.24125
TOPORS	0.000146212	0.00211285	1.24552
TMEM184B	0.000147416	0.00212798	1.21303
THNSL2	0.000149363	0.0021538	0.128132
PTBP3	0.000152635	0.00219866	1.1856
NFIX	0.000152828	0.00219911	1.20489
UPF3B	0.000153443	0.00220563	1.36991
KIF5B	0.000153997	0.00221125	1.17029
PON2	0.000155856	0.00223558	1.39153
CNOT7	0.000156069	0.00223627	1.20729
KIF5A	0.000156303	0.00223662	0.440827
PLAG1	0.000156422	0.00223662	0.612343
TMEM191C	0.000156947	0.0022414	0.193977
HEATR3	0.000157086	0.0022414	1.31007
RNF181	0.000157325	0.00224246	1.4457
SHF	0.000157699	0.00224505	0.342765
MARCKSL1	0.000157837	0.00224505	1.20841
NCAPD2	0.000160461	0.00227841	0.7382
YEATS4	0.000160517	0.00227841	1.35054
CTXN1	0.000160739	0.00227868	1.41373
NAA30	0.000160872	0.00227868	1.25973
C5orf24	0.000162639	0.00230132	1.24437
RPS14	0.000164626	0.00232701	1.23977
NANS	0.000165559	0.00233776	0.760964
HES4	0.00016634	0.00234636	1.40738
LRRC45	0.000166662	0.00234846	0.685707
AGFG2	0.000167175	0.00235325	0.679856
TCEAL4	0.000167354	0.00235334	1.2989
CRYBG1	0.000169444	0.00238027	1.31045
RAP1GAP2	0.000170222	0.00238873	1.27974
AGAP6	0.000170452	0.00238949	0.222822
PAPSS1	0.000171783	0.00240544	1.232
SFXN2	0.000171943	0.00240544	0.537975
WASF2	0.000172465	0.00241026	1.17703
COA6	0.000172985	0.00241504	1.4554
SKAP2	0.00017335	0.00241766	1.29458
SLC25A24	0.000173852	0.00242217	1.30703
SMC3	0.000174619	0.00243037	1.21431
IL6ST	0.000175545	0.00244075	1.2286
ZNF133	0.000175892	0.00244198	0.558827
USP45	0.000175992	0.00244198	1.33704
NTAN1	0.000177214	0.00245643	1.47983
CHPF	0.000177418	0.00245675	1.33466
LIPG	0.000178171	0.00246467	1.4966
MT-ND6	0.000179283	0.00247534	0.750569
PCED1A	0.000179306	0.00247534	0.607318
PNRC1	0.000180065	0.00248329	1.44473
CCDC71L	0.00018218	0.00250991	1.48076
ELOVL6	0.00018391	0.00253118	1.24953
NFE2L3	0.000186603	0.00256565	1.31388
ADSS1	0.000187285	0.00257084	0.420096
CISH	0.000187359	0.00257084	0.489819
BTBD10	0.000189115	0.00259232	1.3645
CAPRIN2	0.000190395	0.00260724	0.639163
USP31	0.000190965	0.00261242	1.28952
MRPL46	0.000191978	0.00262363	0.536262
FAM83F	0.000192546	0.00262805	1.2478
PNPLA8	0.000192734	0.00262805	1.70558
PRKAR2B	0.000192881	0.00262805	1.53452
RIN3	0.000197314	0.00268576	1.39102
WWC2	0.000198451	0.00269854	1.2431
CD4	0.000198784	0.00270036	0.241168
KASH5	0.000201099	0.00272909	0.473551
APRT	0.000201619	0.00273341	0.661197
BTBD11	0.000203583	0.0027573	0.304044
ADD1	0.00020635	0.00278973	1.2062
SNX3	0.000206388	0.00278973	1.22789
EZR	0.000208112	0.00281024	1.20001
NUBP2	0.000208617	0.00281426	0.726794
SNAPC4	0.000208926	0.00281564	0.788956
PTPN21	0.000209225	0.00281687	1.37751
ESPL1	0.000210874	0.00283627	0.760817
SMARCA1	0.000211547	0.0028425	1.87546
WDR5	0.000213002	0.00285923	0.725626
PRDX1	0.000214852	0.00288123	0.824006
ZNF274	0.000215133	0.00288215	0.255428
RALGPS1	0.000217583	0.0029121	0.600974
FUZ	0.000217872	0.00291311	0.439909
SHMT2	0.000219744	0.00293436	0.748299
KIFC1	0.000220114	0.00293436	0.772237
TTBK2	0.00022027	0.00293436	0.57135
MSI1	0.000220325	0.00293436	0.0242438
TMED7	0.000220705	0.00293654	1.2495
SAP30L	0.000222109	0.00295234	1.3921
ABI1	0.000222368	0.0029529	1.32167
CAMK1D	0.000227708	0.00302085	0.667115
ANKZF1	0.000230252	0.00305162	0.747646
STMP1	0.000231379	0.00306334	1.34703
MAP1S	0.000231587	0.00306334	1.27337
CHMP5	0.000232419	0.00307136	1.36719
BSCL2	0.000233497	0.00308262	0.371284
ARID3B	0.000234332	0.00309063	1.38603
ASPN	0.000237323	0.00312705	0.0240314
PPP1R12A	0.00023892	0.00314235	1.24802
ATM	0.000238946	0.00314235	0.706955
LIG4	0.000241286	0.00317005	1.44753
DDX39B	0.000243063	0.00319026	0.735549
TBL3	0.000243293	0.00319026	0.75262
FAM8A1	0.000243993	0.00319635	1.37335
SLC2A12	0.000246795	0.00322995	2.18769
OLA1	0.000247236	0.00323261	1.21094
PPIP5K1	0.000247846	0.00323747	0.628195
RHOD	0.000250841	0.00327345	1.49424
ZNF516	0.000251778	0.00328089	1.48089
ACSL4	0.000251894	0.00328089	1.27396
DNAJB11	0.000252257	0.00328141	0.784858
H2AC13	0.000252576	0.00328141	0.730331
DNM1L	0.000252657	0.00328141	1.21198
ZC3HAV1	0.000253124	0.00328434	1.30805
MRPS33	0.000254425	0.00329806	1.39036
DDX49	0.000259124	0.003353	0.758482
PRNP	0.000259156	0.003353	1.19516
ADAP2	0.000259527	0.00335461	1.71749
MAPK1	0.00026007	0.00335843	1.18497
HPCAL1	0.000261227	0.00337018	1.27728
MUC3A	0.000261827	0.00337471	0.295286
HOMER3	0.000263262	0.00339	1.45722
VSNL1	0.000263969	0.00339589	1.70501
ADIPOR1	0.000264748	0.00340268	1.19204
FAM118A	0.000266596	0.00342321	0.710723
PACS1	0.000267936	0.00343716	1.22405
SLC5A3	0.000269453	0.00345337	0.749271
THBS4	0.000271176	0.00347217	0.0324204
PLBD2	0.0002731	0.00349352	1.23569
GATA2	0.000274138	0.00350315	0.714242
TMEM106B	0.000274368	0.00350315	1.36434
MBD2	0.00027535	0.0035124	1.33767
KIFBP	0.000276817	0.0035278	1.24468
PICALM	0.000280377	0.00356982	1.19797
HOXB9	0.000281916	0.00358605	1.17327
GLIS2	0.000284081	0.00361022	0.589982
PLOD3	0.000285274	0.00362199	1.26686
MROH6	0.000287201	0.00364305	1.56694
HMGA1	0.000288698	0.00365864	1.16842
GAB2	0.000290299	0.0036755	1.47524
SLC35C1	0.000290571	0.00367552	1.31704
SMAD5	0.000292019	0.00368802	1.21914
UBE2W	0.000292101	0.00368802	1.35736
RUNX2	0.000293266	0.00369928	0.706774
LMBR1	0.00029355	0.00369944	1.20999
TTC22	0.000295755	0.00372377	1.29395
TMEM158	0.000296217	0.00372615	0.563578
PM20D2	0.000299773	0.00376739	1.29911
DHTKD1	0.000300352	0.00377118	1.44097
RTTN	0.000304237	0.00381644	0.636629
CRIP2	0.000305901	0.00383378	4.41662
MLF2	0.000306446	0.00383527	0.842588
ARVCF	0.000306585	0.00383527	0.665259
CDC42EP1	0.00030813	0.00385106	1.27717
ETNK2	0.000308677	0.00385435	1.50999
MRNIP	0.00030898	0.00385459	0.61013
PAQR8	0.000309741	0.00386054	0.464282
OTUD1	0.000310302	0.003864	1.61887
RAP2B	0.000317152	0.00394569	1.26719
OVOL2	0.000320753	0.00398684	0.0325619
AAMP	0.000323261	0.00401154	0.763516
INO80	0.00032333	0.00401154	0.786896
THAP12	0.000324218	0.00401888	1.21464
ADH1C	0.000325859	0.00403555	0.0242746
NQO1	0.000327374	0.00405062	1.38918
TBX3	0.000329221	0.00406977	0.800626
HDGFL2	0.000331247	0.00409073	0.817139
GPR158	0.000331518	0.00409073	0.0257983
CYSTM1	0.000333834	0.00411557	1.32483
PKN1	0.000335182	0.00412845	1.24177
NPTX2	0.000335503	0.00412867	0.71938
HNRNPL	0.000336293	0.00413464	0.799583
RPS4X	0.000339554	0.00417096	1.18297
ITPRIPL2	0.000343273	0.00421284	1.31655
PTPRJ	0.000344854	0.00422842	0.72185
RIOK3	0.00034731	0.00425149	1.34176
EPB41L1	0.00034736	0.00425149	0.826133
HDAC9	0.000349045	0.00426827	2.18283
CLCF1	0.000350877	0.00428682	1.57702
TUBA4A	0.000352318	0.00430056	0.769428
TCP11L1	0.000353562	0.00431187	1.40444
ZNF189	0.000354002	0.00431337	0.688516
BCL3	0.000355295	0.00432525	1.35726
CAMTA1	0.000356699	0.00433471	1.36809
RSL1D1	0.00035671	0.00433471	1.2187
CDCA3	0.000359324	0.00436258	0.689909
SEPTIN11	0.000362376	0.00439571	1.16618
GVQW3	0.000364065	0.00441225	0.536184
SLC25A36	0.000367119	0.00444531	1.27911
SLC25A43	0.000369593	0.00447128	1.31702
BRD9	0.000369924	0.00447132	0.813355
MT-ATP8	0.00037133	0.00448432	0.70311
ADAMTS14	0.000372059	0.00448913	0.702281
FUCA2	0.000373702	0.00450339	1.2267
CABLES1	0.000373903	0.00450339	1.59757
SAE1	0.000375274	0.00451591	0.819962
WDR76	0.00037661	0.00452798	0.675942
EPS15	0.000381865	0.00458711	1.30306
IFT27	0.000385121	0.00462213	0.627495
AFAP1L1	0.000390952	0.00468615	0.127759
MAK16	0.000391251	0.00468615	1.23789
IFRD1	0.000391489	0.00468615	1.49964
SOX12	0.000393174	0.00470218	1.41201
EXOC7	0.000394596	0.00471504	0.782115
PSEN1	0.000396256	0.00472768	1.21981
VEZF1	0.000396541	0.00472768	1.19791
TTN	0.000396697	0.00472768	0.536122
PDCD10	0.000397685	0.0047353	1.27865
EIF4EBP1	0.000398579	0.0047418	1.27282
H3C10	0.000401942	0.00477763	0.663758
SEMA6B	0.000403164	0.00478797	1.49616
TRIM41	0.00040635	0.00482159	0.752837
SHOC2	0.000407474	0.00483071	1.28095
CLDN7	0.000410021	0.0048529	1.22243
CORO1A	0.000410059	0.0048529	0.514373
LPIN2	0.000412769	0.00488073	0.754685
INTS14	0.000416958	0.00492598	0.756892
CLASRP	0.00041958	0.00495264	0.765553
SYT1	0.000420339	0.0049539	1.21212
MFHAS1	0.000420415	0.0049539	1.30729
C3orf38	0.000421581	0.00496334	1.35923
GSKIP	0.000422669	0.00497185	1.29933
KIF2A	0.000424225	0.00498584	1.20677
MPRIP	0.000427612	0.0050213	0.814542
NCAPH2	0.000429899	0.00504381	0.804027
YOD1	0.000430997	0.00505233	1.30375
TES	0.000438494	0.00513578	1.22335
DNAH10	0.000441044	0.00515848	0.672179
ELF1	0.000441191	0.00515848	1.26583
METTL3	0.000443777	0.00518426	0.719164
PITPNM3	0.000444345	0.00518644	1.63519
CDYL	0.000445282	0.00518943	1.22942
MOSPD1	0.000445365	0.00518943	1.31081
LOXL1	0.000447652	0.00520947	0.609274
CNOT6L	0.000447851	0.00520947	0.811833
CDAN1	0.000449017	0.00521277	0.67339
SLC44A4	0.000449065	0.00521277	1.28562
SSB	0.000449284	0.00521277	1.19012
SEMA3F	0.000449696	0.0052131	0.541212
MT-ND2	0.000457527	0.00529936	0.845736
CEP76	0.000458718	0.00530863	1.30972
CDA	0.000459448	0.00531257	1.65935
PPP1R18	0.000460061	0.00531513	1.5237
ABHD17B	0.000463106	0.00534577	0.728023
KAZN	0.000465674	0.00537086	0.658841
ZNF589	0.000466932	0.0053808	0.632888
VPS13A	0.000468534	0.00539469	0.810821
TAS2R30	0.000469568	0.00540202	0.0273792
PRELID3B	0.000478033	0.00549475	1.22568
RCC1	0.000480306	0.00551622	0.806648
JMJD8	0.000486979	0.00558813	0.646942
PGM5	0.00048804	0.00559559	4.72499
POC1B	0.000489081	0.0056028	1.47408
MXRA7	0.000490042	0.00560908	1.23431
PDE3B	0.00049091	0.0056143	0.485996
PAPOLA	0.000491786	0.00561959	1.2119
RGS3	0.000493256	0.00563165	0.744497
LURAP1L	0.000500744	0.00571234	2.31348
PDCD7	0.000502615	0.00572888	0.777054
TTLL7	0.000504449	0.00574498	1.52052
SEMA4D	0.000505515	0.00575229	0.777388
RNF141	0.000506448	0.0057581	1.28226
LAMA3	0.000507491	0.00576513	1.24323
LMNB2	0.000509964	0.00578839	0.84106
CYFIP2	0.000510495	0.0057891	0.766993
LIPA	0.000510878	0.0057891	1.25868
TRNP1	0.000512457	0.00580216	1.27156
TRIM14	0.000513205	0.0058038	0.796551
ATP1B3	0.000513456	0.0058038	1.18185
ELOVL1	0.000514049	0.00580567	1.23922
HNF4A	0.000516325	0.00582235	1.30031
ACYP1	0.000516381	0.00582235	0.487642
ARHGAP12	0.000517689	0.00583226	1.30482
TRIM35	0.000521209	0.00586706	1.32007
UNG	0.000522107	0.0058723	0.744386
SERPINI1	0.000523061	0.00587817	1.42788
PCCA	0.000525232	0.00589769	0.639236
PIH1D1	0.000527565	0.005919	0.75802
CLDN4	0.000530551	0.00594728	1.40614
SLC37A4	0.000530961	0.00594728	0.705604
PMVK	0.000533353	0.00596916	0.754021
APLN	0.00053414	0.00597305	0.35108
ACTR3B	0.000535886	0.00598766	1.30103
PPFIA3	0.000540091	0.00602969	0.685466
ITPRID2	0.000545608	0.00608628	1.20385
MICOS10	0.000549633	0.00612269	1.34764
MAPK8IP3	0.000549773	0.00612269	0.723578
CAMK2N2	0.000550905	0.00612316	1.92891
SFXN5	0.000550973	0.00612316	0.70914
ZNF592	0.000551166	0.00612316	0.795872
SNX4	0.000556479	0.00617715	1.44908
PITX1	0.000557003	0.00617792	1.28457
QSOX1	0.000559191	0.00619713	1.22462
RNF7	0.000561076	0.00621296	1.29698
AP4E1	0.000571354	0.00632162	0.699065
CDK9	0.000572092	0.00632464	0.776991
SRD5A3	0.000573165	0.00633136	1.76636
PCBP4	0.00057375	0.00633267	1.37352
MCM4	0.000577248	0.00636611	0.815737
GABBR1	0.000578634	0.00637623	0.695204
LMO7	0.00058115	0.00639876	1.2499
ERRFI1	0.000582623	0.0064098	1.20223
STK26	0.000584447	0.00642009	1.22478
FBXO22	0.000584503	0.00642009	0.765928
HEXIM2	0.000586104	0.00643248	0.403229
MRFAP1	0.000586673	0.00643353	0.848777
SECISBP2	0.000592128	0.00648812	0.778447
PKN3	0.000592746	0.00648967	0.676111
GPR160	0.000594833	0.00650285	1.48283
KLHL22	0.000594907	0.00650285	0.666448
LRP10	0.000595555	0.0065047	1.36693
RPS21	0.000597659	0.00652244	1.25109
PDAP1	0.000600326	0.00654629	0.83049
LZTFL1	0.000602331	0.0065629	1.42861
AHCYL2	0.00060747	0.00661359	1.29436
JKAMP	0.000609282	0.00662497	1.29419
SKIV2L	0.00060949	0.00662497	0.683182
CYRIA	0.000612337	0.00665061	0.202957
RAB3B	0.000617	0.00669591	1.36822
NOCT	0.000619548	0.00671819	1.44677
MAPT	0.000621674	0.00673587	1.34002
ROCK2	0.000623231	0.00674737	1.21671
AAGAB	0.000625979	0.00677173	0.810353
EIF4EBP2	0.000627977	0.00678794	1.16936
TRIM8	0.000629843	0.0068027	1.32317
KLK11	0.000631073	0.00681058	0.185084
RCC1L	0.000634382	0.00684086	0.8139
SRPK2	0.000635876	0.00684833	1.25751
DCBLD2	0.000636082	0.00684833	0.811829
SOCS5	0.000642974	0.00691706	1.2683
GABPB2	0.000646729	0.00695188	0.629817
FAM120AOS	0.000647233	0.00695188	0.766289
RPTOR	0.00064923	0.00696251	0.815727
VRK2	0.000649247	0.00696251	1.29729
S100A4	0.00064979	0.00696284	0.441611
GNG4	0.000650454	0.00696447	3.64202
APCDD1	0.000652967	0.00698587	0.0272091
FKBP11	0.000654941	0.00700149	0.718974
ZMIZ1	0.000659348	0.00704305	0.806783
MIB1	0.0006686	0.00713556	1.28376
FOXRED2	0.000669057	0.00713556	0.725954
TFCP2L1	0.000670281	0.00714113	0.523952
ANP32A	0.00067063	0.00714113	0.815833
RBM17	0.000673442	0.00716547	1.19254
ZSCAN29	0.000677507	0.00720308	0.684434
TAB3	0.000681662	0.00724023	1.28938
TMEM91	0.000682066	0.00724023	0.188402
PARM1	0.000686294	0.00727943	0.68618
JAKMIP3	0.000690696	0.0073204	0.0292212
KIF13B	0.000694424	0.00735418	1.30545
FAR1	0.000698786	0.00739157	1.22017
KCNQ3	0.000699041	0.00739157	0.0382444
USP8	0.000701126	0.00740786	0.802664
H4C9	0.0007027	0.00741872	1.44395
EYA4	0.000708416	0.00747327	0.0764696
UQCRB	0.000711014	0.00749486	1.22017
THOC6	0.000711733	0.00749663	0.771173
RPS18	0.000714396	0.00751886	1.23771
TMEM63C	0.000715199	0.00752148	0.496263
HINT1	0.000715949	0.00752355	1.2057
LDB3	0.000716941	0.0075263	0.0283742
RASAL1	0.000717317	0.0075263	0.272168
FNIP1	0.000719524	0.00754363	1.29001
YPEL5	0.000722257	0.00756645	1.78102
SPG7	0.000722945	0.00756783	0.757362
MYO9A	0.000724872	0.00758216	0.776006
DOCK5	0.000729095	0.00762036	1.21777
RRP8	0.000729645	0.00762036	0.724008
C10orf143	0.000734348	0.0076636	0.140032
DUSP23	0.000736696	0.0076822	0.378867
TTF2	0.000738886	0.00769913	0.739452
COMMD6	0.000741623	0.00772174	1.41502
KRT4	0.000745289	0.00775397	0.0381902
MRPL20	0.000747824	0.0077744	0.742459
CCAR2	0.000753261	0.00781942	0.801579
PMP22	0.000753304	0.00781942	1.48202
FCGBP	0.000756612	0.00784775	0.305333
STAT3	0.000757553	0.00785153	1.18944
LDLR	0.000760613	0.00787724	1.21413
ID2	0.00076281	0.00789398	0.768468
DNAJB6	0.000763441	0.00789451	1.20698
NEK7	0.000765421	0.00790371	1.27732
MON2	0.000765839	0.00790371	0.773632
TKFC	0.000766075	0.00790371	0.706668
RINT1	0.000769604	0.00793044	1.28373
TMEM63B	0.000769832	0.00793044	1.23301
HSPA1L	0.000772055	0.00794599	0.178607
ESYT2	0.00077251	0.00794599	1.21789
HIRIP3	0.000778389	0.0080004	0.759976
BAMBI	0.000780129	0.00801223	1.37044
PATJ	0.000789731	0.00810473	1.19189
DTX4	0.000792743	0.0081295	0.523081
CCNG2	0.000801226	0.00820968	1.53648
LHFPL2	0.000801769	0.00820968	1.23958
OXNAD1	0.000805487	0.00824154	0.736261
LACC1	0.000806459	0.00824529	1.9171
METTL5	0.000809002	0.00826507	1.31572
BTG3	0.000813352	0.00830327	1.28045
FBRS	0.000816279	0.008321	1.23544
SMURF2	0.000816791	0.008321	1.38825
IFNGR2	0.000816991	0.008321	1.27394
BRME1	0.000817536	0.008321	0.691233
RNF103	0.000819758	0.00833738	1.64883
SOX4	0.000828127	0.00841619	1.24623
NUDT4	0.000829584	0.00842471	1.2465
PCDH1	0.000831761	0.00842646	1.61925
ZSWIM4	0.000831824	0.00842646	1.45394
NEDD4L	0.000831862	0.00842646	1.26255
AK4	0.000832391	0.00842646	1.26694
MRPS18A	0.000832855	0.00842646	0.677853
C6orf120	0.000834866	0.00844053	1.22981
UAP1	0.000836097	0.00844669	1.23008
GDE1	0.000842148	0.0085012	1.23232
RAB27B	0.000842884	0.0085012	1.46662
GNA15	0.000843575	0.0085012	1.56836
DUSP16	0.000843993	0.0085012	0.763899
MPZL1	0.000846569	0.00852083	1.20393
TMEM98	0.000850966	0.00855876	1.29257
CDR2L	0.000855172	0.0085947	1.26434
SLAIN2	0.000856405	0.00860073	1.21451
DHRS7	0.000863348	0.00866406	1.40792
CEP164	0.000866895	0.00869325	0.794716
NCS1	0.00087044	0.00872236	1.18007
INTS3	0.000878049	0.00879213	0.784937
USP46	0.000883333	0.00883853	1.31035
LIPE	0.000888108	0.00887977	0.531165
ASAP1	0.00089481	0.0089335	0.81897
HBS1L	0.000894882	0.0089335	1.18201
SLC25A5	0.000895888	0.0089335	0.836272
SREBF2	0.000896109	0.0089335	1.23604
CENPE	0.000899523	0.00896097	1.21024
UNC119B	0.000902328	0.00898233	0.796615
URB1	0.000905708	0.00900938	0.764862
H2BC11	0.000906679	0.00901244	0.674835
DCUN1D3	0.000909114	0.00903005	1.28753
YBX1	0.000914506	0.00907303	1.18555
UGP2	0.000915111	0.00907303	1.34644
KLHL7	0.000915443	0.00907303	1.27491
POT1	0.00091764	0.00908818	1.32645
SUB1	0.000925999	0.00916032	1.23171
ZBTB33	0.000926271	0.00916032	1.24408
LCMT2	0.000927091	0.00916176	0.641081
NPDC1	0.000928716	0.00917116	1.35197
GIGYF1	0.000933087	0.00920764	0.797554
VWA5A	0.0009393	0.00926222	0.56422
RNF44	0.000949064	0.00935172	1.29188
DUSP1	0.000950084	0.00935499	1.51212
GDAP1	0.000954026	0.00938701	0.620842
H2BC4	0.000955746	0.00939384	0.716663
STX7	0.000956102	0.00939384	1.23621
RHBDD3	0.000958132	0.00940698	0.703869
CCNB1IP1	0.000960921	0.00942757	1.30151
BLM	0.00096513	0.00946203	0.797717
ATP5MK	0.000972218	0.00951936	1.29684
ASH1L	0.000972378	0.00951936	0.819554
CD74	0.000973972	0.00952811	1.22767
GOLGA4	0.000976764	0.00954855	1.26881
LAS1L	0.00098204	0.00959323	0.774226
MFSD2A	0.000989728	0.00966139	0.724631
HERC5	0.000993873	0.00969489	1.54411
ZNF28	0.000996072	0.00970939	1.40349
CAB39	0.000998033	0.00972152	1.19607
TCEAL9	0.00100565	0.00978874	1.2841
TTC3	0.00100798	0.00980436	1.18883
ARHGAP5	0.00101043	0.00982114	1.23141
TYRO3	0.00101582	0.00986652	0.745441
MFSD1	0.00101771	0.00987514	1.41306
CYB5R3	0.00101848	0.00987514	1.20999
CEP41	0.00101889	0.00987514	1.30208
OAZ2	0.00102339	0.00991176	0.806553
RTCA	0.00102432	0.00991365	1.26767
GNAI2	0.00102893	0.00995122	1.16451
UGT8	0.00103818	0.0100336	1.22593
THG1L	0.00104313	0.0100742	0.686239
TLNRD1	0.00104395	0.010075	0.755931
CTD-3088G3.8	0.0010447	0.010075	0.354711
MYEF2	0.00105008	0.0101198	0.740323
PROM1	0.00105897	0.0101982	1.21515
ATP8B3	0.00106198	0.01022	0.420665
PLEKHG4	0.00106828	0.0102733	0.694653
ENOSF1	0.00107204	0.0103022	0.753967
ULBP3	0.00107775	0.0103497	1.25032
APP	0.0010805	0.0103688	1.20471
CLDN2	0.00108182	0.0103742	0.0406797
MRPL3	0.00108364	0.0103843	1.22591
POLE	0.00108445	0.0103847	0.808381
GAS2L1	0.00108521	0.0103847	1.26887
CACNB3	0.00109401	0.0104615	1.34707
MCM7	0.00109596	0.0104697	0.825477
PPFIA4	0.0010964	0.0104697	0.519783
SIAH2	0.00109774	0.0104751	1.36942
SIN3A	0.00109993	0.0104887	0.845833
SDCBP	0.00110465	0.0105263	1.1962
AK3	0.00110743	0.0105421	1.29266
LXN	0.00110786	0.0105421	1.52057
NUSAP1	0.00111035	0.0105584	0.0863308
PCDH12	0.0011149	0.0105824	0.435981
DDA1	0.00111492	0.0105824	1.22408
KRTCAP3	0.00111521	0.0105824	0.731552
GSTZ1	0.00111785	0.0106001	0.627454
GOLGA8B	0.00111944	0.0106068	0.475966
RFT1	0.00112012	0.0106068	0.734993
RND3	0.00112793	0.0106733	1.31865
TICRR	0.0011347	0.0107232	0.697407
FEZ1	0.00113478	0.0107232	0.106708
POLR2A	0.00113595	0.0107269	0.770163
ZC3H10	0.00114008	0.0107584	0.62352
NFRKB	0.00114218	0.0107707	0.799631
SEC31B	0.0011447	0.010787	0.362321
RTL8A	0.00115278	0.0108556	1.26431
ARHGAP19	0.0011553	0.0108719	0.781311
DUSP7	0.00115734	0.0108835	1.22166
GCAT	0.00116607	0.010958	0.716503
PEA15	0.00116691	0.0109583	1.20113
ZC3H15	0.00117698	0.0110453	1.20376
H4C3	0.00117928	0.0110568	0.762169
TUBG2	0.00117983	0.0110568	0.591014
RB1CC1	0.0011885	0.0111304	1.37982
H2AC11	0.00119405	0.0111746	0.811606
TIMP2	0.0011975	0.0111992	1.35561
TLR4	0.00120055	0.01122	0.0285742
MGST3	0.00120189	0.0112224	1.37688
PKD1	0.00120246	0.0112224	0.783969
ANKMY1	0.00120423	0.0112312	0.727185
PAXX	0.00120807	0.0112518	0.7707
RWDD4	0.00120809	0.0112518	1.27442
ZBTB41	0.00120896	0.0112522	1.31048
RNASEH2C	0.00122117	0.011358	0.731372
COL9A3	0.00122201	0.0113581	1.43773
DHDDS	0.00122767	0.011403	0.771337
PHGDH	0.00122989	0.0114141	0.773816
AKR1B1	0.00123056	0.0114141	1.17841
UBA6	0.0012323	0.0114225	1.18043
MMP15	0.00123448	0.0114349	1.28141
HERC1	0.00123557	0.0114373	0.789527
UBA3	0.00123976	0.0114682	1.26238
H2AW	0.00124167	0.0114746	0.775993
MAVS	0.00124223	0.0114746	1.24773
UBE2Q2	0.00124299	0.0114746	1.25338
RAB15	0.00124416	0.0114777	1.45759
FDXR	0.0012451	0.0114786	0.772899
OGDHL	0.00124824	0.0114997	0.354501
HMCN1	0.00124991	0.0115073	0.192286
SSBP1	0.00125152	0.0115143	1.18692
CHIC1	0.00125259	0.0115164	1.40323
INCENP	0.00126444	0.0116175	0.792313
MLLT11	0.0012654	0.0116185	1.5236
KRTAP2-3	0.0012667	0.0116219	1.53996
MYO19	0.00126748	0.0116219	0.809319
ATP6V1D	0.00127007	0.0116325	1.32449
SNX19	0.00127035	0.0116325	0.809281
NASP	0.00127154	0.0116355	0.827591
DNAJC1	0.00127293	0.0116404	1.3028
ABITRAM	0.00128535	0.0117461	1.44311
EWSR1	0.0012985	0.0118583	0.841985
LSR	0.00130797	0.0119368	1.21845
ZNF483	0.00131576	0.0119998	0.813031
MED10	0.00131822	0.0120142	1.35374
APOBEC3C	0.00132854	0.0121001	1.35567
MRPL41	0.00133146	0.0121186	0.737304
H2AC4	0.00134946	0.0122661	0.693864
ZNF680	0.0013503	0.0122661	1.28556
RIMS3	0.0013509	0.0122661	1.34961
AMIGO2	0.00135178	0.0122661	2.04928
GMPPB	0.0013522	0.0122661	0.757561
DTX3L	0.00135308	0.0122661	1.27024
SDAD1	0.00135526	0.0122777	1.20163
BIVM	0.0013592	0.0123052	0.115354
EPDR1	0.00136683	0.012366	1.27091
DMAP1	0.00137126	0.0123979	0.713179
RTF1	0.00137565	0.0124293	0.820374
RPL15	0.00137896	0.0124509	1.17227
KPTN	0.00138387	0.0124869	0.57608
INTS13	0.0013886	0.0125213	1.22116
UCHL1	0.0013898	0.0125239	1.17202
LENG8	0.00139428	0.0125542	0.805599
PYCR2	0.00139527	0.0125542	0.72439
HYOU1	0.00139659	0.0125542	0.859434
RAB10	0.00139685	0.0125542	1.20278
KCNC3	0.00140776	0.0126388	0.575005
PFAS	0.00140813	0.0126388	0.758236
PWP1	0.00141362	0.0126797	1.21649
PLP2	0.00141472	0.0126811	1.24441
CAT	0.00142046	0.0127194	1.28449
FAM189A1	0.00142144	0.0127194	0.033163
ULK3	0.00142179	0.0127194	0.752982
PHKA2	0.00142483	0.0127382	0.688061
ARID4B	0.00143064	0.0127818	1.27525
SURF2	0.00144012	0.012858	0.756791
COPZ1	0.00145075	0.0129444	1.18399
CSE1L	0.00145418	0.0129629	1.15996
CELSR2	0.00145473	0.0129629	0.765584
UBE2G1	0.00145903	0.0129927	1.19304
BTBD7	0.00146279	0.0130168	1.17298
AAAS	0.00146365	0.0130168	0.683214
LNX2	0.00146674	0.0130358	1.28807
MPC2	0.00146966	0.0130532	1.33194
SPAG7	0.00147452	0.0130878	1.31732
BLVRA	0.00147699	0.0131012	1.51408
ROCK1	0.00148514	0.0131649	1.19474
SPOP	0.00149246	0.0132176	0.799402
CUL1	0.00149303	0.0132176	1.21667
RNF6	0.00149765	0.0132498	1.21696
HMBOX1	0.0015064	0.0133186	0.740821
GDI1	0.00152135	0.0134421	1.18153
GPR162	0.00152457	0.0134618	0.592892
H2AZ1	0.00153077	0.0135077	1.16636
DUOX1	0.0015382	0.0135579	0.695502
TRIB1	0.00153845	0.0135579	1.24882
MIER1	0.00154127	0.013574	1.21299
DEPDC5	0.00154545	0.013602	0.720379
EDDM13	0.00154947	0.0136206	0.358287
APLP2	0.00155	0.0136206	0.870664
PUS1	0.00155057	0.0136206	0.731281
EXOG	0.00155872	0.0136834	0.732068
EPHB3	0.00156098	0.0136944	0.5087
MMEL1	0.00158127	0.0138634	0.0620572
TNRC6B	0.00158902	0.0139224	0.799732
ABCB6	0.00159068	0.0139272	0.27644
TANC2	0.00159163	0.0139272	1.20383
ACIN1	0.00160074	0.0139948	0.813236
DYNC2H1	0.00160141	0.0139948	0.599122
PRKCI	0.00160444	0.0140123	1.20007
ARMT1	0.00161586	0.014103	1.19726
SLC35A3	0.00162945	0.0141986	1.29014
GRHL3	0.00162945	0.0141986	1.80413
RRS1	0.00163095	0.0141986	1.22331
NISCH	0.00163099	0.0141986	0.808811
VAPB	0.00164101	0.0142767	1.20605
RAP1GAP	0.00164395	0.0142931	1.4629
FRMD5	0.00164712	0.0143115	0.741466
SENP2	0.00165916	0.0144069	1.21218
TC2N	0.00166046	0.014409	1.31445
HIPK3	0.00166379	0.0144287	1.27011
ARHGAP27	0.00167475	0.0145145	1.29141
GHITM	0.00167653	0.0145206	1.17344
H3C2	0.00167995	0.0145411	0.762452
PPP1R32	0.00168663	0.0145895	0.0948097
SACS	0.00169508	0.0146533	0.788764
TBK1	0.00169725	0.0146627	1.20739
COASY	0.00170483	0.0147189	0.766494
ANK3	0.00170625	0.0147218	0.753707
PARP6	0.00170895	0.0147358	0.765604
CIR1	0.00172463	0.0148615	1.37631
KRT15	0.00173354	0.0149289	1.68752
LAD1	0.00173898	0.0149662	1.17112
ANXA5	0.00174261	0.014988	0.814402
ENAH	0.00175039	0.0150454	1.20069
FAM177A1	0.00175287	0.0150572	1.33082
ZBTB37	0.00175574	0.0150724	0.62016
FERMT2	0.00175806	0.0150827	0.737184
CNDP2	0.00177658	0.015232	0.777374
EIF3M	0.00178073	0.015258	1.15617
COA8	0.00178354	0.0152724	1.48655
H4-16	0.00179026	0.0153203	0.762366
ARHGAP26	0.00179715	0.0153696	0.786807
IL32	0.00180694	0.0154436	1.25221
GAMT	0.00181398	0.015494	0.71555
EME2	0.00182778	0.0156021	0.676928
U2AF1L5	0.00183173	0.015626	0.505563
BCKDHB	0.0018332	0.0156287	0.666073
YWHAZ	0.00185114	0.0157718	1.14792
NBEA	0.0018532	0.0157795	0.727995
UNC45A	0.00185723	0.0158039	0.851836
REPS2	0.00186139	0.0158294	1.93211
COQ8A	0.00187444	0.0159304	0.157726
TP53I11	0.00187617	0.0159352	1.30462
SYBU	0.0018866	0.0160137	1.36589
MYL12B	0.00189032	0.0160353	1.18839
BNIP3L	0.00189344	0.0160517	1.52092
C1GALT1	0.00190687	0.0161555	1.30202
CEMIP2	0.0019143	0.0162084	0.8596
PROC	0.00192049	0.0162422	5.6601
NEURL4	0.00192209	0.0162422	0.730032
ARHGEF9	0.00192306	0.0162422	0.630787
TUBGCP5	0.00192327	0.0162422	0.719801
TBC1D4	0.00192427	0.0162422	1.1538
BMP7	0.00193355	0.0163104	0.52386
ST6GALNAC4	0.00193766	0.016335	0.75752
EHMT2	0.00195078	0.0164298	0.804785
CLCN3	0.00195132	0.0164298	0.840358
TRIM65	0.00195559	0.0164555	0.786743
GAS1	0.00195862	0.0164708	0.0467644
C1GALT1C1	0.00196515	0.0165059	1.28584
UBE2L3	0.00196522	0.0165059	1.23432
ERGIC2	0.00196782	0.0165175	1.29848
SHISA3	0.00197015	0.0165269	0.0349389
FBXO7	0.00197214	0.0165334	1.17597
CHURC1	0.00197847	0.0165763	1.43094
TRIP10	0.00198494	0.0166202	1.20807
THOP1	0.00199238	0.0166722	0.843137
MYEOV	0.00200471	0.0167651	1.39403
VGLL4	0.0020078	0.0167806	1.22369
CDC42EP4	0.00201462	0.0168273	0.846118
UBAP1L	0.00202768	0.016926	0.463961
RPLP1	0.00203502	0.016965	0.848893
SLC39A10	0.00203588	0.016965	1.23109
JAM2	0.00203672	0.016965	0.0672354
ARL6IP1	0.00203734	0.016965	1.20102
FBXO3	0.00204162	0.0169902	1.26383
UBA2	0.00204377	0.0169977	0.851941
GLO1	0.0020482	0.0170241	1.17947
ELOVL7	0.0020525	0.0170494	1.33171
C12orf29	0.00205574	0.0170619	1.27604
MCPH1	0.00205651	0.0170619	1.2699
PHAX	0.00206401	0.0171122	1.21311
GSC	0.00206509	0.0171122	0.354175
ARFRP1	0.00206714	0.0171187	0.762256
GPR161	0.00207499	0.0171591	1.41836
RHBDF2	0.00207681	0.0171591	1.28208
RGL4	0.00207689	0.0171591	0.312394
PLAC1	0.00207706	0.0171591	1.84933
SNX7	0.00208336	0.0172007	1.29003
SSX2IP	0.00210002	0.0173277	1.18502
SERPINB8	0.00210507	0.0173519	1.44726
RO60	0.00210551	0.0173519	1.23181
DIS3L	0.00210717	0.0173551	0.782166
STK17A	0.0021103	0.0173704	1.25769
AGO4	0.00211685	0.0174138	1.49141
NCAPD3	0.00212282	0.0174435	0.792364
VEZT	0.00212304	0.0174435	1.22344
ERMARD	0.00212653	0.0174541	0.627905
RAB3IL1	0.00212689	0.0174541	1.35441
TAF9B	0.00213633	0.017521	1.31375
PIGQ	0.00214156	0.0175533	0.768962
OMD	0.00214307	0.0175551	0.119993
CPS1	0.0021444	0.0175554	0.738516
PPIB	0.0021562	0.0176399	0.74177
ARHGAP44	0.00215731	0.0176399	0.711705
ARHGAP11A	0.00217868	0.0178039	0.765269
H2AC20	0.00218091	0.0178114	0.768642
GSS	0.00218247	0.0178135	0.777585
YES1	0.00218649	0.0178312	1.1781
CDKN2B	0.00218727	0.0178312	1.78766
EIF2A	0.00219029	0.0178452	1.18111
CACUL1	0.00220927	0.0179858	1.1849
PIK3C2A	0.0022102	0.0179858	1.21908
CPOX	0.00221328	0.0180001	1.25217
ANXA11	0.00221849	0.0180317	0.675266
THAP7	0.00222008	0.0180338	0.729098
DNAH1	0.00222262	0.018043	0.624033
UBE2R2	0.00222386	0.018043	1.17507
RPL19	0.00223102	0.0180903	1.13876
FAH	0.00223417	0.018105	0.579644
DHCR7	0.00223769	0.0181228	1.18192
FNIP2	0.00224145	0.0181424	1.30238
POLQ	0.00224911	0.0181936	0.765867
TNFRSF11B	0.00225942	0.0182661	2.7595
PDZD2	0.00226318	0.0182856	0.455213
TRIM54	0.00227447	0.018366	0.417864
CIAO1	0.00227698	0.0183753	0.827338
SSBP4	0.0022901	0.0184702	1.23731
ABHD13	0.00229786	0.0185219	1.31007
TMC6	0.00229956	0.0185245	1.4583
EHMT1	0.0023043	0.0185508	0.848118
CDS2	0.00230555	0.0185508	1.21897
NTMT1	0.00231021	0.0185727	0.716504
DENND6A	0.002311	0.0185727	1.26703
PIMREG	0.00231457	0.0185904	0.703706
KREMEN1	0.00232988	0.0187023	1.21191
PTPN12	0.00233457	0.0187278	1.23703
AEN	0.00233581	0.0187278	0.819979
ABCC5	0.00234351	0.0187785	0.810985
EFCAB14	0.00234525	0.0187813	1.17432
ZFR	0.00237326	0.0189866	1.14817
KRT17	0.00237368	0.0189866	0.31493
CXXC1	0.00237972	0.0190238	0.839675
AACS	0.00238642	0.0190607	0.786389
AKR1A1	0.00238714	0.0190607	0.799286
MCM3	0.00239246	0.0190891	0.843169
PTGFRN	0.00239351	0.0190891	0.83294
KITLG	0.00240556	0.0191652	0.767332
CCNE1	0.00240587	0.0191652	1.27561
HOOK3	0.00242141	0.0192777	1.20197
RNF20	0.00243034	0.0193375	0.804288
NMD3	0.00243417	0.0193489	1.20087
PIK3CA	0.00243462	0.0193489	1.3161
RPAP3	0.00243853	0.0193687	1.19141
MT-ND1	0.00244182	0.0193834	0.824646
PTGER2	0.00245195	0.0194442	2.59782
CAMSAP2	0.00245233	0.0194442	1.24009
IL27RA	0.00245711	0.0194707	1.31033
GTF2IRD2B	0.00245877	0.0194725	0.424784
YJEFN3	0.00246683	0.019525	0.354762
CRABP2	0.00247393	0.0195698	0.68204
TCEA3	0.00247633	0.0195774	0.249268
ATP1B1	0.00248767	0.0196556	1.18868
HMGA2	0.00250053	0.0197458	1.29655
CARD14	0.00251035	0.0198033	0.375461
FAM89A	0.00251073	0.0198033	1.51301
TSPAN6	0.0025188	0.0198554	1.29907
MOB1A	0.00255069	0.0200764	1.16144
IBA57	0.00255073	0.0200764	0.708498
INTS12	0.0025517	0.0200764	1.35121
RHOT2	0.00255274	0.0200764	0.834165
B3GNT2	0.0025575	0.0201023	1.27965
CNIH1	0.00258008	0.020268	1.21242
PPCDC	0.00258598	0.020296	0.615384
PTTG1IP	0.00258663	0.020296	1.23604
HMBS	0.00259887	0.0203803	0.776049
ASNSD1	0.00260227	0.0203952	1.35619
CD109	0.00260383	0.0203957	1.29408
SMG9	0.00262146	0.0205104	0.748508
MLST8	0.00262149	0.0205104	0.763559
TRIP6	0.00262727	0.0205438	0.612619
IFNGR1	0.00263536	0.0205952	1.24068
CBLL1	0.00263908	0.0206124	1.29181
EBP	0.00265235	0.0207042	0.774207
ARMC10	0.00265655	0.0207251	1.25394
UGDH	0.00265915	0.0207334	1.15377
LITAF	0.00268718	0.0209399	1.16523
KIF22	0.00269112	0.0209587	0.802435
SLC25A23	0.00269371	0.0209669	1.21567
CBFB	0.00270082	0.0210102	1.20187
PLXDC1	0.00270513	0.0210316	0.194337
EPHB1	0.00271913	0.0211277	0.0373352
TMEM203	0.00272059	0.0211277	0.770142
TRIM58	0.00272559	0.0211544	1.2282
TMUB1	0.00272747	0.0211544	1.23465
ANO6	0.00272869	0.0211544	1.20385
SORBS1	0.00273563	0.021196	0.692165
PPA1	0.00273966	0.0212152	1.1653
WBP4	0.00274196	0.0212209	1.33241
CDKL2	0.00276481	0.0213856	2.2925
PPP1R2	0.00277105	0.0214217	1.27882
ARID4A	0.00277915	0.0214721	1.39038
GXYLT2	0.00279361	0.0215715	0.352526
ADPRHL1	0.00280775	0.0216685	0.533451
TMEM40	0.002811	0.0216812	0.531153
SALL2	0.0028144	0.02169	0.0736525
PRB3	0.00281533	0.02169	0.0345042
FAIM	0.00282555	0.0217564	1.44598
SNX1	0.00282962	0.0217754	0.845333
C5	0.00283242	0.0217846	0.596307
ATXN7L3B	0.00283627	0.021802	1.17897
ERBIN	0.0028418	0.0218321	1.2435
NUDT21	0.00286936	0.0220314	0.80011
AGR2	0.00287115	0.0220327	1.39169
DCPS	0.00287476	0.022043	0.735453
H3C13	0.00287574	0.022043	0.701654
MYD88	0.00287974	0.0220613	1.21792
GPT2	0.00288201	0.0220629	0.817186
HSPA8	0.0028832	0.0220629	1.165
NRXN3	0.00288993	0.0220902	0.486705
CPSF4	0.00289001	0.0220902	0.738755
HMGB2	0.00289409	0.0221011	1.1536
DENND11	0.0028947	0.0221011	1.21726
ARPIN	0.00290285	0.0221509	0.70322
KBTBD11	0.0029045	0.0221511	1.27478
STEAP1	0.00291047	0.0221841	1.40518
COMT	0.00291227	0.0221854	0.822955
GOLGA3	0.00291754	0.0222132	0.85579
BRAF	0.00292035	0.0222221	1.19332
CHN1	0.0029326	0.0223029	1.32555
VWA1	0.00293588	0.0223153	1.21905
SDR16C5	0.00294109	0.0223424	1.47114
RAB5B	0.00295577	0.0224237	1.23741
SLC35F5	0.00295664	0.0224237	1.22631
NCOA7	0.00295673	0.0224237	1.25701
NOC2L	0.00298019	0.0225889	0.833708
SYT10	0.00298958	0.022643	0.0373454
COQ8B	0.00299064	0.022643	0.728212
STAG2	0.00300934	0.0227718	1.18453
TRAPPC12	0.0030142	0.0227959	0.781388
PAIP2	0.0030184	0.022815	1.2452
RRP7A	0.00302875	0.0228705	0.800963
PNPLA7	0.0030291	0.0228705	0.210485
CCDC186	0.003031	0.0228721	1.29504
RNF223	0.00304602	0.0229727	1.44994
ZNF704	0.00307123	0.02315	1.82654
CCSAP	0.00308127	0.0232049	1.33623
SLC39A7	0.00308272	0.0232049	0.862759
TNFRSF10B	0.00308364	0.0232049	1.16086
NDFIP1	0.00308609	0.0232097	1.20904
RBBP8	0.00308769	0.0232097	1.19184
RAD9A	0.00309262	0.0232339	0.710087
RSF1	0.00310528	0.0233162	1.20951
ATF6	0.0031201	0.0234145	1.18811
ZCRB1	0.00314225	0.0235677	1.28437
DAAM1	0.00314566	0.0235739	1.38771
CTSE	0.00314654	0.0235739	1.51386
FAM227A	0.00316186	0.0236757	0.45773
KCTD9	0.00316393	0.0236781	1.18374
SUCO	0.0031677	0.0236827	1.20539
GRN	0.00316803	0.0236827	1.25539
CACNA1G	0.00317244	0.0237026	0.0382689
ILF3	0.00318714	0.0237994	0.834144
EIF4H	0.00320071	0.0238876	0.816495
MSTO1	0.00320266	0.023889	0.590326
METAP2	0.00320928	0.0239253	1.15474
UAP1L1	0.00322496	0.024029	0.732823
CIBAR1	0.00323303	0.0240724	1.39443
CFAP61	0.00323433	0.0240724	0.104346
STRIP2	0.00324454	0.0241353	0.740112
KMT2A	0.00325354	0.024189	0.835063
SP140L	0.00327062	0.0243027	0.553127
SLIT1	0.00328403	0.024389	0.415486
TMEM47	0.00329293	0.0244418	1.37549
KRAS	0.00329753	0.0244626	1.18436
C6orf89	0.00330644	0.0245056	0.85029
ARMCX2	0.00330694	0.0245056	0.82401
H4C15	0.00331814	0.0245652	0.383752
FARP1	0.00331859	0.0245652	1.20528
STOM	0.00332586	0.0246056	1.23624
SELENOT	0.0033476	0.0247411	1.21223
XPC	0.00334782	0.0247411	0.815681
AFF2	0.00335337	0.0247687	0.543595
HSF1	0.00336609	0.0248359	1.17868
CES3	0.00336613	0.0248359	0.346594
HIGD2A	0.00339646	0.0250461	1.25239
PPIG	0.00340249	0.0250738	1.19238
LEO1	0.0034039	0.0250738	0.788082
CHKB	0.00340736	0.0250857	0.0754504
SPOPL	0.00340966	0.0250874	1.39174
GPR135	0.00341128	0.0250874	0.377006
SERAC1	0.00341797	0.025123	1.27864
DELE1	0.00342394	0.0251533	0.743462
DSE	0.00342901	0.0251769	1.22693
GMPPA	0.0034317	0.0251831	0.757525
RGS2	0.00343776	0.0252138	0.574658
CCK	0.00343959	0.0252138	0.314222
RNF39	0.00345103	0.025284	1.83497
LAPTM4A	0.00345733	0.0253101	1.2045
FNDC3B	0.0034591	0.0253101	1.1836
KCTD4	0.00346017	0.0253101	0.0522306
PEX5	0.0034623	0.025312	0.777219
RAI1	0.00348359	0.025454	0.810279
CENATAC	0.00349126	0.0254897	0.711934
MSN	0.00349222	0.0254897	1.19812
IFRD2	0.00349513	0.0254972	0.809996
CDR2	0.00350475	0.0255413	1.21136
LINC00514	0.00350493	0.0255413	0.419005
TXNRD1	0.0035228	0.0256578	1.15578
FAM207A	0.0035314	0.0257066	0.793311
ACCS	0.00354559	0.0257961	0.342817
ANKLE2	0.00355545	0.025854	0.850601
TIMELESS	0.00356451	0.0259025	0.825709
PAK2	0.00356593	0.0259025	1.19518
EPS15L1	0.00359079	0.0260692	0.825615
ANKRD53	0.00361377	0.026222	0.0521202
B9D1	0.00361655	0.0262282	0.556949
CENPU	0.00362481	0.0262741	1.17941
SAMD14	0.00363007	0.0262921	0.0378448
CDV3	0.00363116	0.0262921	1.13352
TXN	0.00363566	0.0263106	1.2171
PINK1	0.00364224	0.0263442	1.40283
TAF1C	0.00366124	0.0264676	0.707116
RPRD1A	0.00367329	0.0265406	1.20825
CEP55	0.00368498	0.0265985	1.19142
MBD4	0.00368603	0.0265985	0.710316
KLF2	0.00368912	0.0265985	0.640864
MARS1	0.00368913	0.0265985	0.835835
ARMC3	0.00369143	0.026601	2.04798
RHOG	0.00372823	0.0268519	1.27769
TBL1XR1	0.00373537	0.0268842	1.17855
CEBPB	0.00373666	0.0268842	1.27331
CD63	0.00374095	0.0269008	1.25391
IPO7	0.00374461	0.0269129	0.865289
THEMIS2	0.00376793	0.0270662	0.363354
RPL11	0.00377602	0.02711	1.19158
FHAD1	0.00378548	0.0271635	0.447306
EXOSC4	0.00378856	0.0271713	0.705
PFKL	0.00381944	0.0273783	0.845536
BUD23	0.00382558	0.0273945	0.84366
FPGS	0.00382572	0.0273945	0.802661
ATG16L2	0.00382968	0.0274084	0.581985
ZZZ3	0.00383265	0.0274153	1.21542
KCNN4	0.00383836	0.0274417	2.00514
THAP5	0.00385273	0.0275299	1.32649
PRPF31	0.00385997	0.0275672	0.812987
POLA1	0.00386495	0.0275867	0.815186
LYSMD3	0.00386677	0.0275867	1.25871
IRF3	0.00387251	0.0276132	0.772679
EIF2S2	0.00388994	0.0277229	1.14656
ABI2	0.00389746	0.027762	0.829593
PELI2	0.00390334	0.0277788	1.35807
CFAP161	0.00390411	0.0277788	0.412589
HNRNPA1	0.00390594	0.0277788	0.889238
ACTL8	0.00392507	0.0279002	0.271085
PRR36	0.00393144	0.0279309	1.48829
LRP8	0.00394122	0.0279857	0.834823
AKAP13	0.00394569	0.0280029	0.829846
FST	0.00394873	0.0280048	0.125182
MEMO1	0.00395008	0.0280048	1.53493
TRAM1	0.00395821	0.0280364	1.22904
TENM3	0.00395866	0.0280364	1.18759
HOXA11	0.00396224	0.0280471	0.784187
KLF10	0.00396899	0.0280803	1.19954
SGPP1	0.00397199	0.0280869	1.30629
VPS13D	0.00398152	0.0281397	0.837523
ZNF417	0.00399124	0.0281937	1.51385
HSPE1	0.00400584	0.0282822	1.18134
KMT5B	0.00402384	0.0283945	1.24366
GLTP	0.00404439	0.0285247	1.20033
LAMP2	0.00405752	0.0286025	1.17077
SNRNP70	0.00408388	0.0287626	0.869186
GPR157	0.00408446	0.0287626	1.3023
SDF2L1	0.00410156	0.028868	0.800642
SMIM10	0.00410615	0.0288854	1.33045
ZSCAN23	0.00411579	0.028927	0.366824
TAX1BP1	0.00411704	0.028927	1.21378
RP11-770J1.8	0.00411845	0.028927	13.4009
RAB3IP	0.00412192	0.0289364	1.26385
SEPTIN10	0.00412646	0.0289534	1.17425
SMC6	0.00412941	0.0289591	1.19129
LMNB1	0.00415025	0.0290903	0.82809
CDK5RAP2	0.00415453	0.0291052	0.863925
CEBPG	0.00415674	0.0291057	1.20109
KLHL25	0.00416119	0.0291219	0.698569
CLTRN	0.00416526	0.0291317	2.9996
PANX1	0.00416688	0.0291317	1.27351
GLYCTK	0.00418319	0.0292307	0.468158
ALDH5A1	0.00419028	0.0292571	0.768873
ZNF567	0.00419126	0.0292571	1.36989
DENND4C	0.00419791	0.0292885	1.22773
GPX1	0.00421307	0.0293792	1.23708
RER1	0.00421805	0.0293988	0.828067
SCOC	0.00422995	0.0294602	1.27602
TXN2	0.00423119	0.0294602	0.820955
TRAM2	0.00424285	0.0295262	1.21885
FCGRT	0.00424895	0.0295413	0.408789
E2F2	0.00424936	0.0295413	0.778498
ABL2	0.00426418	0.0296292	0.838284
MCOLN2	0.00428434	0.0297538	2.54482
KDELR3	0.00428802	0.0297538	1.24778
C2orf68	0.00428868	0.0297538	0.788643
HSPA1B	0.00429332	0.0297708	0.730906
CCDC51	0.00429745	0.0297743	0.751917
SLC7A6	0.0042982	0.0297743	0.780566
PACSIN1	0.00430411	0.0298	0.554019
RAET1L	0.00430902	0.0298188	1.70428
FAM102A	0.00432303	0.0299006	1.20775
CDC42BPG	0.00432903	0.0299269	0.834028
PANX2	0.00434806	0.0300344	1.58741
LEPROT	0.0043496	0.0300344	1.34799
POLN	0.00435121	0.0300344	0.0550457
CDK5R2	0.00436332	0.0301027	3.32066
NKD1	0.00436826	0.0301215	0.803901
SGMS1	0.00437619	0.0301609	1.21783
ADAM10	0.00437921	0.0301664	0.864318
ELK3	0.00438427	0.030186	1.23441
SEPTIN5	0.00439033	0.0302124	12.6391
KAT8	0.00439431	0.0302234	0.793111
INCA1	0.00439687	0.0302234	2.21303
C1D	0.0043986	0.0302234	1.34983
SAT1	0.00440289	0.0302377	1.3952
FANCG	0.00441971	0.0303378	0.746747
BID	0.00442731	0.0303746	1.17832
HEBP2	0.00443622	0.0304073	1.26704
BCAR1	0.00443654	0.0304073	1.1848
PTRH2	0.00444207	0.0304158	1.32896
KLHL5	0.00444226	0.0304158	1.31222
MCM2	0.00446378	0.0305478	0.778059
ACVR1	0.00448291	0.0306633	1.25651
METTL9	0.00449187	0.0307092	1.25775
MATR3	0.00449838	0.0307301	0.686682
IL23A	0.00449946	0.0307301	2.10717
SLU7	0.00451809	0.0308392	1.20442
ORMDL2	0.00451997	0.0308392	0.629844
ASB6	0.00452975	0.0308904	0.781285
LRRC40	0.00454031	0.0309469	1.25192
PABPC1	0.00454522	0.0309649	1.13047
ST3GAL3	0.00455739	0.0310322	0.486791
CNNM4	0.00457301	0.0310996	0.79301
SORCS2	0.00457378	0.0310996	0.0400207
[truncated: 12,272 more rows]

## Sheet: miR-125bKO-2 vs CC-CR
Gene Name	pvalue	DEseq padj	FoldChange
CXCL8	2.55771e-68	3.32374e-64	3.42986
WWC3	1.09558e-45	7.11854e-42	0.00668602
DUSP4	5.35573e-43	2.31993e-39	2.91761
COBL	1.27184e-41	4.13188e-38	3.34973
ADGRV1	1.61696e-27	4.20248e-24	0.212021
SESN3	3.60698e-27	7.81212e-24	0.262349
MGMT	2.6892e-26	4.99231e-23	0.0101689
CXCL1	1.65538e-24	2.68896e-21	2.73496
TMEM47	4.46495e-24	6.4469e-21	2.53365
ALDH1A3	1.03168e-22	1.34066e-19	2.06752
CNN3	5.29979e-22	6.26098e-19	1.81663
MAN1A1	1.09469e-21	1.18545e-18	0.400784
ARHGAP44	9.24274e-21	9.23918e-18	0.34108
H1-0	1.23026e-20	1.14194e-17	0.496397
JCAD	2.23254e-20	1.93413e-17	0.4796
NRP1	6.34092e-20	4.86164e-17	0.393212
MDK	6.72846e-20	4.86164e-17	0.230547
CXCL3	6.73409e-20	4.86164e-17	2.47437
VWA5A	3.12017e-19	2.13403e-16	0.119202
GOLM2	4.37189e-19	2.84064e-16	1.71044
KRT13	1.23695e-18	7.65437e-16	2.39045
BIRC3	1.3904e-17	8.21284e-15	2.21875
HDGFL3	1.52372e-17	8.60904e-15	1.85772
CORO2A	1.69716e-17	9.1894e-15	0.343761
SPINT1	2.1535e-17	1.11939e-14	1.59116
RPP25	3.84174e-17	1.92013e-14	1.69602
ARPP19	6.24066e-17	3.00361e-14	1.70496
APLN	1.30884e-16	6.07441e-14	3.85474
PTGS2	1.41551e-16	6.34295e-14	0.45588
TJP1	1.93472e-16	8.38058e-14	1.6791
FOXQ1	2.07574e-16	8.70136e-14	2.48252
BAZ1B	2.54057e-16	1.03171e-13	0.595693
NPTXR	3.31467e-16	1.30528e-13	0.264927
KNL1	3.5144e-16	1.34322e-13	1.71234
PAK6	4.57758e-16	1.69959e-13	2.00895
ADAM10	1.08906e-15	3.93121e-13	1.60695
RTF1	1.40651e-15	4.89425e-13	1.62103
IGFBP2	1.43118e-15	4.89425e-13	2.01723
MYO5C	1.68557e-15	5.61639e-13	1.58839
ONECUT3	5.99686e-15	1.94823e-12	0.00829685
FRK	1.71568e-14	5.43787e-12	0.451806
RNF213	2.09976e-14	6.49676e-12	0.553252
LTN1	2.47714e-14	7.48616e-12	0.469888
CTDSPL2	6.1217e-14	1.80799e-11	1.60653
EIF3J	7.15327e-14	2.06571e-11	1.9021
MGA	9.15282e-14	2.58567e-11	1.5595
IGF2BP2	9.81204e-14	2.71293e-11	2.06284
SORBS3	1.19501e-13	3.20579e-11	2.27106
BLOC1S6	1.21493e-13	3.20579e-11	1.65593
SMAD3	1.23347e-13	3.20579e-11	1.52241
USP8	2.0684e-13	5.27036e-11	1.59422
BEND7	6.28951e-13	1.56613e-10	0.189292
AKAP12	6.38746e-13	1.56613e-10	1.63456
CAV1	8.22161e-13	1.97852e-10	1.80725
DNAJC22	8.65785e-13	2.04561e-10	0.49936
SLC27A2	1.17954e-12	2.73716e-10	1.93668
MAGEE1	1.61672e-12	3.68584e-10	0.0486919
UBXN10	1.87434e-12	4.1995e-10	0.329249
RAB3B	1.94411e-12	4.28199e-10	0.536505
NAMPT	3.10834e-12	6.73214e-10	1.47124
LEO1	3.89956e-12	8.30734e-10	1.83158
ZNF737	4.70095e-12	9.85305e-10	0.0372601
KNSTRN	5.53582e-12	1.14187e-09	1.64557
SLC22A3	5.79559e-12	1.17678e-09	0.136631
PLEKHO1	6.45161e-12	1.28983e-09	0.249102
ICE2	8.39857e-12	1.6303e-09	1.69771
RFX7	8.40557e-12	1.6303e-09	1.72027
ANO1	8.71343e-12	1.66516e-09	0.132379
IRS1	9.98241e-12	1.88002e-09	1.80239
ITGA2	1.1773e-11	2.18558e-09	0.700897
HPCAL4	1.23593e-11	2.2621e-09	0.557661
TCF12	1.26025e-11	2.27458e-09	1.58703
ANXA2	1.54658e-11	2.75313e-09	1.62557
RNF128	1.99817e-11	3.4933e-09	0.393495
EIF2AK4	2.01614e-11	3.4933e-09	1.56267
MINDY2	2.47892e-11	4.23863e-09	1.73384
IRF2BP2	2.74743e-11	4.63674e-09	1.53586
PYGO1	3.73956e-11	6.2302e-09	2.07909
SPATA5L1	4.06815e-11	6.69185e-09	1.74697
CASP10	5.63445e-11	9.15247e-09	0.441643
PDIA3	7.96546e-11	1.27792e-08	1.51402
HACD3	8.12571e-11	1.28773e-08	1.46922
TFAP2A	8.89657e-11	1.3929e-08	2.04242
APLP2	1.46793e-10	2.27092e-08	0.704629
EFNB2	1.72114e-10	2.63133e-08	1.68095
LRRK1	1.8562e-10	2.8048e-08	1.54897
ANXA6	2.24046e-10	3.34653e-08	0.621948
GABRQ	2.3942e-10	3.53552e-08	0.117036
SYNM	2.76426e-10	4.03613e-08	0.429046
COL4A4	2.79821e-10	4.0403e-08	3.33909
COPS2	2.95642e-10	4.22183e-08	1.91377
ZNF609	3.02002e-10	4.26578e-08	1.40511
ARHGAP11A	3.60722e-10	5.04041e-08	1.58548
LMO7	4.65718e-10	6.43831e-08	0.682262
SAV1	5.50164e-10	7.52566e-08	1.60767
PDCD4	5.6655e-10	7.66908e-08	0.614571
RELB	8.81957e-10	1.16683e-07	1.61812
PRICKLE2	8.83782e-10	1.16683e-07	1.74804
HLCS	8.88926e-10	1.16683e-07	0.678995
PTCH1	9.22584e-10	1.1989e-07	0.54943
POLR2M	1.03468e-09	1.33125e-07	1.94996
GPR161	1.05031e-09	1.33812e-07	1.85015
SORT1	1.27386e-09	1.60716e-07	0.624111
H1-10	1.30375e-09	1.62906e-07	0.639457
GPX2	1.72058e-09	2.12942e-07	0.440136
TMOD2	1.78875e-09	2.19291e-07	1.76681
SYTL2	2.13359e-09	2.57744e-07	0.503773
FAM81A	2.14208e-09	2.57744e-07	1.73288
TPM1	2.30043e-09	2.74258e-07	1.51284
MEIS2	2.39799e-09	2.83289e-07	1.95394
HSPA13	2.77414e-09	3.24775e-07	0.682436
BUB1B	3.31954e-09	3.85155e-07	1.4859
KLF13	3.44526e-09	3.96205e-07	1.54761
SIRPA	3.69337e-09	4.21012e-07	1.74511
SERF2	4.16851e-09	4.71042e-07	1.60095
TRPM7	4.63489e-09	5.19227e-07	1.57637
TYRO3	4.87005e-09	5.40908e-07	1.53739
NACC2	5.10449e-09	5.56555e-07	0.685166
GPX3	5.12535e-09	5.56555e-07	0.626121
IQGAP1	5.13941e-09	5.56555e-07	1.46553
INSR	5.67122e-09	6.09071e-07	0.650976
PROX1	6.27613e-09	6.68511e-07	0.338509
RNF111	7.56347e-09	7.99084e-07	1.62198
SATB1	7.70411e-09	8.07378e-07	1.68117
CDIN1	8.84702e-09	9.19215e-07	2.02144
AVEN	8.91275e-09	9.19215e-07	2.0829
AEN	9.06456e-09	9.27511e-07	1.39723
PCDH1	1.03988e-08	1.05572e-06	1.81472
TRIM16	1.08158e-08	1.08955e-06	1.73421
ROCK1	1.10477e-08	1.10434e-06	0.696805
DUT	1.12496e-08	1.11594e-06	1.49839
ID2	1.21531e-08	1.19643e-06	0.561246
NXN	1.31807e-08	1.28784e-06	0.608747
LRRFIP1	1.38653e-08	1.34463e-06	1.33765
TMOD3	1.43234e-08	1.37876e-06	1.53101
TM4SF1	1.52928e-08	1.46125e-06	1.52095
MFAP1	1.59668e-08	1.51451e-06	1.66418
ZFP36L1	1.65646e-08	1.55983e-06	1.76996
WWC1	1.86942e-08	1.74771e-06	1.34995
BNIP2	1.89711e-08	1.76092e-06	1.50771
HOMER2	2.4529e-08	2.26067e-06	1.39455
PGM5	2.50971e-08	2.29674e-06	6.89644
SLC6A8	3.39677e-08	3.08679e-06	0.519038
ADGRL1	3.72447e-08	3.36107e-06	0.684448
RETSAT	4.05984e-08	3.63846e-06	0.656462
LAMA3	4.12206e-08	3.66891e-06	1.42572
SRP14	4.70634e-08	4.16047e-06	1.77311
B2M	4.84253e-08	4.25194e-06	1.753
NOM1	4.90473e-08	4.27765e-06	1.41018
GALNT12	5.48834e-08	4.75473e-06	0.514615
NRIP3	5.5525e-08	4.77108e-06	0.695409
TBC1D16	5.58064e-08	4.77108e-06	0.644346
FEM1B	6.07365e-08	5.15863e-06	1.41595
RASAL1	6.12157e-08	5.16558e-06	0.0608501
GPR20	6.59045e-08	5.52535e-06	0.178417
DTWD1	6.63833e-08	5.52981e-06	1.74027
SECISBP2L	7.74714e-08	6.41236e-06	1.48212
RSL24D1	8.25187e-08	6.7869e-06	1.84354
CASTOR2	8.83182e-08	7.21821e-06	0.645237
EHD4	9.19937e-08	7.47161e-06	1.42533
LGALS1	9.97175e-08	8.04862e-06	0.631182
HTR7	1.09332e-07	8.77017e-06	0.30279
PTPN6	1.23732e-07	9.8644e-06	0.63667
KCNAB2	1.34443e-07	1.06529e-05	0.562487
NTSR1	1.53968e-07	1.21261e-05	0.131279
HAUS2	1.55621e-07	1.21825e-05	1.65246
RAMP1	1.61227e-07	1.252e-05	0.486199
CALD1	1.61859e-07	1.252e-05	1.48324
CAPN5	1.77459e-07	1.36454e-05	0.525735
NFIA	1.91462e-07	1.46356e-05	1.61953
MACROH2A2	2.0129e-07	1.52969e-05	0.379865
MAPK6	2.07352e-07	1.56659e-05	1.51652
PAX6	2.16349e-07	1.61701e-05	2.11152
RBBP8	2.16514e-07	1.61701e-05	1.3627
TARS3	2.20226e-07	1.63533e-05	1.75394
HMGA2	2.36601e-07	1.74695e-05	1.63552
EHD2	2.39117e-07	1.75555e-05	0.632616
FOXA3	2.46855e-07	1.79879e-05	0.464149
AGPAT4	2.4805e-07	1.79879e-05	0.331176
FAM169A	2.49159e-07	1.79879e-05	1.53819
TSPAN3	2.59473e-07	1.8629e-05	1.35558
TBC1D2	2.9323e-07	2.0937e-05	0.564311
KLF6	3.01991e-07	2.14447e-05	1.40832
RAB3D	3.07754e-07	2.17351e-05	0.587934
TM2D3	3.30242e-07	2.31623e-05	1.48292
LCMT2	3.31527e-07	2.31623e-05	1.61935
IGSF9B	3.37895e-07	2.34613e-05	0.732252
SYDE2	3.39417e-07	2.34613e-05	0.362629
SLC4A8	3.59806e-07	2.4739e-05	0.418655
MRPL3	3.95449e-07	2.70466e-05	1.32008
ANP32A	4.17104e-07	2.83784e-05	1.44019
SPRED1	4.3578e-07	2.94946e-05	1.48087
WDR76	4.51762e-07	3.04179e-05	1.63614
LYAR	4.56079e-07	3.05502e-05	1.44982
SLC16A9	4.5929e-07	3.06076e-05	1.77304
PDCD7	4.69059e-07	3.10991e-05	1.43636
ALDH1A2	4.9887e-07	3.29077e-05	1.45823
ATF6B	5.06605e-07	3.32492e-05	0.642843
MYO5A	5.32549e-07	3.47762e-05	1.58769
ADARB1	5.42163e-07	3.51447e-05	0.68644
TRIP6	5.436e-07	3.51447e-05	1.763
NDRG1	5.73677e-07	3.69056e-05	0.641742
SLC5A3	5.82372e-07	3.72804e-05	0.560441
PPARG	6.04035e-07	3.84776e-05	1.40474
DTX4	6.25161e-07	3.95625e-05	1.83484
SGPP2	6.27154e-07	3.95625e-05	2.02606
ANTXR2	6.43079e-07	4.0371e-05	0.546575
ITPR2	6.54088e-07	4.07845e-05	1.72489
CABLES1	6.55941e-07	4.07845e-05	1.64094
ORC5	6.73673e-07	4.16281e-05	1.45891
RBP1	6.75917e-07	4.16281e-05	0.644089
MCTP2	7.20815e-07	4.41839e-05	1.43494
ELFN2	7.37331e-07	4.49841e-05	0.0612156
LRRC57	8.55227e-07	5.19331e-05	1.75292
TSPAN9	8.87559e-07	5.36457e-05	0.650142
SLC16A6	9.10634e-07	5.47856e-05	0.503098
RMDN3	9.32953e-07	5.58697e-05	1.64509
RPL4	1.08542e-06	6.47022e-05	1.33016
APOL3	1.09697e-06	6.5092e-05	0.484431
ZNF28	1.11163e-06	6.56622e-05	1.63157
LYSMD2	1.25566e-06	7.38338e-05	1.63241
TMEM87A	1.26648e-06	7.41347e-05	1.56022
TMEM106B	1.3261e-06	7.72766e-05	1.40621
SPPL2A	1.33333e-06	7.73507e-05	1.43875
SMARCA1	1.3468e-06	7.75061e-05	1.88789
RBM28	1.34793e-06	7.75061e-05	1.33836
PIAS1	1.42002e-06	8.12914e-05	1.42382
ARID3B	1.51348e-06	8.57469e-05	1.49141
MRPS6	1.51533e-06	8.57469e-05	0.694956
FER	1.51764e-06	8.57469e-05	0.674484
CEP152	1.53708e-06	8.64689e-05	1.42252
ADPGK	1.58452e-06	8.87535e-05	1.36527
KRT18	1.59418e-06	8.89112e-05	1.2722
TEP1	1.65413e-06	9.14764e-05	0.618384
KLF7	1.65425e-06	9.14764e-05	0.453049
C1orf115	1.72963e-06	9.52397e-05	0.612287
TICRR	1.74166e-06	9.54972e-05	1.35313
METTL2B	1.77763e-06	9.70603e-05	1.4281
SEC61B	1.81349e-06	9.8604e-05	0.698331
GEM	1.85209e-06	0.000100283	0.447331
CEMIP2	1.95772e-06	0.000105563	0.682941
NEDD4	1.97199e-06	0.000105893	1.50039
FSD1	1.98529e-06	0.000106168	0.535721
RPUSD2	2.13142e-06	0.000113516	1.50573
CES3	2.1755e-06	0.00011539	0.132174
CLMP	2.25122e-06	0.000118921	1.75276
CHSY1	2.26343e-06	0.000119082	1.31081
EMC7	2.35845e-06	0.000123581	1.55017
CNTNAP2	2.5948e-06	0.000135419	1.42914
RBBP5	2.68661e-06	0.00013965	0.673633
KCNC3	2.79919e-06	0.00014444	0.478328
CNKSR3	2.80099e-06	0.00014444	1.62577
CHCHD3	2.96245e-06	0.000152162	1.29016
PIM1	3.11443e-06	0.000158954	0.625375
SYK	3.11914e-06	0.000158954	0.694003
VSNL1	3.17926e-06	0.000161384	1.82691
CLU	3.21456e-06	0.000162542	0.671271
COMMD4	3.37269e-06	0.000169876	1.36043
TBC1D9	3.43713e-06	0.000172345	3.7865
CPLANE1	3.44822e-06	0.000172345	0.568615
BIK	3.54068e-06	0.000176288	1.69866
PCSK6	3.58726e-06	0.000177872	1.43939
SVIL	3.59987e-06	0.000177872	1.32999
RSL1D1	3.62287e-06	0.000177966	1.29561
IKZF3	3.62915e-06	0.000177966	0.667186
TP53BP1	3.81458e-06	0.000186355	1.38796
EPHA2	3.961e-06	0.000192783	1.34847
HECTD3	3.97784e-06	0.000192881	0.695938
SHF	4.12292e-06	0.000199173	1.96244
CCNB2	4.19027e-06	0.000201676	1.36865
NSRP1	4.27047e-06	0.000204778	1.64189
UBE2Q2	4.35657e-06	0.000208138	1.34412
KHDRBS3	4.57425e-06	0.000217738	1.99377
ZMYND11	4.92762e-06	0.000233702	1.27698
DIS3L	5.05687e-06	0.000238506	1.46307
FUT8	5.06561e-06	0.000238506	0.680891
FBXO22	5.16188e-06	0.000242161	1.36799
EEF1A2	5.89548e-06	0.000275582	0.486787
IVD	6.32026e-06	0.000294379	1.33514
NFKBIA	6.66018e-06	0.000309104	1.51681
IRF8	6.76353e-06	0.000312783	0.145955
MUC4	6.79781e-06	0.000313254	0.515249
ZNF770	6.90231e-06	0.000316945	1.55868
ASAP2	7.35085e-06	0.000336353	1.30875
MNX1	7.71439e-06	0.000351749	1.6228
CSK	8.15882e-06	0.000370713	1.34222
TNFRSF21	8.26405e-06	0.000374186	1.25921
F11R	8.84995e-06	0.000398668	0.728794
SYT10	8.8661e-06	0.000398668	4.71884
TXNDC16	8.95612e-06	0.000401327	0.643708
ZNF280D	9.05257e-06	0.000404255	1.53675
SPATS2	9.10233e-06	0.000405085	0.759821
NPC2	9.26819e-06	0.000409903	0.676307
SLC6A20	9.27369e-06	0.000409903	6.71263
CRAMP1	9.34247e-06	0.000411175	0.590584
PTPN9	9.36573e-06	0.000411175	1.37539
PPP1R14B	9.88178e-06	0.000432369	1.51814
HR	1.00495e-05	0.000437711	1.86271
AQR	1.00712e-05	0.000437711	1.42822
SAMD5	1.03021e-05	0.000446254	0.0182575
ZNF106	1.06165e-05	0.000458343	1.3728
SPG11	1.06807e-05	0.000458991	1.56009
PDP2	1.07021e-05	0.000458991	0.555962
CHAC1	1.13704e-05	0.00048539	1.68432
ITGB8	1.13924e-05	0.00048539	1.97163
SASH1	1.20597e-05	0.000512145	0.602794
ARID5B	1.21212e-05	0.000513077	0.463911
BCL2L1	1.23943e-05	0.000522935	1.46
SLC9A2	1.27785e-05	0.000537401	1.85584
KTN1	1.30848e-05	0.000548505	1.2607
PDE4A	1.36622e-05	0.000570868	0.595425
MYO1E	1.38802e-05	0.000578121	1.34504
HPGD	1.44251e-05	0.000598894	1.68317
JDP2	1.53647e-05	0.000635872	1.51168
MRPL39	1.589e-05	0.000655526	0.714079
GDF15	1.61181e-05	0.000662833	0.389938
ATP8B3	1.68808e-05	0.000692005	0.327092
POLG	1.69446e-05	0.000692436	1.27934
NFATC1	1.71551e-05	0.00069884	0.470772
SLC16A14	1.73848e-05	0.000705985	1.59567
SEPTIN3	1.74641e-05	0.000706995	0.573821
BCL6	1.76885e-05	0.000713857	0.636222
PARP12	1.89899e-05	0.000764005	1.33293
CYP4F3	1.90939e-05	0.000765817	0.483469
TMC5	1.91909e-05	0.00076734	0.665867
H4C9	1.93196e-05	0.000770116	0.465826
DKK4	2.04918e-05	0.000814344	0.266742
CKAP4	2.09492e-05	0.000829983	1.31673
LAMA1	2.20339e-05	0.000870306	0.0366542
ALDH3A2	2.21539e-05	0.000872395	0.748203
TNFAIP2	2.24652e-05	0.000881978	0.671932
NDRG4	2.27124e-05	0.000888998	0.649363
IER5L	2.28458e-05	0.000891534	0.523732
DLD	2.31173e-05	0.000899429	1.23985
FST	2.35945e-05	0.000915254	0.340728
TCF7L1	2.50891e-05	0.000970337	1.77469
CFAP97	2.60679e-05	0.0010052	1.33155
OSBPL6	2.62552e-05	0.00100943	1.66773
SIPA1L2	2.66634e-05	0.0010221	0.505843
ACADVL	2.78173e-05	0.0010632	0.756346
SORD	2.83692e-05	0.00108111	1.41603
ZNF592	2.84555e-05	0.00108122	1.35847
CELSR3	2.88649e-05	0.00109159	0.751636
NMB	2.88962e-05	0.00109159	1.44482
TSPEAR	2.90393e-05	0.00109381	0.436225
DUOX1	2.94108e-05	0.0011046	1.54389
AK6	2.95764e-05	0.00110585	1.70892
GPC1	2.96928e-05	0.00110585	1.26732
KLHL22	2.96992e-05	0.00110585	0.635842
CHN1	3.05575e-05	0.00113357	1.59384
ATP8A2	3.06182e-05	0.00113357	0.457507
AHNAK	3.0921e-05	0.00114153	1.29642
CDK9	3.2347e-05	0.00119079	0.736205
KATNBL1	3.32247e-05	0.00121965	1.6762
ZNF146	3.59114e-05	0.00131456	1.32435
CHCHD7	3.71737e-05	0.00135694	0.721175
ABHD17C	3.76853e-05	0.00137061	1.30512
C6orf89	3.7759e-05	0.00137061	0.777045
PTPRJ	3.79767e-05	0.00137467	1.60743
IFT27	3.80902e-05	0.00137495	0.586913
MANEAL	3.85029e-05	0.001386	1.44188
MAOB	3.88995e-05	0.0013964	0.671351
SLFN5	3.95791e-05	0.00141689	0.695574
RAB27A	3.97002e-05	0.00141732	1.60139
VPS16	4.01327e-05	0.00142883	0.670584
TRIM8	4.02768e-05	0.00143005	1.27681
DMXL1	4.039e-05	0.00143016	0.695909
CA2	4.26688e-05	0.00150674	2.00776
PTTG1IP	4.33177e-05	0.00152551	0.808945
TES	4.36232e-05	0.00153212	1.26902
PKIB	4.39404e-05	0.0015391	0.480332
RCAN1	4.43263e-05	0.00154821	0.593286
MAN2A2	4.44388e-05	0.00154821	1.30513
NGFR	4.5631e-05	0.00158549	0.479688
CCT8	4.58459e-05	0.00158871	0.819012
DUSP5	4.71324e-05	0.00162895	1.52137
SCARA3	4.81769e-05	0.00166063	0.501119
SMC3	4.83252e-05	0.00166134	1.26993
NR2F2	4.9095e-05	0.00168335	1.283
BTC	4.92746e-05	0.00168506	1.45765
AMDHD2	4.96458e-05	0.0016933	0.524268
H2BC17	5.05019e-05	0.00171799	0.606888
ERO1A	5.11603e-05	0.00173436	1.25779
CARD6	5.12501e-05	0.00173436	0.313692
LASP1	5.16104e-05	0.00174202	0.808529
FBRSL1	5.19257e-05	0.00174812	1.2881
EPOR	5.24193e-05	0.00176018	0.539868
DNAJC2	5.29897e-05	0.00177475	1.48187
S100A6	5.3475e-05	0.0017864	0.615116
HDDC2	5.41543e-05	0.00180095	1.35359
RBBP7	5.41878e-05	0.00180095	0.797512
CXCL6	5.48789e-05	0.00181926	2.76445
RGS3	5.81209e-05	0.00192183	0.762908
CRACDL	5.85402e-05	0.00193079	0.257977
WDR6	5.8781e-05	0.00193382	0.768087
HSPA1L	5.96239e-05	0.0019566	0.155058
NKD1	6.03474e-05	0.00197535	0.720677
PFKL	6.06904e-05	0.00198159	0.77258
MAMLD1	6.08972e-05	0.00198336	1.75269
MEIS3	6.13638e-05	0.00199181	0.454216
WDR43	6.14633e-05	0.00199181	1.22594
SLC16A5	6.19047e-05	0.00199329	0.665989
COPS7A	6.19275e-05	0.00199329	0.719419
GABRD	6.19693e-05	0.00199329	0.0414525
AGK	6.37917e-05	0.00204505	1.33988
NET1	6.38929e-05	0.00204505	1.32615
IFNAR1	6.43795e-05	0.00205556	0.764273
SNX18	6.5055e-05	0.00207203	1.40045
HIPK2	6.5219e-05	0.00207218	1.29078
RAB11A	6.64035e-05	0.00210014	1.28085
ZFR	6.64224e-05	0.00210014	1.23731
SLTM	6.84629e-05	0.00215941	1.57407
TRIM7	6.86821e-05	0.00216108	1.79864
MESD	6.92298e-05	0.00217305	1.31558
DNAJA4	6.97841e-05	0.00218517	1.24227
CD44	7.27172e-05	0.00227154	1.28566
MEX3D	7.3143e-05	0.00227936	1.32685
TUBGCP4	7.40782e-05	0.00229786	1.47393
AAGAB	7.40904e-05	0.00229786	1.31572
WDR72	7.5387e-05	0.00233251	1.55084
GAL	7.6962e-05	0.00237558	1.30633
DIRAS1	7.82042e-05	0.00240428	0.684615
GRK5	7.82616e-05	0.00240428	0.584977
SCAMP2	7.90002e-05	0.00242124	1.25873
SHROOM4	8.47832e-05	0.00259237	2.14678
SMO	8.51225e-05	0.00259664	1.33023
EFL1	8.57081e-05	0.00260838	1.31265
SLC2A4RG	8.6835e-05	0.0026365	1.29342
ZFP30	8.80241e-05	0.00266637	1.5145
SMPD3	8.85387e-05	0.00267572	0.0828427
MCAM	8.97458e-05	0.00270591	0.677454
TRAFD1	9.22055e-05	0.00276894	0.685265
AKR1A1	9.2473e-05	0.00276894	0.701809
MSRB3	9.26309e-05	0.00276894	0.488443
ALOX5	9.26886e-05	0.00276894	0.286387
MEF2A	9.3255e-05	0.00277947	1.2906
F3	9.41189e-05	0.0027988	1.35183
GABPB1	9.52473e-05	0.00282284	1.36472
GLS	9.53927e-05	0.00282284	1.28267
DIPK2A	9.55792e-05	0.00282284	1.47258
MUC1	9.833e-05	0.0028975	0.571952
TCEA3	0.000100832	0.00295925	0.221476
FOXRED1	0.000100881	0.00295925	0.67043
THEMIS2	0.000103481	0.00302209	0.396697
DHRS3	0.000103488	0.00302209	0.700956
CYP4V2	0.000106151	0.00309291	1.38677
C14orf132	0.000108386	0.00314401	0.666783
RASGRP1	0.000108389	0.00314401	1.69113
SLC19A3	0.000112128	0.00324523	4.43813
PDXK	0.000113492	0.00327739	0.800036
LRRCC1	0.000114705	0.00330509	1.4559
KCNJ4	0.000117059	0.00336211	1.73606
CD2AP	0.000117202	0.00336211	1.24922
SHLD2	0.000118285	0.0033857	1.33895
KCNK5	0.000119165	0.0034034	0.710439
IGFBP4	0.000119925	0.0034176	1.44436
HNRNPAB	0.000121137	0.00344458	1.24995
PSMA4	0.000121989	0.00346125	1.58092
WASL	0.000122363	0.00346428	1.27313
ARNTL2	0.000125854	0.00355538	1.26451
FGD4	0.000127402	0.0035913	1.36469
EIF4EBP1	0.000130659	0.00367514	1.32678
DMXL2	0.000131046	0.00367714	1.34707
NSMF	0.000131296	0.00367714	1.28865
PER3	0.000131744	0.00368174	0.659831
BLM	0.000133256	0.00371601	1.46627
CHP1	0.000136767	0.00380575	1.37935
KDM5B	0.000138331	0.00384106	0.76861
STAT3	0.000139026	0.00385105	0.785454
IMPDH1	0.000139284	0.00385105	1.21951
EHD3	0.000139775	0.00385643	1.57916
APCDD1	0.000140358	NA	0.0211891
GALNT13	0.000141546	0.00389702	1.30968
PUS7	0.000144426	0.0039679	1.32563
TMED3	0.000145409	0.00397951	1.29616
MORF4L1	0.000145461	0.00397951	1.33341
RAET1G	0.000147496	0.00402671	0.391516
HNRNPR	0.000149746	0.00407956	1.21826
CPNE2	0.000150287	0.00408572	1.33986
TMEM263	0.000151069	0.00409841	0.763679
USE1	0.000154126	0.00417265	1.59349
TRABD2A	0.000157537	0.00425612	1.4852
VPS13A	0.000158464	0.00427135	0.733994
PIMREG	0.000158758	0.00427135	0.686452
NEMF	0.000159543	0.00428359	1.31888
ZNF746	0.00016239	0.00434241	1.32625
NDUFAF1	0.000162402	0.00434241	1.58707
MFAP2	0.000163673	0.00436741	0.559327
URB1	0.000165905	0.0044179	0.700728
CYP4F12	0.00016957	0.00450626	0.50354
RNF123	0.000171765	0.00455529	0.772347
LSM3	0.00017284	0.00455848	1.45732
GAS2L1	0.000172897	0.00455848	1.34905
C15orf39	0.000172938	0.00455848	1.35015
AP1S2	0.000173336	0.00455972	0.729607
CXXC5	0.000180518	0.00473505	0.666723
RAB11FIP2	0.00018073	0.00473505	1.42991
MGAT3	0.000182282	0.00476258	0.285798
RIN2	0.000182514	0.00476258	0.625421
LAMTOR5	0.00018486	0.00481414	1.32912
MKX	0.000187616	0.00487613	1.21611
MT1X	0.00018831	0.00488442	0.579671
KLK11	0.000188803	0.00488744	0.176458
CEMIP	0.000190422	0.00491956	1.31688
INO80	0.000191175	0.00492919	1.33254
THNSL2	0.000193144	0.0049701	0.166706
SNX33	0.000194356	0.00499143	1.41965
SPTB	0.00019653	0.00502988	1.41351
CPT1C	0.000196628	0.00502988	0.732528
NPTN	0.000198427	0.00506594	1.28491
FLNC	0.00020054	0.00510983	0.461497
ZNF354A	0.000203015	0.00516279	1.53056
TTLL12	0.000205636	0.00521922	1.23564
HID1	0.000207235	0.00524954	0.693954
ZC3H13	0.000219395	0.00554678	1.29981
SEMA3C	0.000220358	0.00556028	1.46644
TEX10	0.000222187	0.00559558	0.743038
FUCA1	0.000224042	0.00563138	0.757822
PLOD2	0.000225432	0.00565538	1.32627
TIPIN	0.000225887	0.00565588	1.44738
HSPE1	0.000226767	0.00566699	1.40341
AGFG2	0.000229301	0.00571931	0.678309
C12orf57	0.000229826	0.00572144	2.10145
GPRC5A	0.00023109	0.0057419	1.2296
ZNF598	0.000233409	0.00578846	1.25032
DHRS2	0.000234929	0.00581506	0.606663
CYTH3	0.00024116	0.00595793	0.723582
CAV2	0.000243483	0.00600392	1.27137
PAK1IP1	0.00024409	0.00600748	1.29018
ZNF800	0.000246946	0.00606628	1.34616
ZSCAN29	0.000249897	0.00612719	1.43714
ZHX3	0.000256047	0.00626615	0.697824
MOAP1	0.000257387	0.00628711	0.674336
PLA2G4A	0.00025865	0.00630492	0.710532
MPZL3	0.000259086	0.00630492	0.679888
CHEK2	0.000259643	0.00630666	0.733886
RNF38	0.000262658	0.006368	0.724488
SNN	0.00026349	0.00637625	0.675279
SYNE1	0.000268512	0.00648572	0.685469
FAM174B	0.000270507	0.00652179	1.38886
MYOF	0.000271735	0.00653926	1.32959
STEAP2	0.00027535	0.006614	1.40993
VPS35L	0.000276894	0.00663418	0.445875
MYEF2	0.000277211	0.00663418	1.39676
SNX30	0.000284844	0.00678497	0.76528
SYT13	0.000284965	0.00678497	0.596627
MGAM2	0.000285078	0.00678497	3.30188
UBE2E2	0.000286503	0.00679793	1.35967
THBS1	0.000286669	0.00679793	1.62638
CBR1	0.000293686	0.0069502	0.741125
MITF	0.000294547	0.0069502	0.513564
CDS1	0.000294695	0.0069502	1.3074
B4GALNT3	0.0002991	0.00704132	2.13628
PRDX1	0.000299938	0.00704828	0.772445
EID1	0.000300809	0.00705599	1.53592
UBE2G2	0.000305073	0.00714066	0.761537
ETFA	0.000305518	0.00714066	1.3346
PNPT1	0.00031653	0.00738475	1.2294
NELL2	0.000318118	0.00740851	1.71133
POLR3G	0.000321053	0.00746347	1.43666
NAGLU	0.000325016	0.00754211	0.565081
KRT17	0.000326014	0.00755178	1.56204
CRISPLD2	0.000328886	0.00760475	0.434226
NIN	0.000331765	0.0076577	1.33237
MASTL	0.000334222	0.00770073	1.26054
BHLHA15	0.000335678	0.0077206	0.493353
ADCY3	0.000340154	0.00780972	1.27477
CAMK4	0.000343554	0.00787387	1.52452
IL27RA	0.000344647	0.00788501	1.40313
NCF1	0.000350105	NA	62.8143
PCLAF	0.000352127	0.00804199	1.36717
NOTCH3	0.000357394	0.00814795	0.73954
RRS1	0.000358787	0.00816538	1.34287
BHLHE41	0.000361035	0.00820217	1.97738
PPP2CB	0.000362328	0.0082172	1.2284
SLC2A13	0.000363769	0.0082355	1.60301
ERP44	0.000364787	0.00824419	0.772156
KIF17	0.000368551	0.00830562	1.9869
COX5A	0.000368784	0.00830562	1.22251
IDH3A	0.000374239	0.0084139	1.29581
ATRNL1	0.000375401	0.00842545	1.69535
EPHB3	0.000376549	0.00843665	0.603263
DEK	0.000383802	0.00854445	1.33616
NQO2	0.000383874	0.00854445	0.701266
TUBB4B	0.000384042	0.00854445	0.833331
TRPV3	0.000384299	0.00854445	0.603795
EXOC1	0.000385202	0.00854445	0.764236
NFIC	0.000385306	0.00854445	1.20919
CALU	0.000386727	0.00856137	1.21577
HS6ST2	0.000389419	0.00860629	1.29645
LARGE1	0.000394592	0.00869408	1.54337
NCBP1	0.000394729	0.00869408	0.776386
FAHD2A	0.000396698	0.00872265	0.657334
C1orf116	0.000400265	0.00878621	1.25876
KIF23	0.000406447	0.00890688	1.30252
CSRNP1	0.000407323	0.00891105	0.661638
ALDH1A1	0.000408319	0.00891783	0.329939
METTL15	0.000412213	0.00898776	0.756288
MYH9	0.000416075	0.00905677	1.20331
CISD3	0.000419906	0.00912489	1.29184
LIMCH1	0.000421703	0.00914863	1.36587
CHD2	0.00042595	0.00922537	1.32997
YJU2	0.000428736	0.00927026	1.40939
TGFBR2	0.000433465	0.00934698	0.748228
ALCAM	0.000433723	0.00934698	1.24971
RPAP1	0.000436054	0.00938167	1.38626
SHISA3	0.000453189	NA	0.0272241
SCAF1	0.000453448	0.00972698	1.24128
CCDC9B	0.000453602	0.00972698	1.38611
CTSH	0.000463592	0.0099178	1.29613
KIF13B	0.000464026	0.0099178	0.727659
RNF157	0.000467425	0.00997404	0.715004
KLK6	0.000470185	0.0100125	0.608029
CNOT4	0.000471239	0.0100125	1.27164
ISYNA1	0.000471541	0.0100125	0.783827
RBM17	0.000481898	0.0102158	1.22253
SOWAHB	0.000483004	0.0102225	1.75488
CDC42EP1	0.000488688	0.010326	1.30084
GSTZ1	0.000498702	0.0105205	0.632821
AACS	0.000504728	0.0106148	0.732
NAA35	0.000505261	0.0106148	0.782546
ZNF704	0.000505624	0.0106148	1.92192
CAMK2D	0.000507174	0.0106302	1.49467
MTARC2	0.000508398	0.0106387	1.45795
CPLX1	0.000512027	0.0106974	1.37138
IQCN	0.000513977	0.0107209	0.464189
MKRN1	0.000516314	0.0107331	1.21408
WDTC1	0.000517261	0.0107331	0.763977
KIFC1	0.0005173	0.0107331	0.821288
CSF1R	0.000517867	0.0107331	0.341953
PFKP	0.000518897	0.0107374	1.25453
STOML1	0.000522376	0.0107922	1.76644
UAP1L1	0.000525042	0.0108251	0.705665
CYP4F11	0.000525638	0.0108251	0.555732
AMOTL2	0.0005365	0.0110314	1.37767
PLCD3	0.000540584	0.0110978	1.29053
PKP2	0.00054198	0.0111045	0.701415
POC5	0.000542621	0.0111045	0.638602
GTF3A	0.000548207	0.0112012	1.22002
FAM98B	0.000554771	0.0113175	1.37716
USP3	0.000556532	0.0113356	1.27533
STX17	0.00056089	0.0114065	0.76359
BRWD1	0.000569568	0.0115649	0.779322
LRRFIP2	0.000571676	0.0115896	1.23974
REEP6	0.000575177	0.0116424	0.732666
SEC11A	0.00057958	0.0116995	1.4012
WHAMM	0.000580653	0.0116995	1.32164
TSTD2	0.000580697	0.0116995	0.717237
RPS18	0.000582638	0.0117204	1.21212
NDUFB3	0.000584293	0.0117355	1.55127
PSIP1	0.000589461	0.0118092	1.25552
PITPNC1	0.000589781	0.0118092	1.39659
ADSS1	0.000593657	0.011857	0.486628
CADM4	0.000593993	0.011857	0.712499
NEO1	0.000596601	0.0118908	1.27966
EML5	0.000606897	0.0120775	2.76888
MTFMT	0.000610288	0.0121162	1.28226
IL20RA	0.000610704	0.0121162	1.65915
BDP1	0.000618696	0.012256	1.28325
RP9	0.000625303	0.0123681	1.41005
CXCL2	0.000627725	0.0123971	1.82498
KLK7	0.000634147	0.0125049	0.481267
MRPL40	0.000636142	0.0125253	1.55096
UBQLN1	0.00063787	0.0125403	0.807268
TDRKH	0.000642468	0.0126116	0.65779
RNF2	0.000655616	0.0128432	1.28634
ARHGEF10L	0.000656245	0.0128432	0.689991
GDA	0.000662789	0.0129518	0.665475
CCK	0.000664408	0.0129639	0.311364
UFC1	0.000668983	0.013023	0.729401
MT-ATP8	0.000669625	0.013023	0.640198
CENPE	0.000671168	0.013023	1.33811
CDCA7	0.000671445	0.013023	1.33071
EHF	0.000675642	0.0130849	1.18502
EIF3A	0.000691974	0.0133812	1.22968
PLEKHA7	0.000694318	0.0134066	0.751714
RPS15	0.000704657	0.0135651	1.26031
PUM3	0.000705147	0.0135651	1.29339
TACC1	0.000705656	0.0135651	0.786868
BRI3	0.00070747	0.0135799	0.762045
ASB8	0.000711512	0.0136373	0.679095
TEX9	0.000718449	0.01375	1.6308
ANXA9	0.000720262	0.0137644	0.427504
RHOV	0.000723344	0.013803	1.837
ZNF569	0.000730124	0.0139047	1.63306
ARMC10	0.000730815	0.0139047	1.26119
ARPC1A	0.000732114	0.0139091	0.743804
NAB1	0.00073613	0.0139557	1.3077
DPP3	0.000736715	0.0139557	0.732347
SSBP1	0.000738136	0.0139623	1.22979
SLC9A5	0.000743419	0.0140418	0.46661
RPP25L	0.000745595	0.0140624	0.672735
SLAIN1	0.000747532	0.0140721	1.38843
SHC1	0.000748274	0.0140721	0.79963
MVP	0.000757925	0.014233	0.731209
GPRIN1	0.000762999	0.0143076	0.751386
WDR61	0.000766696	0.0143562	1.25993
MGLL	0.000767947	0.014359	0.543512
KCNQ4	0.000782714	0.0146093	1.62547
FAM234A	0.000783583	0.0146093	0.793002
SIL1	0.000786005	0.0146334	0.707499
SRM	0.000794911	0.0147781	1.33233
UNC5B	0.000807326	0.0149874	1.2781
MLST8	0.00082034	0.0152073	1.24695
ZNF644	0.000826614	0.0153018	1.23474
FAS	0.000834863	0.0154325	1.47061
CYB561A3	0.000836229	0.0154358	0.73524
GRIN1	0.00083801	0.0154467	1.51877
ZCRB1	0.000841762	0.0154939	1.27207
ITM2B	0.000850561	0.0156337	1.21162
CDKN1A	0.000855898	0.0157096	0.681808
SGPL1	0.000859014	0.0157434	1.23924
DOC2A	0.000860163	0.0157434	1.57156
ANTXR1	0.000866533	0.0158141	1.24461
CTH	0.000866911	0.0158141	0.57662
CSF2	0.000867677	0.0158141	2.00746
RPL26	0.000875392	0.0159291	1.45002
HYOU1	0.000876437	0.0159291	0.793622
DNM3	0.000878537	0.0159449	0.653829
ZFAND3	0.00088479	0.0160361	0.791264
XRCC2	0.000887755	0.0160674	1.28988
ZNF7	0.000903282	0.0163257	0.716183
DPAGT1	0.000910063	0.0164254	0.730832
ARL3	0.000921121	0.0166019	0.731195
DYRK1A	0.000929953	0.0166823	0.794914
MTUS1	0.000930296	0.0166823	1.60869
PLAG1	0.000930629	0.0166823	0.699651
FKTN	0.000930717	0.0166823	0.444523
MPHOSPH10	0.000935854	0.0167513	1.26623
ADAM23	0.000938604	0.016774	0.335094
DROSHA	0.000940766	0.016774	1.21474
NPW	0.000940999	0.016774	1.31318
NAV1	0.000948562	0.0168663	0.735529
KCNG1	0.000948771	0.0168663	0.598147
DIP2A	0.000950209	0.0168688	0.781244
B3GALT6	0.000952011	0.0168777	1.24718
SPSB2	0.000960398	0.0170032	0.569873
EMP3	0.000961758	0.0170041	0.652756
KDELR3	0.000975476	0.0172232	1.27345
NSMCE3	0.000979868	0.0172773	0.640093
DYSF	0.00100319	0.0176573	2.85948
TNS3	0.00100414	0.0176573	1.48
RPL5	0.00100808	0.0177027	1.22607
NOC3L	0.00101024	0.0177168	1.25527
FJX1	0.00101183	0.0177207	1.31173
AP4E1	0.00101933	0.0178279	1.481
DUSP16	0.00102205	0.0178515	1.32224
MAN2C1	0.00102454	0.017871	1.41203
STK17B	0.00102975	0.0179377	0.745093
ITPA	0.00103261	0.0179635	1.3349
GCLM	0.00103629	0.0180034	1.27363
NEDD1	0.00104535	0.0181366	1.27863
ZNF385B	0.00104927	0.0181804	1.45944
KLK10	0.00105211	0.0182052	0.578941
TRAPPC10	0.00105696	0.0182649	0.785561
DCAF6	0.00105987	0.0182909	0.801185
NUB1	0.0010667	0.0183844	1.2536
RPS6KA5	0.00108301	0.0186407	0.759355
VPS18	0.001085	0.0186502	1.2809
PTPRO	0.00108725	NA	66.192
SDCBP2	0.00109902	0.0188527	0.504371
FANCI	0.00109968	0.0188527	1.27305
SERPINE2	0.00110163	0.0188569	1.35524
YBX1	0.00110283	0.0188569	1.23488
TMPRSS3	0.00111361	0.0190163	0.613475
RCN2	0.00111576	0.0190279	1.31755
FAM83D	0.00112198	0.0191089	0.795823
NT5E	0.001124	0.0191182	0.697225
WDR75	0.00113057	0.0192049	1.28592
MXRA7	0.00115626	0.0196157	0.788777
UBE3C	0.00115956	0.0196461	1.23644
PDE4D	0.00116977	0.0197931	0.471571
GNAI1	0.00117728	0.0198943	0.801485
DNAJC18	0.00118901	0.0200665	0.645584
AP1M2	0.00120174	0.020255	0.818106
CARHSP1	0.00120371	0.0202619	0.755326
NAV2	0.00120792	0.0203065	0.551182
VAMP1	0.00121849	0.0204578	0.565202
ACAD8	0.00122178	0.0204771	0.743732
KMT2E	0.00122363	0.0204771	1.20531
EMP1	0.00122437	0.0204771	0.7634
GPAT3	0.00123186	0.0205758	1.52374
PTK7	0.0012403	0.0206903	1.23431
LATS2	0.00125195	0.0208578	1.2639
DDA1	0.00125739	0.0209216	0.801422
PSAP	0.00127286	0.0211519	0.795076
ACVRL1	0.00127579	0.0211596	0.190725
TRIM2	0.00127658	0.0211596	1.28339
RNF145	0.00127824	0.0211602	0.812214
EMC4	0.00128287	0.021169	1.42821
MEX3B	0.00128397	0.021169	1.83
TLNRD1	0.001284	0.021169	1.43993
ZNF22	0.00128529	0.021169	1.32647
AGPAT3	0.00129035	0.0212232	0.835617
C19orf53	0.00129185	0.0212232	1.31954
CAPN2	0.00129489	0.0212463	1.21078
PLS1	0.00129965	0.0212975	1.2167
SLC25A24	0.00130474	0.021345	1.23072
NHSL1	0.00130583	0.021345	1.28074
TSTD1	0.00131067	0.0213972	0.647274
GJA3	0.00131274	0.0214041	0.441268
SLC29A4	0.00131529	0.0214187	0.574999
LAMB1	0.00131727	0.0214241	1.20915
EIF3C	0.0013229	0.0214888	1.30696
ELMOD2	0.00133157	0.0215709	1.3936
SNCG	0.00133183	0.0215709	0.400469
ARRB2	0.00133293	0.0215709	0.797415
NFKB2	0.00133582	0.0215908	1.29528
POLR2J	0.00135449	0.0218654	1.51317
PARP6	0.00135758	0.0218881	1.29233
CTSB	0.0013706	0.0220705	0.779375
NPR3	0.0013741	0.022099	1.45468
GLUL	0.00137577	0.022099	0.827341
SSX2IP	0.00138467	0.0222146	1.20756
PPIG	0.00138707	0.0222257	1.33679
TTC39A	0.00140678	0.0225136	0.581747
ACADSB	0.00141372	0.022597	0.726389
EPAS1	0.00141606	0.0226064	0.554539
ASAP1	0.00142029	0.0226462	1.26905
LPCAT4	0.00143	0.022773	1.352
PLCG2	0.00143699	0.0228565	0.63093
RBMS2	0.00143961	0.0228701	1.19872
ABCC5	0.00144213	0.0228822	0.762184
IFRD1	0.00144958	0.0229722	1.46945
MAPRE3	0.00145819	0.0230685	0.693076
LTBP4	0.0014592	0.0230685	1.2625
PGS1	0.0014649	0.0231065	0.741014
LRRN1	0.00146646	0.0231065	0.557165
TCP11L1	0.00146694	0.0231065	0.693564
RWDD2B	0.00148874	0.0234215	0.677295
CRTC3	0.00149107	0.0234298	1.33199
CCDC50	0.00150157	0.0235663	0.810077
ESF1	0.00152348	0.0238377	1.37605
ATP8B2	0.00152697	0.0238377	0.243404
ZC3H15	0.00152764	0.0238377	1.30288
GOLGA4	0.00152798	0.0238377	1.23264
MT-ND4L	0.00152914	0.0238377	0.797647
CDV3	0.00152987	0.0238377	1.17784
ARAP3	0.00153766	0.0239304	0.809067
RPF2	0.0015518	0.0241016	1.27384
FRMD5	0.00155237	0.0241016	1.29756
LAMA2	0.00155804	0.0241149	0.571151
TECPR1	0.00155814	0.0241149	0.702382
TMEM209	0.00155879	0.0241149	1.30207
ESYT3	0.00156636	0.0242032	0.588793
PODXL	0.00156897	0.0242147	1.20995
PKDCC	0.00157483	0.0242212	0.238045
SEMA4A	0.00157701	0.0242212	1.87101
U2AF1L5	0.00157727	0.0242212	0.496617
ZNF777	0.0015783	0.0242212	1.2928
MIEN1	0.00157871	0.0242212	0.735246
PRDM8	0.00158627	0.0243085	0.53663
NEDD8	0.00159655	0.0244256	1.25341
TMPRSS13	0.00159767	0.0244256	0.625328
FLYWCH1	0.00162181	0.0247655	0.730359
WASF3	0.00163471	0.0249332	0.144868
MAP1B	0.00164407	0.0250466	1.44208
KRT15	0.00165413	0.0251703	1.6593
PRPF40A	0.00166785	0.0253204	1.26099
ULK2	0.00166789	0.0253204	0.530147
SHMT2	0.00167285	0.0253661	0.797988
CDR2L	0.0016816	0.025469	1.28702
SIN3A	0.00169308	0.0255952	1.2434
PREX1	0.00169387	0.0255952	0.639348
FAM171A1	0.00169642	0.025604	1.30626
EDC3	0.00170136	0.0256486	1.25168
FNBP1	0.00171267	0.0257644	0.803121
CD40	0.001713	0.0257644	0.60379
HOXA10	0.00171564	0.0257743	0.815423
SUB1	0.0017437	0.0261655	1.34363
GALK2	0.0017545	0.0262972	1.55026
H2AC6	0.00176718	0.0264568	0.7121
ARHGAP27	0.00177024	0.0264626	1.33958
SPRY1	0.00177164	0.0264626	1.58924
MAK16	0.00177619	0.0265001	1.22143
DNAJC5G	0.00178178	0.026553	0.349772
SMC4	0.00178877	0.0266266	1.19724
MAP3K1	0.0017921	0.0266458	1.28652
CELSR2	0.00179708	0.0266892	0.773983
PXMP4	0.0018177	0.0269647	0.640465
ARL15	0.00182005	0.0269687	1.45225
STK39	0.00182582	0.0270234	1.29531
C8orf74	0.0018297	0.0270328	0.104558
ALAD	0.00183062	0.0270328	0.784704
LZTS3	0.00183736	0.0271016	0.74401
GPATCH11	0.00186312	0.0274504	1.32606
TNIK	0.00187271	0.0275604	0.788536
FAAP20	0.00189562	0.0278167	1.31692
MYO9A	0.00189698	0.0278167	1.32235
UCP2	0.00189799	0.0278167	0.744463
FAM155B	0.00189868	0.0278167	1.39488
VDR	0.00190722	0.0279103	0.774919
PLEKHA6	0.00191183	0.0279463	1.21364
HSF2	0.0019166	0.0279845	0.776699
C1orf174	0.0019274	0.0281106	1.26569
IL10RA	0.00194741	0.0283309	0.49465
MGAT4B	0.00194833	0.0283309	1.20189
TMEM62	0.00194904	0.0283309	1.47506
AKR1B10	0.00195628	NA	31.9127
SNX1	0.00197212	0.0286343	1.18816
CD72	0.00197773	0.0286837	0.214715
MUC13	0.00199113	0.0288458	0.739637
FLT3	0.00200454	0.0290078	1.92881
PCDHGB1	0.00200767	NA	42.3631
GNG7	0.00201337	0.0290892	0.753048
SEMA3G	0.00201464	0.0290892	0.645639
RPL23A	0.00202147	0.0291553	1.38029
MKNK2	0.00202422	0.0291627	1.18724
ZNHIT6	0.00204206	0.0293871	1.27194
HSPA5	0.00205728	0.0295734	0.841624
FAM149A	0.00206158	0.0295932	1.57253
ARHGEF9	0.00206321	0.0295932	0.664289
TUT7	0.00206673	0.0296109	0.787719
PPIL4	0.00207108	0.0296406	1.30162
CDC25B	0.00207476	0.0296607	0.816681
RPL6	0.00208177	0.0297281	1.17958
CA9	0.00210118	0.0299723	0.455976
HUNK	0.00211458	0.0301305	1.46098
NCL	0.00212289	0.0302158	1.23682
BCKDHB	0.00214514	0.0304991	0.704657
PKM	0.00216313	0.0307212	1.21588
EXO5	0.00217614	0.0308722	1.60858
SLC66A1	0.00219428	0.0310957	0.727262
FNDC10	0.00219903	0.031129	1.27353
DNHD1	0.00220166	0.0311323	0.692769
FASTK	0.00221108	0.0312147	1.23688
ARFGEF3	0.00221229	0.0312147	1.2605
MICALL2	0.0022205	0.0312965	0.677168
SLCO1B3	0.00222664	0.0313433	0.436722
TMEM101	0.00222864	0.0313433	0.770362
TEF	0.00226116	0.0317447	0.680537
SMC6	0.00226354	0.0317447	1.32815
SLC39A8	0.00226451	0.0317447	1.29475
KRT7	0.0022982	0.0321822	1.19139
BRD7	0.00231484	0.0323803	1.20078
CDC42BPG	0.00232849	0.0325363	0.764935
ACTN1	0.00234104	0.0326765	1.1986
IL17RD	0.00234584	0.0327083	0.722369
CTD-2116N17.1	0.00237397	0.0330624	5.33193
MEGF9	0.00237632	0.0330624	0.709176
TAPT1	0.00237968	0.0330738	0.752113
RIMKLA	0.00239808	0.0332939	0.646986
DCAF11	0.00240369	0.0333236	0.786965
PLIN3	0.00240535	0.0333236	0.794094
GADD45A	0.00241642	0.0334196	1.34467
ZFYVE19	0.00241743	0.0334196	1.40114
EGLN1	0.00242746	0.0335227	1.44796
MET	0.002444	0.0337153	1.21971
SYPL1	0.00245295	0.0338029	1.22914
USP25	0.00246543	0.0339388	0.81979
GBP2	0.00249477	0.0343064	0.398665
DOCK5	0.00251051	0.0344864	1.20467
RPS4X	0.0025146	0.0345061	1.16726
DOCK1	0.0025184	0.0345218	0.779287
BTG2	0.00256069	0.0350644	0.769019
GTF2A2	0.0025739	0.0352083	1.35857
FOXM1	0.00257786	0.0352254	1.21393
CSE1L	0.00259275	0.0353251	1.17355
KIRREL1	0.00259285	0.0353251	0.757246
POFUT2	0.00259332	0.0353251	0.753483
B3GNT7	0.00259748	0.0353447	0.33929
TSPYL1	0.00260774	0.0354472	0.807409
SREK1IP1	0.00261103	0.0354548	1.3023
STARD10	0.00264338	0.0358567	1.27857
PFN1	0.00265879	0.0360281	1.18661
ADCY2	0.00266065	NA	57.5231
ROR1	0.00266376	0.0360578	0.555462
THAP10	0.00267084	0.036116	1.35952
RPL27	0.0026922	0.0363293	1.35702
THAP5	0.00269593	0.0363293	1.3305
SMARCD3	0.00269701	0.0363293	1.35885
SOX9	0.00269779	0.0363293	1.17993
HIGD2A	0.00270277	0.0363587	1.27801
LMO4	0.00271668	0.0364482	0.793649
PCED1B	0.0027175	0.0364482	0.132573
TGFB1I1	0.00271835	0.0364482	1.36742
FIG4	0.00272065	0.0364482	0.629822
KIAA1549	0.0027408	0.0366804	1.24524
TMEM158	0.00274363	0.0366805	0.682304
TGFB1	0.00275369	0.0367772	0.79616
CPM	0.002772	0.0369838	0.471793
MIX23	0.00279966	0.0372809	1.46894
SLC30A4	0.00280001	0.0372809	1.45424
WSCD1	0.0028144	0.0374089	0.567542
TBX1	0.00281538	0.0374089	0.265238
SMAGP	0.0028247	0.037458	1.35436
ZBED2	0.00282485	0.037458	1.50067
NFX1	0.00286044	0.0378914	1.19908
GLYCTK	0.00286558	0.0379207	0.51091
BICD2	0.00287125	0.0379571	0.847384
MAPK8IP2	0.00288337	0.0380787	0.38692
TRIM36	0.00289993	0.0382243	1.84948
ASAP3	0.00290028	0.0382243	0.55182
TIMM44	0.00290616	0.0382629	1.22583
ABCD1	0.00292125	0.0384227	0.73393
ATG2A	0.00292513	0.0384349	0.798924
ZNF791	0.00294369	0.0386397	1.33787
XRN1	0.00296122	0.0388306	0.817446
RHEB	0.00297371	0.0389551	1.28929
IPPK	0.0029776	0.0389666	0.683683
TMEM168	0.00298507	0.0390251	1.25627
PALLD	0.0030093	0.0393024	0.721698
ZNF131	0.00301897	0.039389	1.27795
MADD	0.0030239	0.0394138	0.831907
AP1G2	0.00304479	0.0396154	0.736847
IGIP	0.00304546	0.0396154	0.576195
FAM83H	0.00304952	0.0396285	1.18025
TNS1	0.00305803	0.0396994	0.70981
C17orf78	0.00306116	0.0397004	0.178173
ATF7IP2	0.00306958	0.0397356	0.568833
ANXA10	0.00307062	0.0397356	0.426418
CLDN15	0.00307305	0.0397356	0.651756
FUZ	0.00308361	0.0398216	0.577537
MRPL34	0.00308833	0.0398216	1.28988
PEX5	0.00308889	0.0398216	0.790621
URI1	0.0031318	0.0403347	1.18638
NEBL	0.0031433	0.0404427	1.41141
UTP15	0.00316968	0.0407271	1.2131
RAB3IP	0.00317166	0.0407271	1.24505
MINAR1	0.00318352	0.0408389	1.41187
NRIP1	0.00319474	0.0409425	0.761881
SHANK2	0.0032039	0.0410194	1.42008
APOBEC3B	0.00321298	0.0410951	1.33301
CCDC112	0.00322181	0.0411676	1.46401
SHANK3	0.00325167	0.0415082	1.26633
MOGS	0.00329097	0.0419687	0.839711
COL12A1	0.00330305	0.0420484	1.49513
MUC3A	0.00330369	0.0420484	0.449146
U2SURP	0.00330927	0.0420782	1.19423
FN1	0.00331487	0.0421083	0.769786
SH3RF2	0.00333419	0.0423123	1.24921
ORMDL3	0.00333761	0.0423144	0.759332
FOXK2	0.00337793	0.0427136	1.19468
ABHD17B	0.00337944	0.0427136	0.787953
REEP5	0.0033816	0.0427136	1.22015
CLYBL	0.00338437	0.0427136	1.66375
PARD3B	0.00338602	0.0427136	1.46321
DDX21	0.00338882	0.0427136	1.15402
HNRNPU	0.00339871	0.0427967	1.15133
RAB29	0.00340602	0.0428472	0.686435
ME2	0.00341699	0.0429437	1.17834
SLCO4C1	0.00344057	0.0431712	1.84714
AK1	0.00344174	0.0431712	0.6848
GMPR2	0.00345007	0.0432019	0.807603
HMG20A	0.00345083	0.0432019	1.2521
ZNF473	0.00346002	0.0432752	1.25012
CDC42EP3	0.00346586	0.0433066	1.28073
RNF19A	0.00349547	0.0436347	1.27001
MPP2	0.00353522	0.0440885	0.786858
IL1RL2	0.00357077	0.0444892	1.49108
PHLDB1	0.00357428	0.0444902	0.780893
RAD51	0.00358631	0.0445972	1.35113
ADAL	0.00359938	0.044717	1.54676
NOL7	0.00360741	0.0447739	1.22865
CFAP300	0.00361485	0.0448234	0.323019
UBA3	0.00362157	0.0448639	1.34638
CDC14A	0.0036253	0.0448674	0.670249
USP20	0.00364195	0.0450305	0.734097
RAB5B	0.00365522	0.0451517	0.838497
ITPRIP	0.00366066	0.0451759	0.687552
GNB5	0.00367563	0.0453177	1.28777
SBDS	0.00368114	0.0453426	1.20948
DEPDC7	0.00369898	0.0454415	0.598187
TEX19	0.00369946	0.0454415	0.569778
SLC26A11	0.00369966	0.0454415	0.582748
MELK	0.00370626	0.0454795	0.843872
TXNIP	0.00374489	0.0458867	0.716648
NOP10	0.0037465	0.0458867	1.41339
MAGT1	0.00375063	0.045894	1.24747
PRRC2C	0.00376176	0.0459526	1.16663
RARA	0.00376249	0.0459526	1.25472
UBL7	0.0037731	0.0460388	1.23287
CHPF	0.00377917	0.0460698	1.25907
GRPEL2	0.00379299	0.0461949	1.24534
TENT5C	0.00383707	0.0466879	0.633975
TMEM40	0.00386022	0.0469088	0.591526
ARHGEF19	0.00386244	0.0469088	0.70953
LOXL1	0.00387361	0.0470005	1.39407
MAOA	0.00387952	0.0470283	0.746718
SLC44A4	0.00388706	0.0470758	0.825228
SLC7A5	0.00391081	0.0473194	1.1901
SH3YL1	0.0039173	0.0473538	0.75705
NT5DC2	0.00394023	0.0475867	0.828205
SLC2A8	0.00395098	0.0476722	0.633178
CDAN1	0.00395496	0.047676	1.39409
NEDD9	0.00395957	0.0476873	1.3892
NGRN	0.00396449	0.047699	1.30205
RAB15	0.00397165	0.047699	1.37262
SLC25A5	0.00397213	0.047699	0.815335
CD4	0.00397522	0.047699	0.418165
UCHL1	0.00398288	0.0477468	1.17395
IKBKB	0.00400757	0.0479985	0.812923
SLCO4A1	0.00402941	0.0482156	0.811651
CADPS2	0.00403465	0.0482158	1.28012
SNRPD1	0.00403693	0.0482158	1.21872
TTC31	0.00404056	0.0482158	0.708654
DGKK	0.00404526	NA	34.1631
UBN2	0.00405285	0.0483061	1.2218
PPARA	0.00405558	0.0483061	0.699299
DHX34	0.00405927	0.0483061	1.20573
CNBD2	0.00406237	NA	0.0492667
SELENOS	0.0040689	0.0483763	1.41362
SWI5	0.00407444	0.0483979	0.663544
DBT	0.00408266	0.0484512	0.796675
FAM83B	0.00409628	0.0485686	1.3271
CAST	0.00410658	0.0485748	1.17111
HOXA9	0.00410717	0.0485748	0.815475
RGMB	0.00410802	0.0485748	1.37736
UPF3B	0.00412262	0.0487032	1.5497
TIMELESS	0.00416157	0.0491186	0.853964
ABRACL	0.0041711	0.0491784	0.767935
ARHGEF3	0.00417812	0.0491784	0.759609
ARFGAP3	0.00417946	0.0491784	0.804375
SLK	0.00418471	0.0491784	1.21492
ARHGDIA	0.00418556	0.0491784	1.16972
SPIRE1	0.00419762	0.0492755	0.766642
ILRUN	0.00420186	0.0492808	0.843306
SLC16A3	0.00422413	0.0494974	0.842813
UQCRFS1	0.00428656	0.0501836	0.826747
GDPD5	0.00429973	0.0502925	0.75078
ITGB1	0.00431674	0.0503922	0.836125
ATP11C	0.00432107	0.0503922	1.19485
GPR89B	0.00432383	0.0503922	0.621881
MAP2K5	0.00432403	0.0503922	1.33453
MYC	0.00432764	0.0503922	1.21369
SPTBN2	0.00433745	0.0503963	0.820676
RHOB	0.00433846	0.0503963	0.800032
TBK1	0.00433963	0.0503963	1.24365
CLSTN3	0.00435036	0.0504483	0.781649
MTDH	0.00435248	0.0504483	1.15377
LETMD1	0.0043577	0.0504483	0.721508
ADAM28	0.00436283	0.0504483	0.493233
NMU	0.00436352	0.0504483	0.828905
EMCN	0.00439816	NA	48.6361
EBNA1BP2	0.00441577	0.051007	1.22842
CEP55	0.00451698	0.0521298	1.21707
PKHD1L1	0.00451711	NA	12.6661
TAF10	0.00454753	0.0524358	1.87126
MXI1	0.00455294	0.0524516	0.72573
XPNPEP1	0.00455848	0.052469	0.806308
SALL2	0.00456488	0.0524961	0.16945
PRKX	0.00458337	0.052638	1.25357
ADGRE5	0.004589	0.052638	0.814327
IKBIP	0.00458937	0.052638	1.35899
AKR1C3	0.00459677	0.0526764	0.348679
PAEP	0.00460621	NA	0.055874
NUDT13	0.00461772	0.0528698	0.528916
SLC35A1	0.00467919	0.0535265	1.4911
RBPMS	0.00469339	0.0536417	0.550468
VPS45	0.00471621	0.0538243	0.768519
RP11-303E16.8	0.00472025	0.0538243	4.07053
NEK1	0.00472179	0.0538243	1.2767
PLAAT3	0.00473039	0.0538751	1.41816
ABCC3	0.00476808	0.0542568	1.28642
RAB22A	0.0047731	0.0542663	1.19707
USP11	0.00478396	0.0543423	0.848277
ING5	0.00481688	0.0546277	1.24246
GRIN2B	0.00481749	0.0546277	0.598532
ESYT2	0.00482558	0.0546717	1.19796
IL18	0.00484881	0.054887	1.35619
NRBP1	0.00485445	0.0549031	0.813171
SLC25A22	0.00487287	0.0550634	1.19451
BRPF1	0.00489196	0.0552311	1.18502
CMTM8	0.00492909	0.0556021	1.34417
ZMIZ2	0.00495339	0.0558277	1.18502
TMEM64	0.00498244	0.0561064	1.18884
RIOX1	0.00498839	0.056109	1.32845
IL17D	0.00499131	0.056109	1.57622
HNRNPD	0.00500603	0.0562259	1.23905
OTUD6B	0.00503135	0.0564614	1.31262
ATP5MC3	0.00506299	0.0567233	0.822063
CPEB2	0.00506341	0.0567233	1.558
EPX	0.00508781	0.0569063	4.34392
RPS6KC1	0.0050885	0.0569063	0.737648
MAP1S	0.00509596	0.0569135	1.22291
A4GALT	0.00509791	0.0569135	1.24549
CYP2S1	0.00511532	0.0570588	0.66858
MBD2	0.00514414	0.0573311	1.22476
WNT9A	0.00518035	0.0576852	0.721195
RTN2	0.00519006	0.0577438	0.707061
DUSP12	0.00522957	0.0581336	1.29886
NLRC5	0.00526228	0.0584473	0.788051
DHRS1	0.00532123	0.0590516	0.634278
FOXP4	0.00533671	0.0591728	1.21408
ECH1	0.00537215	0.059515	1.21433
PRMT7	0.00541715	0.0599399	0.777512
DDN	0.00542303	0.0599399	1.41801
PDSS1	0.00542858	0.0599399	1.30062
PI4KA	0.00543658	0.0599399	0.833852
PIGBOS1	0.00543829	0.0599399	1.74732
FKBP10	0.00544241	0.0599399	1.28765
ORC3	0.00545219	0.0599399	1.2343
MCOLN1	0.00545344	0.0599399	0.749704
MAN2B1	0.00545611	0.0599399	0.739808
TCN2	0.00545966	0.0599399	0.321005
DMKN	0.00546124	0.0599399	1.24647
SMIM38	0.00546804	NA	0.0401703
ATP2C2	0.00547172	0.0600042	0.583661
NETO2	0.00548646	0.0601082	1.17772
MAP1A	0.00549118	0.0601082	1.41594
LPCAT2	0.00549507	0.0601082	1.22208
IDH2	0.00550338	0.0601484	1.32599
RREB1	0.00555547	0.0606666	1.18572
AP5B1	0.00557991	0.0608824	0.792002
NANS	0.0056005	0.0610175	0.786659
STAT2	0.00560232	0.0610175	0.75698
CCDC24	0.00560638	0.0610175	0.521032
SDHAF3	0.00562368	0.0611546	1.38525
COCH	0.00562874	0.0611584	1.26373
PCSK5	0.00566958	0.0615507	0.662487
GNAS	0.00571908	0.0620362	1.18267
ACBD6	0.00575655	0.0623907	0.788347
ROCK2	0.00576275	0.0624058	1.23191
ARIH1	0.00578699	0.0626161	1.29144
HES7	0.00585201	0.0632313	1.35446
ARNT2	0.00585358	0.0632313	1.27771
SLC6A6	0.00586644	0.0633176	0.863909
ENO3	0.00592596	0.0639069	0.593991
P2RX1	0.00594439	NA	0.135654
NDUFV3	0.00596239	0.0642465	0.810617
SPESP1	0.00596574	NA	22.365
ELFN1	0.00598392	0.0644251	1.99368
MARS2	0.00599458	0.0644864	1.24376
NYNRIN	0.0060069	0.0645654	0.761907
EIF3B	0.00602297	0.0646847	1.14308
RBM33	0.00604224	0.0648381	1.17631
NOMO3	0.00611738	0.0655902	0.734984
CCDC59	0.00613626	0.0657385	1.23988
HOXC6	0.00614867	0.0658089	0.742803
ITGA1	0.00615718	0.0658089	0.691182
FBLN2	0.00615803	0.0658089	0.538225
LSS	0.00617211	0.0659051	0.706846
GPR3	0.00617762	0.0659098	0.667797
USP45	0.00619826	0.0660758	1.24981
GATA2	0.00620739	0.0661189	0.815778
NGDN	0.00622129	0.0661281	1.32316
LGALS3	0.00622169	0.0661281	0.812438
CSNK1G1	0.00622352	0.0661281	1.19775
ALS2	0.00625559	0.0664145	0.837658
ANXA3	0.00627286	0.0665435	1.41078
TOMM40	0.00633266	0.0671231	1.17173
PLCB4	0.00635687	0.0673248	1.2193
DSG2	0.00637216	0.0674317	1.16324
RWDD1	0.00639007	0.0675528	1.42597
HMGN3	0.00639751	0.0675528	1.41415
GAS2L3	0.00640465	0.0675528	0.791151
BCL2	0.00640719	0.0675528	2.30379
POLR2F	0.00641729	0.0675528	1.36382
PAQR5	0.00642117	0.0675528	1.38515
LARP6	0.00642465	0.0675528	1.28115
ELMOD3	0.00642518	0.0675528	0.675721
AOC1	0.00643183	0.067568	0.370648
MT2A	0.00645258	0.0677313	0.8442
ZYX	0.00647153	0.0678753	1.28415
LAMC3	0.00653126	0.0683486	1.31793
PET117	0.00653669	0.0683486	1.97037
KIF13A	0.00653901	0.0683486	1.27018
TRIM54	0.00653964	0.0683486	0.428942
HLA-DRB1	0.00654296	0.0683486	1.41057
NUP58	0.00658925	0.0687769	1.16603
PDGFC	0.00659575	0.0687895	1.44303
DUSP8	0.00660554	0.0687961	1.49589
NEIL1	0.00660697	0.0687961	1.57388
YBEY	0.00662158	0.068893	0.685336
RBM42	0.00664103	0.0690402	1.19429
C15orf40	0.00666057	0.069188	1.29105
IFI35	0.0066722	0.0692534	0.658254
UNC5CL	0.00671852	0.0696785	0.26412
CEP78	0.00672481	0.0696881	0.832989
JMJD6	0.00673396	0.0697274	0.80923
MICOS13	0.00677009	0.0700456	1.32444
CYB5RL	0.0068042	0.0703253	0.718822
SRSF7	0.00680794	0.0703253	1.15614
KCTD1	0.00683559	0.0705548	1.31668
RP11-295K3.1	0.00684839	NA	0.162995
TMEM37	0.00685878	NA	0.0608986
CNTD1	0.00690393	0.0710707	0.511994
FGD3	0.00690451	0.0710707	0.673252
ZBTB7C	0.00690712	0.0710707	0.294937
LHFPL2	0.00691198	0.0710707	0.71826
UBC	0.00691291	0.0710707	1.35034
CIB1	0.00692068	0.0710943	1.24445
ECM2	0.00692733	0.0711041	0.225902
FOSL1	0.00693764	0.0711041	1.2604
ACADS	0.0069393	0.0711041	0.687445
RHOD	0.00694353	0.0711041	1.40998
NPPA	0.00697865	NA	6.88738
WDR5	0.00697997	0.0714211	0.839313
RAPGEF3	0.006998	0.0715492	0.339265
TPRA1	0.00701682	0.0716852	0.788378
ANGPTL8	0.00702945	0.0717578	0.230271
WDR3	0.00709077	0.072327	1.19949
LAMB3	0.00711016	0.0724536	1.16959
PTPRU	0.00711434	0.0724536	1.26393
BACE2	0.00712851	0.0725411	0.840384
CLIP1	0.00713589	0.0725594	1.188
FOXO4	0.0071879	0.0730104	0.726119
LRRC8A	0.00719148	0.0730104	0.843875
CCNE1	0.00721299	0.0731716	1.24153
ABHD2	0.00724541	0.0734322	1.29523
CHPT1	0.00724999	0.0734322	1.25149
ATP1A3	0.00726236	0.0735003	0.407093
TNIP1	0.00728107	0.0735771	1.20457
STMN3	0.00728127	0.0735771	0.613538
TMEM164	0.00733796	0.0740923	0.796222
CIT	0.0073514	0.0741704	0.844567
FLOT1	0.00737556	0.0743564	1.29421
SPATA6L	0.00738812	0.0743672	0.513274
IFITM1	0.00739025	0.0743672	0.761213
RPL31	0.0073938	0.0743672	1.38893
METTL3	0.0074	0.074372	0.773668
SH3BGRL2	0.0074297	0.0746128	1.26173
MYADM	0.00745763	0.0748355	0.807881
PTPRN2	0.00748401	0.0750157	1.66093
SUZ12	0.00748714	0.0750157	1.15676
IFT80	0.00752718	0.0753587	0.699999
EFNB1	0.00754452	0.0754704	1.21441
GCFC2	0.00754995	0.0754704	1.19171
PCED1A	0.00755726	0.0754855	0.704324
GOLGA8H	0.00758153	NA	0.061281
CCDC70	0.00759058	0.0757601	0.364519
RSAD1	0.0076109	0.0759046	0.792258
ADGRG2	0.007631	0.0760466	0.17349
MINDY1	0.00764597	0.0761059	0.640156
ORAI2	0.00764866	0.0761059	0.788667
PCDH9	0.00766469	NA	28.762
MUC6	0.00767536	0.0762257	0.450926
MR1	0.00768253	0.0762257	0.733356
CFH	0.00768406	0.0762257	1.60279
PDP1	0.00768982	0.0762257	1.17866
RPL19	0.00769002	0.0762257	1.13991
COA8	0.00773001	0.0765637	1.416
RGS9	0.00776571	0.0768587	0.590673
LAMC1	0.00777517	0.0768937	1.2694
NCSTN	0.00778167	0.0768994	0.834633
TMC1	0.00779887	NA	28.1681
ULK3	0.00783578	0.0773754	1.24013
POLR1F	0.00786699	0.0776246	1.19018
NEIL2	0.00787336	0.0776285	0.749964
RSF1	0.00788698	0.0777038	1.19772
TSEN34	0.00790312	0.0778038	0.834671
DNAJC17	0.0079144	0.0778559	1.45857
GINS4	0.00792767	0.0779274	0.728779
GTPBP4	0.00794298	0.0780189	1.1438
PGBD4	0.00795415	0.0780696	1.78799
KDM4B	0.00798412	0.0783047	0.839704
SDAD1	0.00802595	0.0786555	1.1875
SLC25A4	0.00805054	0.078837	0.825701
ZNF283	0.0080747	0.0790141	1.34085
SNX19	0.00810352	0.0792364	0.850286
SENP6	0.00811287	0.079248	1.16586
OTUB2	0.0081169	0.079248	0.760828
CCDC86	0.00813175	0.0792746	1.18232
CXCL16	0.00813734	0.0792746	1.23032
VPS36	0.00813793	0.0792746	1.20065
CAPZA2	0.00814621	0.0792959	1.28521
STARD9	0.00816635	0.0793912	1.34005
RPL38	0.00816822	0.0793912	0.761002
SOS2	0.00817459	0.0793937	0.723083
ZNF391	0.00819655	0.0795476	1.35064
AIFM1	0.00822396	0.0796984	0.852715
SIAE	0.0082304	0.0796984	0.735867
DNTTIP2	0.00823049	0.0796984	1.19305
ZNF43	0.00831594	0.0804244	1.22953
GJB2	0.00831784	0.0804244	1.61392
CBWD1	0.00832676	0.0804508	1.37817
TRIM32	0.00834452	0.0805624	0.761559
CCDC47	0.00835099	0.0805627	1.18234
CAMSAP1	0.00836093	0.0805627	0.853499
TBL1X	0.00836314	0.0805627	1.32394
SPATA12	0.00838669	0.0807296	0.248864
TTC3	0.00840419	0.0807818	0.823
PRF1	0.00840453	0.0807818	0.326239
TNFRSF1A	0.00844869	0.0811461	0.82136
C21orf62	0.00845813	NA	0.0949255
AARS1	0.00848592	0.0814435	0.85658
DDIAS	0.00851989	0.0817092	1.30259
SEMA5A	0.0085274	0.0817209	0.580224
LFNG	0.00854711	0.0818494	0.598168
TMEM126A	0.00856562	0.0819281	1.31032
LRRC40	0.00856794	0.0819281	1.22303
DDX42	0.00861475	0.0823053	1.15396
GTF2E2	0.00862004	0.0823053	1.27582
ZNF827	0.00862689	0.0823102	1.31437
PTP4A2	0.00865044	0.0824743	1.20043
ZNF888	0.00866364	0.0825131	1.40637
ZC3H12C	0.0086672	0.0825131	1.35006
BSPRY	0.00868067	0.0825808	0.786797
PGP	0.00873057	0.0829947	1.26012
ITGA5	0.00874386	0.0830517	0.745426
DCTN3	0.00874934	0.0830517	0.819113
SLC35B4	0.00878758	0.0833537	1.18968
GNL2	0.00889422	0.0843037	1.1721
RCL1	0.00890623	0.084356	1.31801
TNPO3	0.00892532	0.0844753	1.21059
ZFP36L2	0.00893695	0.0845238	1.1996
PUS7L	0.008948	0.0845667	1.21688
MTIF2	0.00896515	0.0846673	1.24078
CEP290	0.00898485	0.0847704	1.28806
CDK19	0.00898912	0.0847704	0.802488
USP36	0.00904212	0.085197	1.17241
SERPINH1	0.00905229	0.085197	0.859724
ZWILCH	0.00905403	0.085197	1.23716
RAB14	0.00906895	0.0852053	0.821962
CHRNA7	0.0090717	0.0852053	1.50053
SETDB2	0.00907458	0.0852053	1.49365
ZBTB2	0.00909288	0.0852841	1.24313
MMP25	0.00909721	0.0852841	0.299377
ZNF253	0.00910266	0.0852841	1.27233
PEMT	0.00911279	0.0853098	1.38778
FITM2	0.00911854	0.0853098	0.756544
CBX2	0.00915287	0.0855695	0.832651
PRMT6	0.00916126	0.0855863	1.34118
PML	0.00916838	0.0855913	1.19199
ZCCHC12	0.00920306	0.0858534	0.285104
TAF13	0.00923524	0.0860918	0.688343
ANKS6	0.009284	0.0864842	0.807008
COG1	0.00936199	0.0871483	0.726374
ARHGAP20	0.00937729	0.0871632	0.257442
TMF1	0.00938441	0.0871632	0.811769
C6orf120	0.00938638	0.0871632	1.19137
HLA-F	0.00939042	0.0871632	0.747242
TCF4	0.00942137	0.0873881	0.269275
TRIM45	0.00944014	0.0874997	0.538771
SPOP	0.00945877	0.0876099	0.844909
DNAJA3	0.00946765	0.0876298	1.17782
SCPEP1	0.00948392	0.0877178	0.751314
PFKM	0.00949082	0.0877192	0.848806
PPWD1	0.00950625	0.0877993	1.24218
STAT6	0.00954837	0.0881258	0.839531
HSP90AA1	0.00956323	0.0881895	1.29062
SLC26A2	0.00956885	0.0881895	0.813658
ALDH7A1	0.00957935	0.0882238	0.750076
PC	0.00959685	0.0882881	0.686926
COASY	0.00959993	0.0882881	0.83034
OMD	0.00961218	0.0883382	0.219589
SEMA3F	0.0096256	0.088399	0.691277
PLK4	0.00963636	0.0884083	1.1843
NDST3	0.00964021	0.0884083	2.11488
FAM219B	0.00965145	0.088449	1.36197
MRPL1	0.00967924	0.0886363	1.30139
MT-ATP6	0.00968553	0.0886363	0.797252
MAP3K5	0.00970789	0.0887784	1.52493
LYST	0.00971519	0.0887826	0.726104
TBX3	0.00973951	0.0888894	0.845736
BAHD1	0.00974056	0.0888894	1.26332
TBCEL	0.00976584	0.0890206	0.79228
IVL	0.00977387	0.0890206	2.34241
CCDC80	0.00977593	0.0890206	0.48344
CHST14	0.00978234	0.0890206	1.50018
MPI	0.00990713	0.0900932	1.22077
LTBR	0.00994626	0.0903858	1.19182
ANKH	0.0100266	0.0910524	1.17089
EGLN2	0.0100466	0.0910925	0.678375
KIF5B	0.0100508	0.0910925	1.14182
ZFAND5	0.0100536	0.0910925	0.852151
ST7	0.01006	0.0910925	1.23149
CDH11	0.0100655	NA	17.2914
SGSH	0.0100661	0.0910925	0.745177
TJP3	0.0100781	0.0911372	0.607058
SQOR	0.0100851	0.0911372	1.66823
PPP2R5B	0.0100979	0.0911895	0.66159
LRMDA	0.0101658	0.0917393	2.38406
PHAX	0.0101905	0.0918987	1.22527
IGF1R	0.0101988	0.0919091	1.16096
ZMAT3	0.0102172	0.0920113	0.761799
RIOK2	0.0102358	0.092111	1.22006
LUC7L3	0.0102424	0.092111	1.29888
NIPAL2	0.0103053	0.0926119	1.41637
ARVCF	0.0103142	0.0926286	0.775124
CENPP	0.0103351	0.0927069	0.609748
OLFML2A	0.0103372	0.0927069	0.716684
ITGB3	0.0103681	0.0929193	0.257987
LLGL1	0.0103959	0.0931045	0.850781
ATP6V0E2	0.0104036	0.0931091	1.21693
RPS27A	0.010412	0.0931207	1.16389
CKMT1B	0.0104234	0.0931586	1.87505
TUT1	0.010451	0.0933383	0.701236
FAM214B	0.0104579	0.0933383	0.642338
TMUB1	0.0104701	0.0933834	1.26297
PAIP2B	0.010482	0.0934251	0.720755
FABP5	0.010498	0.0934784	1.23792
PKN3	0.0105024	0.0934784	0.759504
AIMP1	0.0105151	0.0935277	1.22331
SECTM1	0.010525	0.0935515	1.18436
TMPRSS6	0.0105512	0.0936225	0.459997
NCLN	0.0105609	0.0936225	1.15262
CERKL	0.0105656	0.0936225	2.22079
OPTN	0.0105718	0.0936225	1.2545
CERCAM	0.0105779	0.0936225	0.798939
HIF1A	0.0105809	0.0936225	1.21395
POPDC3	0.0105834	0.0936225	1.39928
IBA57	0.0106089	0.0936918	0.782364
ZNF516	0.0106114	0.0936918	1.29625
GTPBP3	0.0106129	0.0936918	1.26839
IREB2	0.0106299	0.0937785	1.19856
PCDHGA5	0.0106449	0.0938471	3.98038
MT-CO3	0.0106676	0.0939833	0.830262
GALNT14	0.0107496	0.094642	1.20266
FKBP9	0.0107635	0.0946624	1.19202
ZNF225	0.0107665	0.0946624	1.77141
HDAC4	0.010824	0.0951035	0.835388
INF2	0.010895	0.0956624	1.16282
CD22	0.0109516	0.0960479	0.31153
LYRM1	0.0109594	0.0960479	1.27905
BTBD1	0.0109721	0.0960479	1.20115
RBM25	0.0109721	0.0960479	1.24035
RPS11	0.0109758	0.0960479	1.2917
FKBP15	0.0110155	0.0963301	0.831766
CLPX	0.0110681	0.096725	1.18676
RAB32	0.0111044	0.0969072	1.24841
GNAL	0.0111057	0.0969072	1.56275
STXBP1	0.0111113	0.0969072	0.841073
ZSWIM8	0.011124	0.0969528	0.79997
ATP7A	0.011194	0.0973292	0.768961
NADK2	0.011199	0.0973292	0.821558
EXD3	0.0112001	0.0973292	0.638712
C1QTNF1	0.0112028	0.0973292	1.30034
DONSON	0.0112046	0.0973292	0.794908
EPOP	0.0112314	0.0974965	0.802792
ERVMER34-1	0.0112586	0.0976675	1.29328
CHRND	0.0112709	0.0976822	0.330268
EIF2A	0.0112754	0.0976822	1.16915
FZD7	0.0113001	0.097831	0.766463
CHD1	0.0113283	0.097966	1.17042
TMCO6	0.0113373	0.097966	0.689825
TESK2	0.0113399	0.097966	0.693384
PLEC	0.0113472	0.097966	1.16145
ASB7	0.0113574	0.097966	1.25965
COL4A3	0.0113635	0.097966	2.35719
NUDT11	0.0113684	0.097966	1.31428
RNF40	0.0113875	0.0980655	1.17767
NDRG3	0.0114182	0.0982648	0.830475
TAFA3	0.0114667	NA	0.193311
MCCC1	0.0114723	0.0985956	0.787208
ZBTB8OS	0.0114735	0.0985956	1.35807
ACOX1	0.0114794	0.0985956	0.802289
RPL7A	0.0115408	0.0990541	0.871269
INTS14	0.0115481	0.0990541	1.22556
BEND3	0.01159	0.0993481	1.30686
ANXA1	0.0116205	0.0995439	1.22612
KCNH2	0.0116357	0.0996087	1.60533
TUBB3	0.0116542	0.099701	0.510433
USP1	0.0116971	0.100002	1.16213
GPR183	0.0117161	0.100099	0.219707
TLN2	0.011736	0.100203	1.34571
PCOLCE2	0.0117467	0.100229	1.46235
CH507-9B2.5	0.0117549	0.100233	0.808002
H3-3A	0.0118292	0.100801	0.859012
KRT16	0.0118382	0.100811	2.82085
APEX1	0.0119002	0.101231	1.15907
DCBLD2	0.0119031	0.101231	1.20066
ZNF440	0.0119224	0.101328	0.639852
SGTA	0.0119871	0.101812	1.15929
HSPG2	0.0120022	0.101874	0.799232
FARP1	0.0120437	0.102159	1.19363
H1-2	0.0120642	0.102238	0.834855
STARD4	0.0120687	0.102238	0.797926
STRN	0.0121102	0.102455	1.186
SLC26A4	0.0121128	0.102455	3.05164
EIF5B	0.012118	0.102455	1.23795
EREG	0.0121522	0.102677	1.19764
CPT2	0.0121713	0.102732	0.785539
ANKRD18B	0.0121888	0.102732	1.23396
TRIM38	0.0121907	0.102732	0.784957
NATD1	0.0121925	0.102732	0.64341
PRR7	0.0121982	0.102732	1.32325
RMI1	0.0122165	0.102793	0.799061
SPTBN1	0.0122279	0.102793	1.13817
MGAT1	0.0122324	0.102793	0.860968
ADORA2B	0.0122375	0.102793	1.19457
PAFAH2	0.012245	0.102793	0.765529
WDR27	0.0123062	0.103179	0.821255
PPOX	0.0123238	0.103179	0.551917
GLIS2	0.0123265	0.103179	1.30316
KIF1C	0.0123305	0.103179	1.16471
RNF10	0.0123379	0.103179	0.853503
BOC	0.0123386	0.103179	1.90357
SMOX	0.0123559	0.103257	0.711218
ITPRID2	0.0123785	0.103366	0.813139
UBASH3B	0.0123848	0.103366	1.19668
ZBED6CL	0.0123959	0.103382	0.74794
ARHGEF18	0.012424	0.103382	0.848221
PITX1	0.012424	0.103382	1.24546
ZSWIM9	0.0124251	0.103382	1.23137
TUBE1	0.0124266	0.103382	1.3222
GIT1	0.0124366	0.1034	1.17021
TRIB1	0.0124909	0.103722	1.21463
JAG1	0.0124914	0.103722	1.19979
JADE1	0.0125094	0.103806	1.26587
HTATSF1	0.0125463	0.104045	1.18778
HOXB5	0.0126527	0.104836	0.781595
CLN6	0.0126577	0.104836	1.25533
SERPINE1	0.012672	NA	0.0502288
FAM126A	0.0127492	0.105481	0.827262
C9orf64	0.0127519	0.105481	0.79645
MAP2	0.0127643	0.105517	1.18516
ZMYM3	0.012777	0.105555	0.809034
MOB3C	0.0127932	0.105621	0.7226
PPP4R2	0.0128176	0.105692	1.15172
EPB41L2	0.012818	0.105692	1.19626
NCAPG2	0.0128574	0.105903	1.18925
FAM167A	0.0128606	0.105903	1.39304
NDUFA12	0.012868	0.105903	1.21885
STXBP6	0.0128952	0.106059	1.36126
PLEKHH3	0.0129184	0.106114	1.33054
GPRASP2	0.0129306	0.106114	0.719827
LTV1	0.0129335	0.106114	1.1831
SNRNP48	0.0129345	0.106114	1.19015
EFR3B	0.0129646	0.106239	0.649229
DHRS11	0.0129661	0.106239	0.648323
PDE5A	0.0130114	0.106543	1.37856
TMEM8B	0.0130388	0.106682	0.720991
POGLUT1	0.0130448	0.106682	1.28593
PAQR7	0.0130596	0.106735	0.79349
STAG2	0.013086	0.10686	1.14864
TSEN54	0.0130912	0.10686	1.25152
LAMA5	0.0131145	0.106982	1.1836
THAP7	0.0131559	0.107206	1.238
GRHL3	0.0131584	0.107206	1.47423
CCP110	0.0131949	0.107436	1.21835
NHP2	0.0132085	0.107479	0.826788
ZNF738	0.0132219	0.107521	0.666942
PAXIP1	0.0132735	0.10781	1.1731
INTS8	0.013274	0.10781	0.828604
CCN1	0.0132871	0.107848	1.26841
ATG12	0.0132953	0.107848	1.25531
RUFY1	0.0133321	0.108079	1.17564
PRMT2	0.0133545	0.108187	0.801067
EPHA4	0.0133654	0.108187	0.678762
TSPAN8	0.0133705	0.108187	1.3013
MKLN1	0.0134137	0.108353	1.16834
ZNF274	0.0134165	0.108353	0.496354
CYSRT1	0.0134261	0.108353	0.616208
ABCB1	0.013431	0.108353	0.358637
INTS13	0.0134326	0.108353	1.18583
SLC25A42	0.0134493	0.108387	0.667501
ZNF558	0.0134535	0.108387	1.36922
RCN1	0.013495	0.108654	1.18133
ZC2HC1C	0.0135216	0.10874	0.599811
PGM2L1	0.0135236	0.10874	0.783854
PAIP1	0.0135308	0.10874	1.18
TMEM268	0.0135758	0.109035	0.770377
FAM89B	0.0135988	0.109151	0.76352
SURF4	0.0136657	0.109601	0.875225
IL22RA1	0.0136716	0.109601	0.763485
CYB561D1	0.013739	0.110073	0.678733
GTF2E1	0.0138181	0.110638	0.750355
EPN1	0.0138342	0.110668	1.1381
SYNJ1	0.0138465	0.110668	0.696786
DNMT3A	0.0138545	0.110668	0.814639
ARHGAP29	0.0138558	0.110668	1.13092
ACKR2	0.0138935	0.110881	0.330839
USP15	0.0139072	0.110881	1.16943
TDRD5	0.0139082	0.110881	0.633451
LOXL4	0.0139629	0.111215	0.613768
SKA3	0.0139671	0.111215	1.18183
KLRG2	0.0140375	0.111707	1.34149
SYTL5	0.0140472	NA	0.122639
MAP7	0.0141417	0.112467	1.22251
EIF2S2	0.0141778	0.112639	1.14007
NIPSNAP2	0.0141806	0.112639	1.20701
ALPP	0.0142738	0.11331	1.79849
ATP12A	0.0142963	NA	0.0537537
ISCU	0.0143164	0.113578	1.19961
MAP3K12	0.0143644	0.11389	0.768365
TBC1D13	0.0144389	0.114411	0.827952
ABI2	0.0145082	0.11489	0.82586
ADAMTS14	0.014539	0.115048	0.734334
CRACD	0.0145459	0.115048	1.2281
ACVR1C	0.0146029	0.115429	1.56588
ADCK2	0.0146176	0.115475	1.37019
ZNF267	0.0146634	0.115732	1.26803
PDXDC1	0.0146689	0.115732	0.869621
EPCAM	0.0146794	0.115732	1.15555
MYCBPAP	0.0146858	0.115732	0.42168
EPHA10	0.0147173	0.11591	1.53846
MTCL1	0.0147787	0.116296	1.26116
PIK3R3	0.0147842	0.116296	0.659087
PCBP4	0.0148556	0.116787	0.77487
PRIM2	0.0148818	0.116922	0.785421
SCN8A	0.0149115	0.117085	0.738541
RAD51AP1	0.014943	0.11714	1.42784
VAT1	0.0149477	0.11714	0.87224
CDK12	0.0149516	0.11714	1.14576
TUBB6	0.0149546	0.11714	0.834091
TTC39B	0.0149655	0.117155	1.42232
SLC2A11	0.0150671	0.11784	0.680336
CCPG1	0.0150712	0.11784	2.21117
RBAK	0.015115	0.118111	1.22313
CD8B2	0.0151351	NA	0.0465641
JAZF1	0.015148	0.118299	0.340387
PRSS3	0.0151762	0.118445	0.832645
ZNF570	0.015186	0.118445	1.68624
GPR107	0.0151942	0.118445	0.855971
FILIP1L	0.0152159	0.118527	0.572245
SEMA4D	0.0152248	0.118527	0.821072
ZNF484	0.015232	0.118527	0.790574
GPC2	0.0152747	0.11872	0.479897
ZNF415	0.0152751	0.11872	1.50111
PCYOX1L	0.0152957	0.118762	0.776743
KRTAP3-1	0.01531	0.118762	0.617712
B3GNT3	0.0153153	0.118762	0.741105
MAGI1	0.0153223	0.118762	1.21618
DNAJB14	0.0153261	0.118762	1.19273
DARS2	0.015347	0.118852	1.24065
ARCN1	0.0153771	0.119015	0.851613
PRKCE	0.0154433	0.119398	1.45032
PIANP	0.015445	0.119398	0.283853
ST6GALNAC3	0.0154628	0.119464	0.617948
MGAT4A	0.01552	0.11976	1.32961
KDM4A	0.0155355	0.11976	0.811233
ZNF786	0.0155366	0.11976	1.24373
PM20D2	0.0155381	0.11976	1.22416
GANC	0.0155472	0.11976	1.40286
CIAO2A	0.0155695	0.119825	1.33399
SPRYD7	0.015579	0.119825	1.32713
B3GNT9	0.015596	0.119825	0.690679
NINJ1	0.0155995	0.119825	0.77729
NPM3	0.0156017	0.119825	1.17709
MACO1	0.0156442	0.120081	0.821497
LHFPL4	0.0156935	NA	6.39792
SUPT16H	0.0157475	0.120802	1.13187
POP1	0.0157575	0.120805	1.22346
ARMC7	0.0157664	0.120805	1.26642
LITAF	0.0157943	0.120947	0.862645
SRF	0.0158246	0.121107	1.23001
CORO2B	0.0158842	0.121408	0.467435
RPS17	0.0158902	0.121408	1.34381
TSPAN13	0.0159008	0.121408	0.809915
MALSU1	0.0159059	0.121408	1.24485
PYGL	0.0159165	0.121408	1.20418
TPRKB	0.0159199	0.121408	1.22441
AHCYL1	0.0159484	0.121554	0.827191
SYNJ2BP	0.0160234	0.122054	0.814435
HNRNPH1	0.0160364	0.122082	1.1387
DCHS2	0.0160554	NA	0.138534
ZNF30	0.0160699	0.122203	1.39439
USP53	0.0160712	0.122203	1.16412
H2AZ2	0.0160921	0.12229	0.874727
SMC1A	0.0161256	0.122389	1.14725
ASPM	0.0161321	0.122389	1.21602
EIF4A3	0.0161333	0.122389	0.833621
PTRHD1	0.0161561	0.122491	1.40063
ERCC6L2	0.0161763	0.122542	0.796464
DDX41	0.016201	0.122542	1.16132
NEURL1	0.0162014	0.122542	0.240421
IQCJ-SCHIP1	0.0162081	0.122542	1.76681
SEMA4B	0.0162101	0.122542	1.19106
KMT5A	0.0162272	0.1226	1.17644
KLF16	0.0162546	0.122736	1.19716
EI24	0.0162785	0.122845	0.863254
BIRC5	0.0163066	0.122986	0.869149
FAM189B	0.016331	0.123098	1.17295
ABL1	0.0163491	0.123164	0.867612
AMER1	0.016382	0.123319	0.67285
BCLAF1	0.0163887	0.123319	1.16447
RABEP1	0.0164706	0.123863	1.18713
NCOR2	0.0165864	0.124604	1.15642
TONSL	0.0165883	0.124604	0.874496
ABCA4	0.0166061	0.12465	2.07324
CENPU	0.0166136	0.12465	1.15543
ALG2	0.0166256	0.124668	0.826433
PELI1	0.0166414	0.124715	0.84601
EIF3D	0.0166754	0.124855	1.14657
ALPK1	0.0166793	0.124855	0.676748
TMEM38A	0.0167382	0.125189	0.74773
ACBD7	0.0167432	0.125189	0.7839
GPR22	0.0168016	0.125553	0.372136
RTL8A	0.0168243	0.12565	0.807419
EEA1	0.0168558	0.125813	1.20533
ZNF84	0.0169099	0.126145	1.29077
WDR54	0.0169386	0.126255	0.681486
GVQW3	0.0169441	0.126255	0.696692
TASP1	0.0169652	0.126302	1.26761
HS6ST3	0.0169762	0.126302	2.3153
ZNF510	0.0169912	0.126302	0.744579
RALGPS1	0.0169922	0.126302	0.74111
METTL2A	0.0169991	0.126302	1.18747
C21orf91	0.0170124	0.126329	0.79187
LIN9	0.0171103	0.126886	1.33537
KCNJ12	0.0171123	0.126886	1.3447
PRR5L	0.0171187	0.126886	1.82442
MTREX	0.0171265	0.126886	1.14405
PRR36	0.0171368	0.126886	1.30205
EXOSC8	0.0171593	0.126886	1.20782
OAZ2	0.0171645	0.126886	1.16723
CALCOCO1	0.0171656	0.126886	0.717269
BTBD19	0.0172456	0.127405	0.494541
TRIM35	0.017256	0.12741	1.22615
SETD1B	0.0173019	0.127676	1.14721
UBXN7	0.0173329	0.127832	0.872647
DDRGK1	0.0173522	0.127902	1.32905
KBTBD3	0.0174284	0.128319	0.593725
EFCAB10	0.0174339	0.128319	1.93729
SYT7	0.0174384	0.128319	1.17128
TMEM92	0.0174839	0.128581	0.324861
POLR2K	0.0175024	0.128645	1.40636
PDLIM1	0.0175647	0.128989	1.19475
LMBR1	0.0175691	0.128989	1.1719
BCL2L2	0.0176005	0.129146	0.805962
SPATA13	0.0176347	0.129286	1.1882
RRAS2	0.0176394	0.129286	1.23064
RPL3	0.0176588	0.129355	0.877171
PTGER2	0.0176691	0.129358	2.13747
SRGAP3	0.0178003	0.130245	0.69989
MFSD14B	0.0178463	0.130408	0.859551
RBM15B	0.0178606	0.130408	1.18207
NFIX	0.0178664	0.130408	1.16357
SLC25A43	0.0178709	0.130408	1.26303
MICA	0.0178727	0.130408	0.780096
H6PD	0.0179437	0.130852	0.809751
MTX3	0.0179886	0.131106	1.19105
CDA	0.0181941	0.132529	0.693122
SREK1	0.0182189	0.132624	1.16356
SH2D1B	0.0182275	0.132624	0.296699
REEP1	0.0182479	0.132698	1.50456
ANKRD34A	0.018256	NA	0.0759833
CDC42EP4	0.0182999	0.132925	0.827624
SLC7A8	0.0183049	0.132925	0.740934
BCAN	0.0183098	0.132925	0.666714
SEPTIN7	0.0183279	0.132982	1.19953
KCNJ2	0.0183504	0.133071	0.501182
ZCCHC7	0.0184403	0.133521	1.18553
FZD6	0.0184406	0.133521	1.18106
MFSD6L	0.0184504	0.133521	0.270515
NUTM2B	0.0184536	0.133521	0.36723
IRS2	0.0185173	0.133908	1.21566
BDKRB2	0.0185462	0.134042	0.561738
LRFN3	0.0185764	0.134186	1.20928
TAF12	0.0186131	0.134376	1.25301
UAP1	0.0186495	0.134565	0.850544
ANKZF1	0.0186649	0.1346	0.796275
ETAA1	0.0186866	0.134662	1.2464
RPF1	0.0186941	0.134662	1.19391
CEACAM1	0.0187161	0.134745	0.662925
HNF1B	0.0187275	0.134753	1.20523
NCAPD2	0.0189058	0.135961	0.848137
ESRRA	0.0189229	0.136009	0.794652
PSPH	0.018947	0.13605	1.21075
CPEB4	0.0189496	0.13605	0.756515
FNBP1L	0.0189648	0.136084	1.17296
ZBED3	0.0190083	0.136321	1.32542
SEC14L1	0.0190524	0.136552	0.812463
MTA1	0.0190616	0.136552	1.1422
THOC1	0.0191185	0.136884	1.22631
AAMP	0.0192361	0.137651	0.846078
CERS4	0.0192551	0.13771	0.540385
FAM131A	0.0192952	0.137911	0.798425
FKBP1C	0.0193044	0.137911	2.14711
ECM1	0.0193181	0.137934	0.714061
STK32A	0.0193604	0.138159	0.295213
CDHR3	0.0193851	0.13826	1.48911
CUL9	0.0193959	0.138261	0.780317
FBXO48	0.0194557	0.138611	1.60701
C11orf95	0.0194806	0.138713	1.2674
RTF2	0.0194971	0.138754	0.82052
LDB1	0.0195419	0.138997	0.84465
C12orf29	0.0195573	0.13903	1.30429
TMEM81	0.0195813	0.139125	0.543532
RAC2	0.0196432	0.139488	0.777122
WHRN	0.0196712	0.139553	0.66536
FAM171B	0.0196793	0.139553	1.236
P2RY1	0.0196845	0.139553	1.48216
BLVRB	0.01973	0.139791	0.801455
SIAH2	0.0197396	0.139791	1.22366
NABP2	0.0198	0.140054	1.18431
ZNF675	0.0198066	0.140054	1.26856
NBN	0.0198091	0.140054	1.16138
SON	0.0198226	0.140074	0.823546
ANKRD16	0.0199097	0.140612	1.36654
ATP5PO	0.0199955	0.141142	0.819994
ZNF846	0.0200505	0.141453	0.533015
CAPN15	0.0200728	0.141472	1.13712
STRA6	0.0200832	0.141472	1.42095
UBR1	0.0200859	0.141472	1.31235
ZNF25	0.0201136	0.141485	0.620554
UBLCP1	0.0201182	0.141485	1.23419
TNXB	0.0201204	0.141485	0.725188
PLEKHM3	0.0201669	0.141736	0.8011
MACIR	0.0202428	0.142192	1.33467
ESRRG	0.0202894	0.142342	1.76038
LIF	0.0202968	0.142342	1.41213
LUC7L	0.020297	0.142342	0.850897
CSNK2B	0.0203209	0.142409	1.51472
NECTIN2	0.0203285	0.142409	1.15472
C11orf94	0.0203634	NA	0.186658
EPB41L1	0.0203968	0.142811	1.17008
GPR108	0.0204746	0.143253	0.81977
UBE2L6	0.0204888	0.143253	0.824256
RAC3	0.0205003	0.143253	1.29128
FAM168A	0.020508	0.143253	0.855296
ID3	0.0205152	0.143253	0.807416
NFIB	0.0205633	0.143512	0.819694
STARD13	0.0205889	0.143568	0.673477
ODAD2	0.0205934	0.143568	0.828977
PLXND1	0.0206124	0.143624	1.23937
CASP9	0.0206516	0.14382	0.795992
SLC36A1	0.020715	0.144184	0.813891
SERBP1	0.0208134	0.144791	1.11648
C1orf21	0.0208677	0.145091	1.53245
SYF2	0.0208889	0.145161	1.21491
ABCC10	0.0209116	0.145241	0.83571
DGAT2	0.0209321	0.145306	0.781481
ZNF782	0.020974	0.145519	0.695446
AGGF1	0.0210084	0.14568	1.28373
ARMCX3	0.0210264	0.14571	0.822791
CTDSP1	0.0210354	0.14571	1.1496
MFSD6	0.0210569	0.14571	1.22362
SSPN	0.0210576	0.14571	0.611116
DYRK2	0.0210944	0.145822	1.17336
CCDC7	0.0210963	0.145822	1.63603
CFI	0.0211021	NA	0.05748
BLOC1S4	0.0211074	0.145822	0.77387
RDX	0.0211503	0.14604	1.17969
ATG4A	0.0212066	0.146352	0.762826
RASSF8	0.0212381	0.146439	1.37069
NPTX2	0.0212419	0.146439	0.830542
RIPOR3	0.0212937	0.14665	0.377464
IFTAP	0.021295	0.14665	1.47488
TFAP4	0.0213355	0.146729	1.2497
MGAM	0.0213363	0.146729	1.71589
CHD9	0.0213403	0.146729	0.794087
TMPRSS4	0.021352	0.146731	0.720901
GPSM3	0.0213859	0.146887	0.372955
EVI5	0.0214147	0.147007	0.81558
KLHL3	0.0214156	NA	13.0305
SH3TC1	0.021426	0.147007	0.704185
FBXO45	0.0214492	0.147063	1.15319
CCDC85A	0.0214568	0.147063	1.54953
DNAJC10	0.0214936	0.147176	1.15066
AP2M1	0.0214986	0.147176	0.886521
MTHFS	0.0215173	0.147176	1.73326
TDRD7	0.0215241	0.147176	0.826639
RUVBL2	0.0215299	0.147176	1.15681
BTG3	0.0215951	0.147544	0.804906
GRK1	0.0216202	NA	21.2702
EIF3M	0.0216544	0.147871	1.14646
CBLL1	0.0216768	0.147947	1.28079
AMIGO2	0.0216889	0.147951	0.685429
FOCAD	0.0217055	0.147987	0.823788
CORO1B	0.0217365	0.148121	0.850822
CHDH	0.0218277	0.148664	1.188
DAB2IP	0.0218696	0.148871	0.792612
SLC25A45	0.021883	0.148885	0.577868
GJB5	0.0219059	0.148962	0.675257
TRIM52	0.0220143	0.149622	0.698292
NRDC	0.0221018	0.150137	1.13324
CORO1A	0.0221275	0.150233	0.690134
BRD4	0.0221747	0.150475	1.13179
CEP120	0.022196	0.150541	1.18143
AKR7A2	0.0222101	0.150558	0.824567
NAGPA	0.0222334	0.150637	1.2393
FBXO34	0.0222623	0.15069	0.85534
MST1R	0.0222876	0.15069	0.833133
SETD4	0.0223037	0.15069	0.76832
PDK3	0.022305	0.15069	0.793323
ARID4A	0.0223064	0.15069	1.2559
PCNT	0.0223143	0.15069	0.872519
APOL2	0.0223222	0.15069	0.826216
KRT6A	0.0223592	0.150861	1.47031
ARPC2	0.0224078	0.151049	1.14336
KANK2	0.0224103	0.151049	0.803153
PGGHG	0.022428	0.15109	1.45
PIP5K1A	0.0224424	0.151108	1.132
NEU1	0.0224762	0.151257	0.765805
RAG1	0.0225217	0.151485	0.532307
CDKL1	0.0225452	0.151565	1.29426
FCHO1	0.0225814	0.151695	0.650864
ST3GAL1	0.0225879	0.151695	1.59561
TAF4	0.0226073	0.151747	1.16482
IFIH1	0.0227245	0.152402	1.27654
ZNF264	0.0227306	0.152402	1.17611
RHD	0.0227401	0.152402	0.273519
KCNK1	0.0228588	0.153095	0.828525
HNRNPH3	0.022867	0.153095	1.20197
ARHGEF28	0.0229068	0.153236	1.22021
RPUSD1	0.0229117	0.153236	1.16531
ZNF703	0.0229784	0.153603	1.23311
HAPLN3	0.0229932	0.15362	1.30688
NDUFS6	0.0230046	0.15362	1.24931
MRPL57	0.0230384	0.153767	1.18284
MYBBP1A	0.0230552	0.1538	1.1305
STAT1	0.0231304	0.154207	0.866881
FMNL3	0.0231399	0.154207	0.856207
EFNA1	0.0231757	0.154366	1.36565
DYRK3	0.0232968	0.155088	0.807774
ATL1	0.0233079	0.155088	1.42214
CCDC81	0.023337	0.155202	2.82802
ATP5F1D	0.0233564	0.155251	1.14891
CCDC6	0.0233834	0.155278	1.16378
JUND	0.0233844	0.155278	1.15277
LIMA1	0.0234056	0.15534	0.858792
HSF1	0.0234217	0.155368	1.15179
ACTN4	0.023445	0.155443	1.13852
KRT80	0.0234656	0.155472	0.782071
ZC4H2	0.0234734	0.155472	0.535203
HEY1	0.023486	0.155476	5.09147
ATF5	0.0235086	0.155488	1.2887
[truncated: 12,330 more rows]

## Sheet: miR-125bKO-3 vs CC-CR
Gene Name	pvalue	DEseq padj	FoldChange
RUNX1	1.18043e-86	1.5407e-82	0.262373
CSMD3	8.23148e-80	5.37186e-76	27.8102
BICC1	2.73917e-67	1.19172e-63	3.56596
FSCN1	5.61341e-56	1.83166e-52	0.172597
CANX	4.62054e-45	1.20615e-41	0.468096
COBL	4.146e-41	9.01892e-38	3.39581
CD55	5.88848e-38	1.09795e-34	1.81827
ZFP36L1	1.32015e-36	2.15382e-33	1.92084
WWC3	7.2956e-36	1.05802e-32	0.00312404
ARPP19	5.81193e-34	7.58574e-31	1.76929
GOLM2	2.42239e-32	2.87427e-29	1.88931
LPCAT1	7.81751e-31	8.50284e-28	0.595349
SYNM	8.36549e-30	8.39895e-27	0.157876
SLC12A7	2.11521e-29	1.97198e-26	0.338675
CCT5	1.11868e-27	9.73399e-25	0.535827
ILDR2	1.67629e-26	1.36744e-23	3.90995
MAD2L1	7.60391e-26	5.83801e-23	0.457364
MYO5C	8.91516e-26	6.46448e-23	1.77021
ALDH1A3	1.09008e-25	7.48828e-23	1.92799
MTUS1	1.23491e-25	8.05899e-23	2.91027
SAMD5	2.75185e-24	1.71034e-21	0.0145622
ADAM10	6.34593e-24	3.76487e-21	1.6599
TJP1	1.19364e-23	6.77364e-21	1.63993
DROSHA	1.73339e-23	9.42677e-21	0.524424
TRPM7	1.32594e-22	6.65953e-20	1.75803
TFAP2A	1.3266e-22	6.65953e-20	2.87879
B2M	3.26333e-22	1.57752e-19	1.55323
TIMP2	5.81123e-22	2.70887e-19	2.04341
CLPTM1L	6.05023e-22	2.72302e-19	0.579512
JCAD	3.92292e-21	1.70673e-18	0.448727
EIF2AK4	5.00452e-21	2.10707e-18	1.69866
ARHGAP44	2.39219e-20	9.75715e-18	0.322192
JAG1	2.69762e-20	1.06695e-17	0.438892
SEPTIN9	3.07502e-20	1.18045e-17	1.58982
AGPAT4	4.62921e-20	1.70652e-17	0.244458
CTDSPL2	4.70692e-20	1.70652e-17	1.78452
LTN1	9.75355e-20	3.44063e-17	0.422779
MXRA7	1.53394e-19	5.21595e-17	1.73757
RUNX2	1.55855e-19	5.21595e-17	1.60442
ANAPC11	1.60395e-19	5.23369e-17	1.76717
SRP14	2.66514e-19	8.48426e-17	1.68702
CNN3	3.77951e-19	1.17453e-16	1.71042
CDH23	3.94546e-19	1.19759e-16	3.2084
USP8	5.44441e-19	1.61501e-16	1.65367
MYO5A	3.02315e-18	8.76847e-16	1.83298
ONECUT3	4.50641e-18	1.27864e-15	0.00931801
COPS2	5.69846e-18	1.58248e-15	1.66867
NPLOC4	9.35942e-18	2.54498e-15	1.4784
MGMT	1.16538e-17	3.1042e-15	0.000840062
PAK6	1.20692e-17	3.15054e-15	2.05788
MYO10	1.4942e-17	3.82398e-15	0.646995
AKAP12	1.84346e-17	4.62708e-15	1.8684
ANO1	2.30892e-17	5.68605e-15	0.0514232
ICE1	2.91921e-17	7.05585e-15	0.629289
WDR45B	3.17599e-17	7.53691e-15	1.59205
RNF128	3.85342e-17	8.98123e-15	0.205131
LGALS1	3.99188e-17	9.14071e-15	0.542456
GPX2	5.86561e-17	1.31997e-14	0.380315
NRP1	1.59334e-16	3.52478e-14	0.459588
EXOC3	1.72689e-16	3.75656e-14	0.587846
RPL22L1	3.02414e-16	6.47066e-14	1.74623
SECTM1	3.50882e-16	7.38663e-14	1.91936
ARHGDIA	1.3356e-15	2.76703e-13	1.4552
H4C9	1.41281e-15	2.86946e-13	0.317774
NSUN2	1.42901e-15	2.86946e-13	0.605552
NR3C1	1.76334e-15	3.48714e-13	1.78808
LEO1	2.08185e-15	4.05557e-13	1.77081
HDGFL3	3.89881e-15	7.42e-13	1.64815
BIRC3	3.92262e-15	7.42e-13	2.21805
SMPD3	4.19285e-15	7.81787e-13	0.218538
NT5E	4.68457e-15	8.57975e-13	0.377103
MINDY2	4.73906e-15	8.57975e-13	1.8042
HACD3	4.79866e-15	8.57975e-13	1.56012
HGS	4.94059e-15	8.71413e-13	1.48791
ADARB1	6.98641e-15	1.21582e-12	0.587614
ISYNA1	8.63823e-15	1.4835e-12	0.521635
RTF1	1.26087e-14	2.13726e-12	1.55318
PKP2	1.32475e-14	2.21675e-12	0.594035
GPS1	1.37145e-14	2.26584e-12	1.64098
HIVEP2	1.79878e-14	2.93471e-12	1.63514
BRD9	1.89756e-14	3.05765e-12	0.611574
ZNF609	2.21e-14	3.51767e-12	1.481
FEM1B	2.48898e-14	3.90037e-12	1.4526
RFX7	2.5102e-14	3.90037e-12	1.66687
UBE2O	2.723e-14	4.18125e-12	1.58599
CAMK2N1	2.84802e-14	4.32236e-12	1.69973
TWSG1	3.4582e-14	5.1881e-12	1.48971
FAAP100	4.21049e-14	6.24492e-12	1.6407
SERF2	6.19805e-14	9.08955e-12	1.84256
CD44	6.40318e-14	9.28603e-12	1.46574
TNIK	6.68237e-14	9.58442e-12	0.609456
SLC43A2	7.20949e-14	1.02281e-11	0.567565
NEDD4	7.86272e-14	1.10349e-11	1.76128
TSPAN3	9.55727e-14	1.32704e-11	1.43313
SEMA5A	9.80789e-14	1.3475e-11	0.082722
PTPN9	1.17254e-13	1.59417e-11	1.5382
RDX	1.31709e-13	1.77223e-11	1.71925
PDIA3	1.34327e-13	1.78902e-11	1.50082
SYNGR2	1.85142e-13	2.44088e-11	1.61221
PIAS1	2.08853e-13	2.72596e-11	1.55601
SPINT1	2.12946e-13	2.75185e-11	1.65597
CRTC3	2.92061e-13	3.73724e-11	1.55004
ABHD2	3.84612e-13	4.87375e-11	1.53328
LGALS3BP	5.08445e-13	6.38099e-11	1.57677
NANS	5.13846e-13	6.38735e-11	0.635283
LGR4	5.40694e-13	6.65768e-11	1.40922
ADGRL1	6.16795e-13	7.52374e-11	0.647193
MCTP2	6.30038e-13	7.61412e-11	1.60968
ZNF622	6.54244e-13	7.83412e-11	0.557586
JDP2	7.18175e-13	8.52147e-11	1.75483
GABRQ	7.42231e-13	8.72757e-11	0.0611949
FAM169A	8.93277e-13	1.03657e-10	1.77966
PRKAR2B	8.97427e-13	1.03657e-10	1.88515
TBC1D2	1.0346e-12	1.17619e-10	0.468809
MGA	1.03633e-12	1.17619e-10	1.45638
IQGAP1	1.0912e-12	1.22779e-10	1.41608
UST	1.13114e-12	1.26185e-10	2.3225
KAT2B	1.26248e-12	1.39643e-10	2.5726
FOXK2	1.34458e-12	1.47475e-10	1.59019
COL4A4	1.394e-12	1.51621e-10	3.45369
PYGO1	1.54943e-12	1.67133e-10	2.09985
CEP72	1.64492e-12	1.75979e-10	0.527493
TMOD2	1.83935e-12	1.9518e-10	2.04241
NELL2	1.86306e-12	1.96102e-10	1.84542
H1-0	2.65447e-12	2.77169e-10	0.623969
DDIT4	3.08929e-12	3.20011e-10	2.38439
PDGFC	3.21944e-12	3.30867e-10	2.42358
PFKL	3.56159e-12	3.63171e-10	0.678946
KRT17	3.73656e-12	3.78058e-10	1.93089
SEC14L1	3.82321e-12	3.8385e-10	1.52129
RSL24D1	5.04593e-12	5.02744e-10	1.61532
HS3ST5	5.12324e-12	5.06579e-10	0.15059
PLD1	5.24077e-12	5.14304e-10	1.72716
SMAD3	5.28169e-12	5.14453e-10	1.55757
SMG6	6.11485e-12	5.91192e-10	0.62982
RRP1	7.35776e-12	7.02877e-10	0.667623
BLOC1S6	7.37773e-12	7.02877e-10	1.60468
APOL3	7.53217e-12	7.1239e-10	0.318282
CAV1	7.96791e-12	7.48181e-10	1.64638
SECISBP2L	8.02935e-12	7.48565e-10	1.72481
DAP	8.15922e-12	7.55277e-10	0.698223
CBR1	9.73579e-12	8.9487e-10	0.641545
BCAM	1.06619e-11	9.73144e-10	1.68308
CDR2L	1.11441e-11	1.01009e-09	1.57122
TONSL	1.13422e-11	1.02095e-09	0.6686
IRX2	1.18701e-11	1.06115e-09	0.00304877
MAGEE1	1.21476e-11	1.07858e-09	0.003077
SPPL2A	1.25615e-11	1.10779e-09	1.67427
DMXL2	1.35018e-11	1.18272e-09	1.57728
GGA3	1.82207e-11	1.58544e-09	1.52745
TMEM87A	1.90245e-11	1.64442e-09	1.75439
UTRN	2.04278e-11	1.75411e-09	1.62796
FAM171B	2.08013e-11	1.7745e-09	1.68856
SPRED1	2.11101e-11	1.78915e-09	1.59672
IRS1	2.21542e-11	1.86553e-09	1.61156
TSPAN13	2.3579e-11	1.97277e-09	0.597881
DIAPH2	2.73842e-11	2.27655e-09	1.49782
TK1	3.24358e-11	2.67944e-09	1.41716
SLC27A2	3.48108e-11	2.85724e-09	1.76085
GPR161	3.5026e-11	2.85724e-09	2.25253
ANXA2	3.53647e-11	2.86686e-09	1.52507
PELI1	3.55832e-11	2.86686e-09	0.636069
GRB2	5.07353e-11	4.06256e-09	1.42711
GNB5	5.24937e-11	4.17773e-09	1.72952
MAPK6	5.44125e-11	4.3042e-09	1.50952
PRDX1	6.31468e-11	4.96501e-09	0.681369
WBP2	6.45485e-11	5.04483e-09	1.56055
SSR3	7.26787e-11	5.64644e-09	0.710492
ABCC5	7.65485e-11	5.9119e-09	0.634117
KIF5A	8.09418e-11	6.21443e-09	0.293492
RNF111	8.46865e-11	6.46391e-09	1.63486
LIMCH1	8.90749e-11	6.75162e-09	1.81812
MAP1LC3A	8.94905e-11	6.75162e-09	2.41662
URB1	9.36889e-11	7.02775e-09	0.6513
CH507-9B2.5	1.01641e-10	7.58069e-09	0.623764
LOXL1	1.13748e-10	8.43547e-09	1.93401
MARCHF6	1.14694e-10	8.45753e-09	0.695758
OTULIN	1.23659e-10	9.06739e-09	0.617139
HIPK2	1.29159e-10	9.41779e-09	1.37037
CHP1	1.36305e-10	9.83357e-09	1.61799
CHTF18	1.36368e-10	9.83357e-09	0.63594
ARMC7	1.61151e-10	1.15568e-08	1.82479
ZNF737	1.71847e-10	1.22565e-08	0.137691
CMBL	1.75363e-10	1.24393e-08	0.675381
NEO1	1.90336e-10	1.34285e-08	1.47251
PDP1	2.03351e-10	1.42695e-08	1.43914
VWA5A	2.14581e-10	1.49771e-08	0.203447
SLC30A4	2.24864e-10	1.56113e-08	2.09095
FERMT1	2.30813e-10	1.59395e-08	0.708228
BMP4	2.62599e-10	1.79993e-08	0.601471
SOWAHB	2.63397e-10	1.79993e-08	2.74632
VPS18	2.71013e-10	1.84232e-08	1.54237
CXCL8	2.72837e-10	1.84512e-08	1.97986
CCDC85A	3.01228e-10	2.02662e-08	2.73612
C3orf70	3.03469e-10	2.03122e-08	0.320987
EEF1D	3.13896e-10	2.09029e-08	0.679951
UNK	3.39541e-10	2.24959e-08	1.63407
JUND	3.46019e-10	2.28093e-08	1.44974
TMEM106B	3.54228e-10	2.32331e-08	1.5414
HYOU1	3.73581e-10	2.43799e-08	0.733553
NES	3.76995e-10	2.44803e-08	0.694032
CALD1	3.81898e-10	2.46759e-08	1.37842
BNIP2	3.84451e-10	2.47185e-08	1.58221
MYEF2	3.94646e-10	2.52496e-08	1.61084
SORBS3	4.105e-10	2.61358e-08	1.79425
VPS39	4.15034e-10	2.62962e-08	1.54493
IL18	4.30078e-10	2.71178e-08	1.83241
ZNF770	4.58766e-10	2.8713e-08	1.461
USP36	4.59777e-10	2.8713e-08	1.41071
AHR	5.15048e-10	3.20115e-08	1.51819
MTRR	5.22284e-10	3.23073e-08	0.69161
ICE2	5.34322e-10	3.28961e-08	1.47965
HMGN5	5.86592e-10	3.59446e-08	1.80281
SLC12A6	5.96063e-10	3.63543e-08	1.74106
BICD2	6.07674e-10	3.68901e-08	0.704811
DUS1L	6.3274e-10	3.82339e-08	1.37299
BTC	6.40538e-10	3.85267e-08	1.80519
C4orf19	6.54626e-10	3.91935e-08	0.421329
UBE2G2	7.2007e-10	4.29148e-08	0.704326
TMOD3	7.56101e-10	4.48574e-08	1.53446
TNS3	7.60981e-10	4.49426e-08	1.48093
NAMPT	8.00145e-10	4.70428e-08	1.35357
MPZL3	9.06645e-10	5.30651e-08	0.544316
LSS	9.81685e-10	5.72007e-08	0.572762
TRABD2A	1.14211e-09	6.62525e-08	1.79661
SLC2A1	1.35838e-09	7.84495e-08	1.5756
AP1S2	1.36519e-09	7.84953e-08	0.665339
AP4E1	1.39379e-09	7.96698e-08	1.622
CANT1	1.39782e-09	7.96698e-08	1.44455
IGSF9B	1.41968e-09	8.05639e-08	0.693188
DCBLD2	1.61295e-09	9.11349e-08	1.34694
TUBB4B	1.62468e-09	9.12114e-08	0.70601
SIRPA	1.62828e-09	9.12114e-08	1.71437
CCT8	1.64645e-09	9.18351e-08	0.718329
HPGD	1.66564e-09	9.22923e-08	1.76858
ZSCAN29	1.66879e-09	9.22923e-08	1.61759
RETSAT	1.68367e-09	9.27226e-08	0.596348
MAP7	1.70521e-09	9.35145e-08	0.709879
TCF12	1.97242e-09	1.07716e-07	1.41571
PAX6	2.00569e-09	1.09076e-07	2.42269
FOXA3	2.01961e-09	1.09377e-07	0.374237
SATB1	2.05391e-09	1.10775e-07	1.89659
EIF3J	2.3359e-09	1.25466e-07	1.58627
UNC13D	2.39453e-09	1.28088e-07	1.45085
ATPSCKMT	2.50393e-09	1.33393e-07	0.583691
PROX1	2.84822e-09	1.51118e-07	0.335574
AKR1A1	2.87148e-09	1.51735e-07	0.641547
RAB27A	3.16579e-09	1.66612e-07	1.97582
STEAP2	3.23844e-09	1.69752e-07	1.6395
CKAP4	3.296e-09	1.72077e-07	1.39928
PRPSAP1	3.52274e-09	1.83183e-07	1.6221
MEF2A	3.54938e-09	1.83836e-07	1.41741
C1QTNF1	3.65595e-09	1.88606e-07	1.91051
TMPRSS4	4.20121e-09	2.15409e-07	0.551551
MFAP1	4.20849e-09	2.15409e-07	1.59159
SRD5A1	4.27404e-09	2.17909e-07	0.678338
PDCD6	4.37236e-09	2.22055e-07	0.449891
AFAP1L1	4.79195e-09	2.4242e-07	3.59485
ATP5PD	4.9277e-09	2.48326e-07	1.74039
ZNF592	5.28718e-09	2.65417e-07	1.37612
PMEPA1	5.89164e-09	2.94627e-07	1.42713
H2AC6	6.25252e-09	3.11481e-07	0.596454
MYEOV	7.45859e-09	3.7015e-07	0.60056
TRIP13	7.5821e-09	3.74855e-07	0.645323
EFL1	7.91183e-09	3.8968e-07	1.442
IGF2BP2	8.20733e-09	4.02715e-07	1.70067
TYRO3	8.48968e-09	4.15008e-07	1.4858
AQR	8.65536e-09	4.21529e-07	1.43942
PCNT	8.78595e-09	4.26298e-07	0.703722
CDIN1	9.14945e-09	4.42291e-07	1.78291
ATP9A	9.3528e-09	4.50453e-07	2.20763
WDR4	1.00871e-08	4.84032e-07	0.666667
CAMK4	1.04276e-08	4.98536e-07	1.97247
ZNF516	1.09851e-08	5.23276e-07	1.73772
MANEAL	1.10868e-08	5.26201e-07	1.60969
CEMIP	1.31702e-08	6.22819e-07	0.580629
CDH24	1.42061e-08	6.69379e-07	1.66964
UBE2H	1.50481e-08	7.06501e-07	1.33621
ARHGAP29	1.56123e-08	7.30365e-07	0.733794
SEMA4A	1.59398e-08	7.43021e-07	0.0943771
RHBDF2	1.61507e-08	7.50175e-07	1.44329
CHST14	1.64918e-08	7.63301e-07	2.16308
SLC38A2	1.67845e-08	7.74104e-07	1.29032
CCDC127	1.79054e-08	8.22891e-07	0.636672
WDR76	1.85269e-08	8.48467e-07	1.62546
EID1	1.95641e-08	8.92832e-07	1.52356
SCAMP2	2.21365e-08	1.00671e-06	1.33901
NKD2	2.22783e-08	1.00964e-06	0.413071
CTSE	2.29671e-08	1.03725e-06	0.443817
HOMER2	2.45581e-08	1.10528e-06	1.31327
RBBP5	2.49706e-08	1.11999e-06	0.659471
FSD1	2.61288e-08	1.16792e-06	0.417224
TP53BP1	2.81747e-08	1.25501e-06	1.39579
IRF2BPL	2.82695e-08	1.25501e-06	1.57724
P4HB	2.98953e-08	1.32269e-06	1.32436
KRT6A	3.08909e-08	1.36212e-06	0.380501
UGT8	3.33569e-08	1.46591e-06	1.4538
REEP3	3.41773e-08	1.49692e-06	1.36995
DUSP8	3.48273e-08	1.52029e-06	2.11579
DUSP4	3.50726e-08	1.52589e-06	1.66532
B4GALT1	3.69006e-08	1.59134e-06	1.3505
SEMA3C	3.69195e-08	1.59134e-06	1.53882
ZNF800	3.69428e-08	1.59134e-06	1.39095
SURF4	4.03306e-08	1.73156e-06	0.778433
TUBGCP4	4.32353e-08	1.85019e-06	1.44137
DIS3L	4.6228e-08	1.97179e-06	1.51256
ANTXR2	4.73654e-08	2.01372e-06	0.480094
PMP22	5.32217e-08	2.25536e-06	1.72279
ITPR2	5.52955e-08	2.33565e-06	1.73535
NHS	5.6021e-08	2.35328e-06	1.33111
EFCC1	5.60733e-08	2.35328e-06	0.552266
PDXK	5.63887e-08	2.35893e-06	0.748682
CCNI	6.08002e-08	2.53535e-06	1.35635
WDR72	6.18904e-08	2.57259e-06	1.72392
RELB	6.33805e-08	2.62617e-06	1.50817
POLR2M	6.37346e-08	2.63248e-06	1.73144
IRF2BP2	6.85525e-08	2.82255e-06	1.61358
ZMYND11	7.14106e-08	2.93072e-06	1.30425
SLC41A2	7.16288e-08	2.93072e-06	1.69743
LAMP3	7.46349e-08	3.04417e-06	1.92898
SDHA	7.82476e-08	3.18158e-06	0.690652
LYRM1	8.99736e-08	3.647e-06	1.59425
C5orf22	9.39903e-08	3.79802e-06	0.648571
BAIAP2	9.94747e-08	4.00724e-06	1.39819
MRPL58	9.98392e-08	4.00954e-06	1.4504
NCBP1	1.0409e-07	4.16742e-06	0.712872
ITM2B	1.05014e-07	4.19157e-06	1.36919
KATNBL1	1.10502e-07	4.39717e-06	1.6716
TIMELESS	1.14023e-07	4.52348e-06	0.768835
FN3K	1.15042e-07	4.55009e-06	1.56268
OPTN	1.19328e-07	4.70536e-06	1.4377
IGFBP2	1.21067e-07	4.75952e-06	1.46447
CYTH1	1.22561e-07	4.80381e-06	1.43738
PRNP	1.28183e-07	5.00911e-06	1.29456
PPT1	1.30652e-07	5.09036e-06	1.27715
UACA	1.31671e-07	5.1148e-06	1.38301
TM4SF1	1.33454e-07	5.16867e-06	1.3175
PLOD3	1.37108e-07	5.29446e-06	0.706491
FKBP4	1.43209e-07	5.51377e-06	0.678348
HEG1	1.55572e-07	5.95581e-06	1.87821
APOL1	1.55603e-07	5.95581e-06	0.576994
RAB11A	1.66423e-07	6.35134e-06	1.312
TSEN54	1.70331e-07	6.45455e-06	1.42431
TRIO	1.7056e-07	6.45455e-06	0.765556
SEC61A1	1.70611e-07	6.45455e-06	0.792644
GLS	1.75748e-07	6.62968e-06	1.34825
TTC9	1.85309e-07	6.97019e-06	1.88807
ZNF385B	2.00112e-07	7.50534e-06	1.65741
SPG11	2.02283e-07	7.56503e-06	1.58163
ARIH1	2.05263e-07	7.65454e-06	1.33684
MAP2	2.0863e-07	7.75795e-06	1.39648
SPATA5L1	2.24236e-07	8.31457e-06	1.59649
RYR2	2.2679e-07	8.38546e-06	0.175873
PARVA	2.3396e-07	8.62613e-06	1.35801
CYBC1	2.36618e-07	8.69953e-06	1.56073
FAS	2.37301e-07	8.70015e-06	1.86758
CFH	2.47942e-07	9.06482e-06	2.43569
CSNK1D	2.53031e-07	9.20244e-06	1.29269
TBC1D4	2.53116e-07	9.20244e-06	1.31518
CFAP97	2.54039e-07	9.21031e-06	1.43101
LAMA1	2.59684e-07	9.37092e-06	0.00895136
ACADVL	2.59904e-07	9.37092e-06	0.744629
NQO1	2.62151e-07	9.42587e-06	0.639022
NPAS2	2.6331e-07	9.44155e-06	2.15329
ALDH7A1	2.69819e-07	9.64842e-06	1.6168
MAPKBP1	2.84182e-07	1.011e-05	1.54473
EPOP	2.84276e-07	1.011e-05	0.603358
AEN	3.07817e-07	1.09175e-05	1.33936
ASPSCR1	3.1585e-07	1.1172e-05	1.52588
RPL17	3.20157e-07	1.12938e-05	0.576804
LYSMD2	3.23036e-07	1.13646e-05	1.63909
PKD2	3.24462e-07	1.13841e-05	1.53714
GPR162	3.35526e-07	1.17407e-05	0.460736
METTL23	3.45338e-07	1.20517e-05	1.65591
MUC1	3.48054e-07	1.21142e-05	0.496248
PCSK7	3.58907e-07	1.24587e-05	0.684688
LARP6	3.68383e-07	1.27537e-05	1.5512
CYFIP2	3.91218e-07	1.35084e-05	1.57136
ZNF219	4.09946e-07	1.41177e-05	1.75585
MRPL39	4.17501e-07	1.43401e-05	0.679791
AFMID	4.32458e-07	1.48148e-05	1.57741
OGFOD3	4.36667e-07	1.49198e-05	1.39976
LUC7L	4.38145e-07	1.49313e-05	0.729573
SERPINH1	4.51634e-07	1.53508e-05	0.734934
SUMO3	4.55291e-07	1.5435e-05	0.757711
NFIA	4.60081e-07	1.55569e-05	1.57635
GLIS2	4.7598e-07	1.6053e-05	1.64689
PIMREG	4.8315e-07	1.62528e-05	0.61496
SOX9	4.91672e-07	1.64969e-05	1.29225
TRIM8	5.21316e-07	1.74179e-05	1.35317
TES	5.21789e-07	1.74179e-05	1.29563
CHRNB1	5.45259e-07	1.81549e-05	2.07037
CPNE2	5.71692e-07	1.89706e-05	1.51346
KIFC1	5.72665e-07	1.89706e-05	0.764041
LRRFIP1	6.01015e-07	1.98593e-05	1.27383
FN3KRP	6.05697e-07	1.99247e-05	1.47445
KLF7	6.06046e-07	1.99247e-05	0.416909
ARL16	6.22638e-07	2.04188e-05	1.63973
BMP7	6.41854e-07	2.09962e-05	0.340136
PTCH1	6.54854e-07	2.13679e-05	0.608049
TRPM2	6.8038e-07	2.21454e-05	0.680582
PLEKHG4	6.94101e-07	2.25358e-05	0.565082
RPL4	7.01761e-07	2.2728e-05	1.28017
ATP2C2	7.09817e-07	2.2932e-05	0.264166
A4GALT	7.33229e-07	2.35718e-05	1.46055
OGDH	7.33233e-07	2.35718e-05	0.764158
DLD	7.49655e-07	2.40405e-05	1.25598
SH3BGRL2	7.54179e-07	2.41263e-05	1.45685
COX6C	7.61296e-07	2.42945e-05	1.372
SEPTIN3	7.74801e-07	2.46651e-05	0.536802
PIP5K1B	7.85736e-07	2.49524e-05	2.29591
GABRD	8.01873e-07	2.5403e-05	0.0101248
PML	8.28729e-07	2.61902e-05	1.40132
SBK1	8.33097e-07	2.62647e-05	1.37963
PLBD1	8.50168e-07	2.67383e-05	0.369582
ATAD3A	8.53052e-07	2.67645e-05	0.708896
JPT1	8.55325e-07	2.67715e-05	1.32371
KLF13	8.6052e-07	2.68696e-05	1.57044
SRP68	8.78592e-07	2.73684e-05	1.30144
CACHD1	8.81415e-07	2.7391e-05	1.60994
FRMD4B	9.26521e-07	2.87244e-05	2.1785
LRRC57	9.52785e-07	2.94686e-05	1.70224
TNFRSF11A	9.56921e-07	2.95265e-05	7.94159
PSMD13	9.72075e-07	2.99234e-05	0.70936
C21orf91	1.06051e-06	3.25688e-05	0.663489
DSC2	1.09656e-06	3.3597e-05	1.53892
ANKRD12	1.14861e-06	3.51094e-05	1.32443
TRAF7	1.15226e-06	3.51387e-05	0.771036
ZC3H12C	1.17838e-06	3.58512e-05	1.51852
EPDR1	1.22803e-06	3.7275e-05	1.43348
GSTK1	1.23866e-06	3.75103e-05	1.48603
BRWD1	1.30909e-06	3.95513e-05	0.700655
GPR153	1.43132e-06	4.31037e-05	1.58201
UBE2Q2	1.43327e-06	4.31037e-05	1.3788
EIF2B5	1.44051e-06	4.32218e-05	0.757142
ARHGAP11A	1.45294e-06	4.34948e-05	1.41167
TEX10	1.48943e-06	4.44851e-05	0.738155
PCGF5	1.5294e-06	4.54662e-05	1.36204
ZFAND6	1.53132e-06	4.54662e-05	1.36192
CSNK1G1	1.53273e-06	4.54662e-05	1.33832
AMIGO2	1.56679e-06	4.63714e-05	0.364792
IL6ST	1.58686e-06	4.6859e-05	1.30128
CCNB2	1.62022e-06	4.77361e-05	1.37447
A2M	1.68478e-06	4.95265e-05	3.20591
RPL31	1.70036e-06	4.9872e-05	1.23783
ITFG1	1.71924e-06	5.03127e-05	1.40397
CSK	1.76421e-06	5.15134e-05	1.32747
CDAN1	1.77498e-06	5.16269e-05	1.53427
TPT1	1.77879e-06	5.16269e-05	1.37124
ZNF808	1.77996e-06	5.16269e-05	0.544856
PDCD7	1.85268e-06	5.36169e-05	1.35053
S100A6	1.87106e-06	5.40288e-05	0.69764
PARP6	1.89861e-06	5.47035e-05	1.46502
NPR3	1.90886e-06	5.48775e-05	0.45689
CAV2	1.99234e-06	5.71518e-05	1.35125
B4GALNT1	2.00626e-06	5.74247e-05	0.454603
ANXA5	2.01572e-06	5.75692e-05	0.75757
DDX11	2.04578e-06	5.83002e-05	0.748904
CAST	2.13762e-06	6.07849e-05	1.24887
TMEM104	2.15181e-06	6.10552e-05	1.43021
ZDHHC11B	2.28893e-06	6.48051e-05	0.0107043
TRIM69	2.33131e-06	6.5862e-05	2.00548
WHAMM	2.39254e-06	6.73223e-05	1.46796
KMT2E	2.39332e-06	6.73223e-05	1.29647
KCTD2	2.40499e-06	6.75053e-05	1.40096
CPE	2.41712e-06	6.77001e-05	1.56289
CXADR	2.42412e-06	6.77508e-05	1.34093
ITPR1	2.45317e-06	6.83506e-05	0.695413
TOM1L1	2.46319e-06	6.83506e-05	1.49424
PTGS2	2.46444e-06	6.83506e-05	0.645811
DUS3L	2.46653e-06	6.83506e-05	0.671818
EWSR1	2.49785e-06	6.90718e-05	0.814682
MFSD2A	2.53114e-06	6.98445e-05	0.660627
PCLAF	2.54349e-06	7.00373e-05	1.41608
ITGB3	2.69914e-06	7.40228e-05	0.0370473
ALDH1A2	2.69958e-06	7.40228e-05	1.35375
IRS2	2.73321e-06	7.47881e-05	1.61869
FOSL2	2.88945e-06	7.88976e-05	1.3566
RPP25	2.94389e-06	8.02165e-05	1.36229
NOTCH3	3.06639e-06	8.33801e-05	1.6102
RAMP1	3.14101e-06	8.52317e-05	1.5998
CHMP2B	3.15635e-06	8.54702e-05	0.757673
KNL1	3.38937e-06	9.15902e-05	1.36112
CA2	3.42631e-06	9.23972e-05	2.04008
GLIS3	3.44812e-06	9.26838e-05	3.02195
BUB1B	3.45114e-06	9.26838e-05	1.42128
STARD9	3.50578e-06	9.39577e-05	1.56613
C15orf39	3.56251e-06	9.52825e-05	1.295
SLC9A3R1	3.64953e-06	9.74102e-05	1.3073
CYP2U1	3.69034e-06	9.82986e-05	1.51114
NFIB	3.71262e-06	9.86908e-05	0.678369
PROS1	3.79133e-06	0.000100578	1.57573
SLC5A3	3.81728e-06	0.000101061	0.66835
ARHGAP31	3.83646e-06	0.000101363	2.3532
PREB	3.87208e-06	0.000102098	0.759816
BRAF	4.03695e-06	0.00010623	1.33274
ENO3	4.08206e-06	0.000107201	0.266263
FAM20C	4.15883e-06	0.000108998	1.49986
SYK	4.35337e-06	0.000113868	0.704373
ALG2	4.41176e-06	0.000115165	0.726497
ITCH	4.427e-06	0.000115332	1.28347
SMARCA1	4.44834e-06	0.000115657	2.02962
NADK2	4.48815e-06	0.00011646	0.725016
FYN	4.50438e-06	0.000116649	1.72244
SOD1	4.52787e-06	0.000117025	0.752286
TESC	4.68005e-06	0.000120719	1.6643
EEA1	4.77922e-06	0.000123007	1.35699
MBIP	4.78759e-06	0.000123007	0.712725
CXCL16	5.01967e-06	0.000128717	1.33019
KDM5B	5.17967e-06	0.000132468	0.698598
OAZ2	5.18626e-06	0.000132468	1.3686
ANTXR1	5.27274e-06	0.000134414	1.29344
FAM174B	5.30068e-06	0.000134863	1.53268
SMC5	5.31169e-06	0.00013488	0.734247
SLTM	5.37402e-06	0.000136104	1.45789
COL12A1	5.38076e-06	0.000136104	1.73835
SNAPC4	5.4816e-06	0.000138387	0.741266
FOXRED1	5.50125e-06	0.000138598	0.675475
SEC61B	5.51122e-06	0.000138598	0.680204
PRRC2B	5.64625e-06	0.000141721	0.815648
SYPL1	5.70494e-06	0.000142919	1.32076
TMEM94	5.73992e-06	0.00014352	1.47648
LRRK1	6.06009e-06	0.000151225	1.32273
LY6E	6.07124e-06	0.000151225	1.25766
DYNC2I2	6.15194e-06	0.000152943	0.748672
FAM3C	6.31228e-06	0.000156631	1.36891
UBC	6.50708e-06	0.000161158	1.27866
CENPV	6.54839e-06	0.000161874	0.666989
PHF21A	6.61876e-06	0.000163305	1.49006
KLF9	6.72075e-06	0.000165508	1.77431
TBC1D1	6.747e-06	0.000165841	1.32235
TNFRSF10D	6.79682e-06	0.000166752	0.734646
RASSF8	6.83636e-06	0.000167408	1.75273
CHAC1	6.98617e-06	0.000170756	1.66414
DDX49	7.05243e-06	0.000172053	0.714472
LCMT2	7.15692e-06	0.000174276	1.5861
MYO9A	7.38785e-06	0.000179565	1.37393
ACOX1	7.59477e-06	0.000184251	1.30151
NUB1	7.77719e-06	0.000188205	1.33661
ARID5B	7.7866e-06	0.000188205	0.594195
UAP1L1	8.19317e-06	0.000197666	0.623282
DTWD1	8.44136e-06	0.000203278	1.59827
MAP2K5	8.95651e-06	0.000215286	1.5296
ZNF589	9.02541e-06	0.000216544	0.624331
ATP5PO	9.09393e-06	0.000217787	0.723225
DUT	9.43696e-06	0.000225588	1.46636
LLGL2	9.5323e-06	0.000227451	1.46387
LETM1	9.56591e-06	0.000227836	0.792377
NOP10	9.63756e-06	0.000229125	1.5284
SHMT2	1.00211e-05	0.000237811	0.719159
BDNF	1.02056e-05	0.000241748	0.666321
POPDC3	1.0392e-05	0.000245719	1.66834
GALNT10	1.06393e-05	0.000251111	0.75308
SEMA3G	1.07164e-05	0.000252474	0.511154
CMTM8	1.0753e-05	0.000252601	1.56968
PMPCB	1.07605e-05	0.000252601	1.29075
AREG	1.07813e-05	0.000252634	1.26169
KIAA1217	1.09146e-05	0.0002553	1.37174
TRIM54	1.12542e-05	0.000262771	0.289835
MEIS2	1.1282e-05	0.00026295	1.79843
KIF13A	1.1452e-05	0.000266437	1.3625
SYT1	1.14809e-05	0.000266635	1.34362
HDHD5	1.15353e-05	0.000267389	0.764125
CASKIN2	1.15543e-05	0.000267389	1.33568
BCAN	1.16273e-05	0.000268602	0.547546
CEP131	1.22277e-05	0.000281972	1.31814
TMSB4X	1.25328e-05	0.000288497	0.761539
FRMD5	1.28824e-05	0.000296023	1.41948
HMGN1	1.32257e-05	0.000303377	0.748746
NPTN	1.32514e-05	0.000303434	1.29938
NAAA	1.3734e-05	0.000313934	1.603
COMMD4	1.38253e-05	0.000315468	1.3216
RECQL5	1.39252e-05	0.00031667	1.49751
MCM3AP	1.39265e-05	0.00031667	0.767644
PARP12	1.4369e-05	0.000326163	1.33333
ERO1A	1.44988e-05	0.000328196	1.25985
SLC19A1	1.45088e-05	0.000328196	0.739992
GPAT3	1.45969e-05	0.000329617	1.86502
PITPNC1	1.46916e-05	0.000331182	1.55304
NEURL4	1.48383e-05	0.000333787	0.719767
RPS11	1.48583e-05	0.000333787	1.38034
SKAP2	1.48952e-05	0.000333963	1.34586
PRSS3	1.49173e-05	0.000333963	0.709012
BAD	1.5043e-05	0.0003362	1.54276
CLCF1	1.51066e-05	0.000337045	1.54468
MRPS6	1.52905e-05	0.000340566	0.731758
ZNF106	1.5478e-05	0.000344154	1.32086
MMP14	1.59511e-05	0.000354071	0.336058
KIF22	1.62092e-05	0.00035919	0.764295
IL27RA	1.62368e-05	0.00035919	1.4502
MSRB3	1.62986e-05	0.000359949	0.472382
CRTAP	1.69773e-05	0.000374304	1.36947
UBXN10	1.71634e-05	0.000377769	0.476167
EHD4	1.73822e-05	0.00038194	1.31341
MAOB	1.7479e-05	0.000383423	0.677292
SUMO2	1.79056e-05	0.000391806	1.40566
PFKM	1.79213e-05	0.000391806	0.778819
SEMA6B	1.84205e-05	0.00040191	0.570167
CST3	1.8445e-05	0.00040191	1.27769
CDX2	1.89651e-05	0.000412214	0.502753
C1QL1	1.8981e-05	0.000412214	1.58092
FGD4	1.90277e-05	0.00041254	1.44044
RECQL4	2.01295e-05	0.000435705	0.756371
IGFBP4	2.05715e-05	0.000444535	1.35265
GTF3C5	2.10434e-05	0.000453981	0.797014
ATP6V0E2	2.12688e-05	0.000458085	1.32522
CHD2	2.16851e-05	0.000466283	1.27105
MORF4L1	2.20235e-05	0.00047278	1.31738
GCDH	2.23606e-05	0.00047923	0.654467
NMB	2.28972e-05	0.000489925	1.39609
SIN3A	2.30971e-05	0.000493394	1.24341
RNF213	2.31718e-05	0.00049418	1.46931
SHROOM3	2.32148e-05	0.000494291	1.2384
MGLL	2.34774e-05	0.000499066	0.487185
AAMP	2.41447e-05	0.000512417	0.760642
CEBPB	2.45919e-05	0.000521061	1.39672
CCDC137	2.54064e-05	0.000537446	1.46826
COX5A	2.67367e-05	0.000564673	1.26062
IPO7	2.69882e-05	0.000569063	0.809089
CDC42EP3	2.71527e-05	0.000571282	1.40587
HSBP1	2.7181e-05	0.000571282	0.756005
C5orf15	2.78167e-05	0.000583703	1.35189
CHPF2	2.7917e-05	0.000584867	1.32552
PSIP1	2.80664e-05	0.000587056	1.25046
MAGT1	2.8185e-05	0.000588593	1.3543
WASL	2.8562e-05	0.000595514	1.27891
CMIP	2.92331e-05	0.000608534	1.29784
MED10	2.96192e-05	0.000615589	0.684785
RPL23A	3.01734e-05	0.000626109	1.43728
TP53INP2	3.03611e-05	0.000629005	1.69782
RPTOR	3.05777e-05	0.000632489	1.29969
RPL26	3.12192e-05	0.000644735	1.34669
CEP152	3.14318e-05	0.000648101	1.35825
SUSD2	3.18291e-05	0.000655257	2.05018
SELENON	3.19026e-05	0.000655736	1.40374
ARSJ	3.19631e-05	0.000655947	2.07633
ALYREF	3.22335e-05	0.000660457	1.41876
HSPA5	3.24808e-05	0.000664481	0.835283
PDE8A	3.29664e-05	0.000672325	1.28145
USP3	3.29672e-05	0.000672325	1.31683
DDX59	3.32474e-05	0.000676982	1.61212
ITSN1	3.33835e-05	0.000678694	0.77043
RABGGTB	3.4819e-05	0.000705862	0.776663
TAGLN2	3.4828e-05	0.000705862	0.820538
ANKMY1	3.50828e-05	0.000709923	0.663133
NT5C	3.57536e-05	0.000722379	1.46959
SMARCD3	3.64624e-05	0.00073556	1.32049
CSF2	3.65803e-05	0.0007368	2.24635
FANCI	3.68606e-05	0.0007413	1.2396
ZNF277	3.69668e-05	0.000741469	1.5294
MFGE8	3.69826e-05	0.000741469	1.33514
MET	3.73541e-05	0.000747198	1.24825
ASL	3.73828e-05	0.000747198	0.586775
HLCS	3.75489e-05	0.00074937	0.804328
SIPA1L2	3.78547e-05	0.000754319	0.500919
COCH	3.82703e-05	0.00076144	1.33685
TTN	3.8454e-05	0.0007622	0.566235
SGSH	3.84644e-05	0.0007622	1.50962
LMBR1	3.84838e-05	0.0007622	1.22686
TRAF2	3.85703e-05	0.000762758	0.732962
THOC6	3.90249e-05	0.00077058	0.733986
RMDN3	3.96201e-05	0.00078115	1.38998
MACC1	3.9707e-05	0.000781684	0.707077
SEC11A	4.16947e-05	0.000819576	1.35444
VPS13C	4.1985e-05	0.000824043	1.31153
AIF1L	4.22895e-05	0.000828772	0.72573
GRK5	4.27127e-05	0.000835811	0.583715
SPIRE1	4.36158e-05	0.000852205	1.34703
LIG1	4.40257e-05	0.00085893	0.750269
MARS1	4.42744e-05	0.000862492	0.796831
TBCD	4.43852e-05	0.000863361	1.23709
HLA-DRB1	4.47971e-05	0.000869426	1.59822
VPS13A	4.48302e-05	0.000869426	0.787395
GRHL2	4.59184e-05	0.00088921	0.748415
TTC23	4.67139e-05	0.000903273	1.46975
CDC42EP4	4.87566e-05	0.000940759	0.789831
ZNF362	4.87966e-05	0.000940759	1.55704
EHMT2	4.91571e-05	0.000946311	0.748759
RNF141	4.97847e-05	0.00095698	1.29883
GDPD3	5.01045e-05	0.000961711	0.292175
PIGB	5.08837e-05	0.000975234	1.71858
PSMA4	5.2059e-05	0.000996297	1.33776
THNSL2	5.39136e-05	0.00103028	0.159436
DEK	5.40357e-05	0.0010311	1.20291
PBX1	5.49389e-05	0.00104681	1.40788
TRANK1	5.55041e-05	0.00105379	0.554912
ERP44	5.55364e-05	0.00105379	0.777801
KIF20A	5.55666e-05	0.00105379	0.781261
MAPK4	5.56649e-05	0.00105379	2.35056
FST	5.5709e-05	0.00105379	0.0552455
MTPN	5.76199e-05	0.00108836	1.2356
NOC2L	5.8365e-05	0.00110063	0.73848
ZNF704	5.84385e-05	0.00110063	1.93722
HHAT	5.86731e-05	0.00110337	2.00143
C5orf24	5.87529e-05	0.00110337	1.26496
MOB1B	5.88653e-05	0.00110389	1.35633
MYADM	5.89962e-05	0.00110476	0.806811
RPL39	5.98245e-05	0.00111867	0.712688
SPRED2	6.05393e-05	0.00112941	1.27076
NARF	6.05721e-05	0.00112941	1.26738
SNX18	6.12623e-05	0.00114065	1.2902
ARPIN	6.1421e-05	0.00114197	1.48901
FAM81A	6.22109e-05	0.00115502	1.58105
DEGS1	6.33063e-05	0.00117368	1.26244
MYO1B	6.35225e-05	0.0011755	1.27308
DDHD2	6.36245e-05	0.0011755	1.3374
CPEB2	6.36805e-05	0.0011755	1.749
SRRT	6.37645e-05	0.0011755	0.806461
CHCHD7	6.39444e-05	0.00117715	0.769127
ITGA3	6.44632e-05	0.00118503	1.30618
TMED9	6.47747e-05	0.00118908	0.775264
FASN	6.52897e-05	0.00119686	1.38701
TMEM47	6.66294e-05	0.0012197	1.46043
DNAJB14	6.68146e-05	0.00122138	1.3239
ZHX1	6.69993e-05	0.00122304	1.40656
GPRC5A	6.78616e-05	0.00123705	1.32339
KRT23	6.83193e-05	0.00124366	2.28587
CXCL1	6.85105e-05	0.0012454	1.56519
DAG1	6.86137e-05	0.00124554	1.20234
FNDC3A	7.17631e-05	0.00130091	1.21624
GPR176	7.22428e-05	0.00130778	1.74952
SPTBN2	7.26228e-05	0.00131284	0.734021
ALPP	7.28287e-05	0.00131474	2.62524
FILIP1L	7.29418e-05	0.00131497	0.378798
CAPN7	7.32216e-05	0.00131819	1.24168
SAP30BP	7.39631e-05	0.00132971	1.28361
MESD	7.50926e-05	0.00134815	1.26583
KIAA1549	7.54697e-05	0.00135306	1.31915
ARHGEF19	7.62775e-05	0.00136567	0.708045
TNRC6C	7.68311e-05	0.0013737	1.41999
NR2F2	7.74188e-05	0.00138052	1.24543
MTCL1	7.74241e-05	0.00138052	1.46952
FAHD2A	7.75663e-05	0.00138117	0.644743
ALKBH8	7.78249e-05	0.00138388	0.725829
HMG20A	7.92123e-05	0.00140664	1.3452
STAU2	8.03444e-05	0.00142394	1.46574
RANGAP1	8.04047e-05	0.00142394	0.832111
RUNDC1	8.06349e-05	0.00142608	0.760599
PRR36	8.09331e-05	0.00142942	1.50099
KCNAB2	8.19749e-05	0.00144586	0.654288
INO80	8.40987e-05	0.00148132	1.32038
TARS3	8.48937e-05	0.00149331	1.51492
SRD5A3	8.66296e-05	0.00152179	1.85236
LMNB2	8.68546e-05	0.00152369	0.830166
FASTKD3	8.73883e-05	0.001531	0.607948
MARK1	8.75683e-05	0.00153204	1.43481
ACTN1	8.76824e-05	0.00153204	1.22936
SCARB2	8.7825e-05	0.00153248	1.21831
GPC1	8.88059e-05	0.00154752	1.24217
MRPS7	8.90571e-05	0.00154919	1.3334
TM2D3	8.91446e-05	0.00154919	1.35032
ATP8A2	8.92574e-05	0.00154919	0.469344
LAMA3	9.11651e-05	0.00158019	1.26926
HSPB1	0.000101814	0.00176243	0.770884
INTS11	0.000104211	0.00180138	0.801644
SREK1IP1	0.00010434	0.00180138	1.25227
CTDP1	0.000105024	0.00180878	0.71991
HOXB5	0.000105046	0.00180878	0.676024
TLCD5	0.000105192	0.00180892	1.96812
NDUFA1	0.000110222	0.00189122	1.49078
NUP85	0.000110358	0.00189122	1.24778
UBE2R2	0.000110413	0.00189122	1.22146
DPAGT1	0.000110635	0.00189253	0.755189
GLCE	0.000111115	0.00189826	1.27759
METTL3	0.000111843	0.00190821	0.714555
MAN2A2	0.000112082	0.00190979	1.29317
APEH	0.000113933	0.00193879	0.796818
PHRF1	0.000114517	0.00194619	0.814605
RRBP1	0.00011629	0.00197375	0.821243
BAHD1	0.000116703	0.0019782	1.30613
HSPA1L	0.000117016	0.00197985	0.173273
JUNB	0.000117104	0.00197985	1.39196
GINS4	0.000120643	0.00203705	0.65834
PLAU	0.000121307	0.0020456	2.62834
SNX1	0.000122871	0.0020693	1.26477
CDK14	0.000125025	0.00210044	1.43674
SPTBN1	0.000125042	0.00210044	1.20378
ANAPC7	0.000125793	0.00211017	0.754167
THBS1	0.000125944	0.00211017	1.38079
HIGD2A	0.000126974	0.00212159	1.31223
YKT6	0.000127157	0.00212159	0.801284
MKX	0.000127179	0.00212159	1.2153
KIF9	0.000127276	0.00212159	0.57594
CSTB	0.000129718	0.00215953	0.789539
PHLDA1	0.000133091	0.00221164	1.34
CHDH	0.000133187	0.00221164	1.34123
AC093323.3	0.000135806	0.00225228	0.748376
REEP5	0.000138833	0.00229955	1.26869
RPL30	0.000139339	0.00230346	0.717174
CDKN1A	0.000139422	0.00230346	1.50079
RASAL1	0.000140006	0.00231018	0.251535
FGF2	0.000140258	0.00231142	0.369551
IPPK	0.000141209	0.00232417	0.612828
NCKAP5L	0.000143376	0.00235686	1.32345
CRAMP1	0.000147397	0.0024199	0.701721
TGM2	0.000147905	0.00242519	0.526203
ALCAM	0.000148597	0.00243349	1.21727
SLC25A5	0.000150226	0.00245531	0.826667
ELFN2	0.000150306	0.00245531	0.174367
TALDO1	0.000152579	0.00248932	0.797705
ZCRB1	0.000153145	0.00249544	1.37789
FZD6	0.000153733	0.00250189	1.3441
GNAS	0.00015493	0.00251697	1.20562
HES1	0.000155045	0.00251697	2.43834
CIB1	0.000155875	0.0025249	1.30595
NR4A1	0.00015592	0.0025249	1.45132
PCSK6	0.000156956	0.00253578	1.29328
TBC1D2B	0.000156981	0.00253578	1.26471
NIN	0.000157329	0.00253578	1.2261
TNFAIP1	0.0001574	0.00253578	1.26253
SLCO4A1	0.000157564	0.00253578	0.791865
TMEM158	0.000158298	0.00254446	0.626964
RAB15	0.000159411	0.0025592	1.5221
CEP78	0.000159769	0.00256181	0.808706
MAP1B	0.000160534	0.0025709	1.49637
DVL1	0.000161202	0.00257843	0.789019
PSTPIP2	0.000161779	0.0025845	1.26367
NKX2-3	0.000163235	0.00260458	0.11524
KIF23	0.000163628	0.00260733	1.26306
AMDHD2	0.000163807	0.00260733	0.580131
MANF	0.000165213	0.00262632	0.723696
PIP4K2A	0.000165403	0.00262632	1.32614
DNHD1	0.000166921	0.0026472	0.63321
BCL3	0.000167535	0.00265373	1.38887
CD59	0.000170136	0.00269166	1.23135
H1-10	0.000170365	0.00269201	0.806453
LIF	0.000170678	0.0026937	1.48971
EMC7	0.000171579	0.00270465	1.53481
BECN1	0.000172556	0.00271677	0.76742
RCC2	0.000172878	0.00271856	0.827256
DIXDC1	0.000174959	0.00274797	0.715848
U2AF1L5	0.000175245	0.00274915	0.427481
TYK2	0.000175854	0.00275449	0.718188
DNAJA4	0.000176007	0.00275449	1.20493
CBX4	0.000176474	0.00275849	1.31334
H1-2	0.000180052	0.00281105	0.759281
ST7	0.00018197	0.0028376	1.30273
UBE2E2	0.00018257	0.00284355	1.33549
IVD	0.000185339	0.00288325	1.2638
CARNMT1	0.000187105	0.00290726	0.753686
KMT2C	0.000190087	0.00294716	1.21137
AOPEP	0.000190181	0.00294716	0.744804
NSMCE3	0.00019035	0.00294716	0.575787
TCEA3	0.000192034	0.0029697	0.282858
ENOSF1	0.000192427	0.00297225	0.763178
NT5DC2	0.000193379	0.00298342	0.82562
SLC7A11	0.00019361	0.00298347	0.69649
PODXL	0.00019594	0.00301581	1.33005
AK2	0.000196371	0.00301888	0.810843
MED22	0.000199703	0.0030665	0.779812
PSAT1	0.000200093	0.00306888	0.747501
KNSTRN	0.000201956	0.00309381	1.32173
RHEB	0.000204024	0.00312183	1.26817
LAMB3	0.000205273	0.00313522	1.1961
KLHL42	0.000205379	0.00313522	1.25961
CDCA3	0.00020633	0.00314605	0.719942
UBQLN1	0.000206744	0.00314868	0.836425
IFNAR1	0.000207236	0.00315114	0.801519
PRRG4	0.000207388	0.00315114	1.36329
TAOK1	0.000209778	0.00318375	1.2379
AAGAB	0.000211206	0.00320169	1.25613
LRIG3	0.000211935	0.00320902	0.745455
GAS2L1	0.000212728	0.0032173	1.28323
CCT3	0.000212983	0.00321743	0.830433
MID2	0.00021366	0.00322392	1.70727
NBPF3	0.000216145	0.00325765	0.718566
PSEN2	0.000216735	0.00326278	0.419992
MFSD11	0.000218074	0.00327902	1.56723
MYO15B	0.000218317	0.00327902	1.98
TMEM30B	0.000223742	0.00335664	1.29406
CCNDBP1	0.000225214	0.00337485	1.51269
WRAP53	0.000230095	0.00344404	0.72955
ODAD2	0.000230874	0.00345174	1.31246
IARS1	0.000231482	0.00345687	0.817482
FDXR	0.000234529	0.00349837	1.31311
RCN2	0.000237793	0.00354301	1.25741
CTSD	0.000238874	0.00355506	1.39633
MDK	0.000239541	0.00356092	0.587918
PSMG1	0.000240076	0.00356481	0.73917
EBF4	0.000241383	0.00358014	1.80945
RHOD	0.0002418	0.00358226	1.43693
TAF13	0.000245166	0.00362802	0.596288
KCNC3	0.00024805	0.00366654	0.528488
GLE1	0.000255173	0.00376756	0.796712
DENND5B	0.000256614	0.00378455	1.41438
TRMT61B	0.000258047	0.00380138	0.592788
PHB	0.000260678	0.00383582	0.751038
ZBTB38	0.000261284	0.0038404	1.23218
TERT	0.000261863	0.00384458	0.322575
PCDH19	0.000262883	0.00385206	2.13876
NOP9	0.000263	0.00385206	0.77995
NFE2L1	0.000263257	0.00385206	0.838452
APRT	0.000267049	0.00390317	0.667682
CCDC116	0.000267916	0.00390814	0.13406
BYSL	0.000267988	0.00390814	0.783242
ADCK2	0.000269173	0.00391769	1.44533
MLEC	0.000269244	0.00391769	0.837724
DOK3	0.000270043	0.00392495	0.370909
PATL1	0.000271637	0.00394372	1.34699
RRAS2	0.000274048	0.0039743	1.25358
STAT4	0.000274646	0.00397527	3.59567
UNC45A	0.000274723	0.00397527	1.23218
TRIM29	0.00027979	0.0040441	1.4864
MANSC1	0.000282284	0.00407294	1.64324
HSPA13	0.00028241	0.00407294	0.800657
MKNK2	0.000284205	0.00409431	1.18134
TUFT1	0.000284637	0.00409601	0.68106
CDK6	0.000286905	0.00412411	0.662611
POLR3H	0.000291628	0.00418737	0.775785
SELENOP	0.000292122	0.00418987	2.79649
BCORL1	0.000293099	0.00419926	0.768658
SPHK1	0.000294787	0.00421881	1.83539
WASF3	0.000298345	0.00426507	0.142291
RUNX3	0.000299829	0.00428159	1.40039
FAM98B	0.000301213	0.00429665	1.34134
GTF2A2	0.000302321	0.00430774	1.3941
OTUD1	0.000305294	0.00434536	1.53016
RPS18	0.000309513	0.00440061	1.22212
GOLM1	0.000311818	0.00442856	0.851494
IFRD2	0.000312967	0.00444005	0.786294
KDELR3	0.00031857	0.00451463	1.25686
MEPCE	0.000321204	0.00454702	0.781115
DNAAF5	0.000325859	0.00460793	0.776976
SPRYD3	0.000326217	0.00460799	0.741173
CNTD1	0.000327356	0.00461909	0.424658
PROB1	0.000330344	0.00465621	0.697031
TRIM32	0.000331058	0.00466123	0.778768
MGAT4B	0.000333671	0.00468877	1.19768
HAPLN3	0.000333732	0.00468877	1.46156
EIF4H	0.000337553	0.00473556	0.828796
INCENP	0.000337788	0.00473556	0.789643
PTP4A2	0.00033959	0.00475572	1.18177
KLHL18	0.000342475	0.00479097	0.782489
NIBAN2	0.000345989	0.00483495	0.817686
TRIP6	0.000346484	0.0048367	0.523107
AVEN	0.000350411	0.00488629	1.5586
NDUFA12	0.000355588	0.00494983	1.37516
HMGA2	0.000355726	0.00494983	0.668542
ELFN1	0.000356454	0.00495467	2.39561
ZNF701	0.000357901	0.0049695	0.406904
MRPS30	0.000360744	0.00499796	0.808912
PTPA	0.000360964	0.00499796	0.815661
PLEKHA2	0.000361122	0.00499796	1.43065
APLP2	0.000361483	0.00499796	0.842453
ORMDL3	0.000363609	0.00502204	0.788693
DCAF15	0.000366159	0.00504858	0.795899
METRN	0.000366304	0.00504858	0.752715
FAM83D	0.000368564	0.00507436	0.765739
KCNIP3	0.000371015	0.00510273	1.63054
NEBL	0.000372199	0.00511362	1.49355
CCK	0.000372934	0.00511833	0.303546
EFNB2	0.000377694	0.00517821	0.71256
FOXO1	0.000384244	0.00526249	1.45565
DSG2	0.000385887	0.00527643	1.17809
COG5	0.00038646	0.00527643	1.27099
MRPL16	0.000386474	0.00527643	0.782488
ITGB4	0.000387455	0.00528429	1.76267
ADPGK	0.000391578	0.00533445	1.28673
SAMHD1	0.00039195	0.00533445	0.811891
ARHGAP42	0.000392446	0.00533563	1.4153
RCC1L	0.000396851	0.0053899	0.793771
TLR3	0.000397539	0.00539363	1.52026
RSF1	0.000401533	0.00544217	1.21824
ONECUT1	0.000404085	0.00547107	2.12614
TCP1	0.000407904	0.00551681	0.817736
ABL1	0.000408308	0.00551681	0.821894
RBM19	0.000412084	0.00555783	0.805536
TC2N	0.000412196	0.00555783	0.731494
GNAL	0.000412724	0.00555921	1.91369
TBXA2R	0.000413415	0.00556277	2.85021
AHRR	0.000415134	0.00558015	0.23424
TRIM24	0.000416246	0.00558935	1.27414
EEF1AKNMT	0.000419481	0.00562699	0.798358
CORO2A	0.000422279	0.00565871	0.563927
PRMT7	0.000427923	0.00572847	0.748588
ANK1	0.000429997	0.00574444	2.31342
TMEM209	0.000429997	0.00574444	1.32038
AP1M2	0.00043333	0.00578305	0.786716
PTX3	0.000434497	0.00578899	30.2843
RAB3D	0.000434662	0.00578899	0.645548
IL1R1	0.000437471	0.00582047	1.54738
SAPCD2	0.00043862	0.00582981	0.826874
STARD10	0.000441599	0.00586343	1.25945
IER5L	0.000442454	0.00586881	0.592261
RASGRP1	0.000443113	0.00587159	1.61488
PTPRJ	0.000444207	0.00588012	1.50167
ZBTB10	0.000444902	0.00588334	1.39432
PAXIP1	0.000445908	0.00589067	1.24265
PPIG	0.00044911	0.00592698	1.24352
EXOC7	0.000450108	0.00593416	1.28464
CYTH3	0.000451279	0.00594358	0.727975
EXOC1	0.000456902	0.00601158	0.777696
NELFB	0.000457784	0.00601712	0.807234
SPTBN5	0.000459623	0.00603521	1.56771
RCN1	0.000460528	0.00604101	1.23446
TAF10	0.000461011	0.00604128	1.77663
CGN	0.000461668	0.00604382	0.67878
TMUB1	0.000467597	0.0061153	1.24548
POC5	0.000470713	0.00614989	0.632263
TUT7	0.000473027	0.00617395	0.786061
CLIP1	0.000475668	0.00620222	1.21527
CHD9	0.00047723	0.00621638	0.717669
KCNH2	0.000486322	0.00632848	2.05783
TOX2	0.000489471	0.00636313	1.48036
WDR54	0.000495806	0.00643582	0.682354
EGR3	0.00049605	0.00643582	1.50965
TARBP2	0.000508336	0.00658868	0.760598
GDE1	0.00051501	0.00666856	1.28368
PRRT4	0.00051937	0.00671836	1.80182
AGGF1	0.000526267	0.00680083	1.39233
FGD1	0.000528901	0.00682214	1.35016
TPPP	0.000528961	0.00682214	0.551508
NFKBIA	0.000533896	0.00687898	1.31297
ASTN2	0.000540475	0.00695689	0.505791
NCAPH2	0.000543995	0.0069953	0.803538
MRPL36	0.000552871	0.00709778	0.671563
KCTD5	0.000553053	0.00709778	0.811183
CYP27B1	0.000555689	0.00712461	0.525066
RRP1B	0.000558914	0.00715892	0.78764
HSP90AB1	0.000560662	0.00717427	0.827051
MRTFB	0.000570003	0.00728666	1.22681
PPIL4	0.000571928	0.00730411	1.18861
TAX1BP1	0.000577241	0.00736476	0.838456
CCDC6	0.000580689	0.00740152	1.17726
FMNL1	0.000583322	0.00742675	1.41589
CDS1	0.000583807	0.00742675	1.25562
CCL2	0.000587778	0.00746999	3.15604
DAB2IP	0.000592346	0.00752071	0.771434
MIS18A	0.000594985	0.00754688	0.757431
ARHGAP12	0.000597697	0.00757392	1.28087
SLC25A23	0.000600333	0.00759994	1.22135
PDXDC1	0.000601049	0.00760164	0.839494
MRPL12	0.000602746	0.00761572	1.41532
DYRK1A	0.000607203	0.00766462	0.80976
HECTD3	0.000611621	0.00771293	0.774946
CD83	0.000615869	0.00775899	1.41495
RNF2	0.000616928	0.00776485	1.27582
SRSF2	0.000626804	0.00788154	1.19999
THADA	0.000628328	0.00789311	0.805741
SEPTIN11	0.000631776	0.00792878	1.17948
MAFG	0.000639926	0.00802336	1.28474
PPFIA3	0.000646694	0.00810044	0.71126
NSRP1	0.000650647	0.0081409	1.30598
ARHGEF28	0.000651428	0.0081409	1.34527
CLMP	0.000651796	0.0081409	0.580289
RPL19	0.000654769	0.00817021	1.15736
PYCARD	0.000656388	0.00818259	1.55558
KCNK5	0.000662837	0.00825511	0.741701
BOC	0.000668889	0.00832254	2.3223
SLC25A25	0.000671169	0.00834295	0.770298
VPS16	0.000678482	0.00842583	0.742762
EHF	0.000686108	0.00851244	0.837054
LONP1	0.000691072	0.00856588	0.804923
LONRF3	0.00069992	0.00866733	1.43181
ASRGL1	0.000703375	0.00869416	0.726614
POP5	0.00070342	0.00869416	0.723689
AP3S2	0.000705119	0.00870692	1.46326
ETNK2	0.000706397	0.00871445	1.44068
ULBP1	0.000709457	0.00874289	1.3798
ENG	0.000710042	0.00874289	0.182918
HK2	0.000711706	0.00875512	0.757846
ABCC3	0.000715778	0.00879591	1.41414
EOGT	0.000716369	0.00879591	1.38064
PTPRH	0.00072192	0.00884829	1.98607
GFUS	0.000721991	0.00884829	0.768665
CKB	0.000724719	0.00887339	0.803927
HGH1	0.000727908	0.00890398	0.740192
USP4	0.000728624	0.00890398	0.815778
SLC39A7	0.000729264	0.00890398	0.833126
SPECC1	0.000732025	0.00892934	1.29707
LPGAT1	0.000735603	0.00896461	1.19399
NECTIN3	0.00073941	0.0090026	1.33863
DMTN	0.000740271	0.00900467	1.30351
FOXJ1	0.000742689	0.00902568	1.43289
FNBP1L	0.000746897	0.00906557	1.25955
PDZK1IP1	0.000747361	0.00906557	1.98136
XPR1	0.000748624	0.00907246	1.19837
TNC	0.000758329	0.00918133	0.503154
BRD3	0.000759014	0.00918133	0.8161
LMO7	0.000762244	0.00921185	0.784516
TTC3	0.000763338	0.00921654	0.826433
MID1IP1	0.000767376	0.00925674	0.765572
STAG2	0.000768113	0.00925708	1.20481
EPSTI1	0.000771769	0.00929255	1.97806
FOXD2	0.000774102	0.00931206	2.07932
NPEPL1	0.000781894	0.00939713	1.95127
PAIP2B	0.000785441	0.00943107	0.705152
CEBPD	0.000786463	0.00943466	1.67637
ARID3B	0.000791775	0.00948365	1.3166
CTNNA3	0.000792	0.00948365	9.85534
CDKL2	0.000795217	0.00951152	2.13179
CREB5	0.000795785	0.00951152	2.6844
C1QTNF8	0.000801878	0.00957545	0.382831
CCDC80	0.000802601	0.00957545	0.417289
DDIT3	0.000808373	0.00963551	1.48297
NMRAL1	0.000809548	0.00964072	0.779983
SEMA3B	0.000813745	0.00968186	1.3425
RCC1	0.000825108	0.00980811	0.812169
ACTL6A	0.00082649	0.0098156	0.818788
PET117	0.000841414	0.00998376	2.26668
CRPPA	0.000848694	0.0100555	0.471742
PLOD2	0.000848998	0.0100555	1.36366
REPIN1	0.000855597	0.0101244	1.16862
SLC8B1	0.000858578	0.0101505	0.745684
DBF4B	0.000861615	0.0101772	0.71113
CDC42EP1	0.000873732	0.010311	1.24683
ZNF280D	0.000878343	0.010356	1.45221
SUPT5H	0.00087994	0.0103655	0.825982
CTDSP1	0.000881748	0.0103774	1.21138
GBP1	0.000895486	0.0105296	2.94603
NEDD8	0.00089925	0.0105644	1.27406
NTSR1	0.000913363	0.0107205	0.345286
BIK	0.000914294	0.0107218	1.35391
METTL2B	0.000916944	0.0107432	1.29507
ZNF117	0.000918445	0.0107512	0.682389
CLPX	0.000921559	0.0107779	1.21371
SPRY1	0.000928618	0.0108508	1.62785
SAMD9	0.000931176	0.0108709	1.44841
TCOF1	0.000933774	0.0108915	0.825553
PXDC1	0.000934967	0.0108957	1.87525
LTBP1	0.00093798	0.0109211	1.33423
DUOX1	0.000940536	0.01094	1.36719
IRAK2	0.000941284	0.01094	1.50291
PTPN6	0.000942233	0.0109413	0.720038
PRR14L	0.000946909	0.010985	0.839526
SLC4A7	0.000947679	0.010985	0.819852
PNRC1	0.000953474	0.0110424	1.40334
NAP1L4	0.00095545	0.011052	0.841257
NAXD	0.000956003	0.011052	0.769986
GOLIM4	0.000957261	0.0110529	1.25645
TP53	0.00095816	0.0110529	0.823566
TCF7	0.000958621	0.0110529	1.29487
HGSNAT	0.000960468	0.0110603	1.3708
POLR3E	0.000960951	0.0110603	0.813976
CCDC9B	0.000963523	0.0110801	1.30779
PRCP	0.000972302	0.0111712	1.21134
KATNB1	0.000979924	0.0112489	0.778634
MTFMT	0.000981817	0.0112607	1.29797
SLC26A2	0.000987834	0.0113198	0.791813
ILF3	0.000989189	0.0113253	0.865672
ELP1	0.000994907	0.0113808	0.840943
NEIL2	0.000996367	0.0113875	0.718444
ANKRD18A	0.00100038	0.0114235	1.46225
UBN2	0.00100752	0.0114948	1.23907
FLT3	0.00101118	0.0115266	2.15195
APOBEC3C	0.00101493	0.0115524	1.33467
CD74	0.00101521	0.0115524	1.24079
SELENOW	0.00101949	0.011591	0.748515
SEC24D	0.0010215	0.0116037	0.804486
CLDN23	0.00102968	0.0116865	2.06187
CIAO2A	0.00103462	0.0117323	1.25811
H2AZ2	0.00103789	0.0117559	0.823247
IQCJ-SCHIP1	0.00103851	0.0117559	1.95429
MCRIP1	0.0010462	0.0118086	1.44167
PLK1	0.00104627	0.0118086	0.80774
TMC5	0.00104667	0.0118086	0.699352
PRKAA2	0.00104678	0.0118086	1.26186
SSTR1	0.00105049	0.0118331	1.7833
MAN1A2	0.00105145	0.0118331	1.22785
RUVBL1	0.00105167	0.0118331	0.823488
DPH7	0.00105305	0.0118384	0.766388
CHSY1	0.00105884	0.0118827	1.22463
UBA3	0.00105958	0.0118827	1.24845
TIGD1	0.00105972	0.0118827	0.547307
PFAS	0.00106992	0.0119867	0.800685
ZPR1	0.00107114	0.0119901	0.818905
BCL2L1	0.00108973	0.0121857	1.23335
SH3BP4	0.00109048	0.0121857	1.26659
CEMIP2	0.00109416	0.0122164	0.849583
PITPNM2	0.00109511	0.0122165	1.38858
VEGFB	0.00109633	0.0122197	1.49217
DUSP10	0.00109761	0.0122236	0.766568
MSI1	0.0010987	0.0122252	0.0776826
GFPT2	0.0011113	0.0123446	0.556257
CEP164	0.00111132	0.0123446	0.79581
AGPAT5	0.00111374	0.0123602	0.843327
SMC3	0.00111461	0.0123602	1.18211
NKTR	0.00112877	0.0125065	0.807985
COBLL1	0.00113842	0.0126028	1.87832
ICA1L	0.00114051	0.0126152	1.68391
THRB	0.00114788	0.0126859	1.50835
DDX39B	0.00114896	0.0126872	0.770107
HAUS2	0.00115087	0.0126976	1.37715
LYZ	0.00115212	0.0127006	0.559257
HEXB	0.00115838	0.0127588	1.19902
SCRIB	0.00116752	0.0128486	0.835795
PITPNM1	0.00117178	0.0128743	0.759602
SPNS2	0.00117183	0.0128743	0.508672
CSKMT	0.00117793	0.0129305	0.61444
GANC	0.00118193	0.0129635	1.51327
CRACDL	0.00118365	0.0129715	0.326176
ITPRID2	0.00119884	0.0131269	0.816941
SUB1	0.00120095	0.013139	1.21261
PLCL2	0.00120449	0.0131557	1.39541
NDUFB3	0.0012045	0.0131557	1.45813
CEP85	0.00120825	0.0131857	0.833199
CD2AP	0.00121528	0.0132514	1.17241
NUDT16L1	0.00121774	0.0132671	0.708918
DERL3	0.00122287	NA	0.0274339
PRMT2	0.00122478	0.0133232	0.769604
MICAL3	0.00122592	0.0133232	0.815105
SQOR	0.00122682	0.0133232	1.98201
CHMP6	0.00122697	0.0133232	1.56547
EHMT1	0.00122863	0.01333	0.844699
HMBS	0.00123067	0.0133411	0.813723
KDM1A	0.00123533	0.0133736	0.860502
STK32C	0.00123572	0.0133736	0.759048
MUC13	0.00124896	0.0135057	1.30779
DONSON	0.00125273	0.013534	0.802211
C9orf40	0.00125365	0.013534	0.702991
BIRC2	0.00126028	0.0135943	1.20861
TMEM64	0.00127054	0.0136826	1.20086
DCUN1D3	0.00127055	0.0136826	1.2388
FAM167A	0.00128609	0.0138385	1.516
APOBEC3F	0.00128982	0.013854	1.35063
SNRPD3	0.00129021	0.013854	0.808924
LARGE1	0.00129072	0.013854	0.51307
NAB1	0.00129662	0.0139059	1.24267
SLF2	0.00130306	0.0139635	0.801492
PDE5A	0.00130724	0.0139968	1.51771
DNAJB9	0.00130921	0.0140064	1.34643
COMMD6	0.00131402	0.0140463	1.33452
COPG1	0.00131952	0.0140936	0.838922
CCAR2	0.00132346	0.0141242	0.82985
HTRA1	0.00133373	0.0142221	1.5091
POLR2A	0.00134016	0.014279	0.837733
SCOC	0.00134287	0.0142868	1.25435
TSPAN18	0.00134308	0.0142868	0.348681
PRPF19	0.00134949	0.0143432	0.816135
NFIX	0.00135161	0.0143541	1.18136
RMI1	0.00135512	0.0143797	0.798508
CTSH	0.00135947	0.0144048	1.31035
HOXA1	0.0013597	0.0144048	1.79473
KATNAL2	0.00136829	0.0144841	0.553272
MICALL2	0.00137622	0.0145563	0.704225
BCAR3	0.00139095	0.0146979	1.72599
PRKCE	0.00139187	0.0146979	1.51607
HDAC2	0.00139618	0.0147316	0.849197
ACER3	0.00139961	0.0147558	1.23643
DGAT1	0.00140198	0.0147689	0.803254
MEGF9	0.00140435	0.0147819	0.696053
MDFI	0.00141145	0.0148446	1.34382
ARL8A	0.00141455	0.0148654	1.29875
NUBP2	0.00141992	0.0149097	0.783148
DDTL	0.00142208	0.0149204	0.323023
RIN2	0.00142487	0.0149377	0.675232
GMPPB	0.00142821	0.0149606	0.743459
ETFA	0.00143281	0.0149969	1.20948
ENDOV	0.00143716	0.0150303	1.38106
COASY	0.00143951	0.0150323	0.813452
CHPT1	0.00143966	0.0150323	1.25897
EEF1A2	0.00144395	0.0150651	0.669813
CAMSAP1	0.00144655	0.0150799	0.838384
UBLCP1	0.00144768	0.0150799	1.26903
CD4	0.00145364	0.0151299	0.328329
OSTF1	0.00145603	0.0151428	0.804616
RAB8B	0.00146871	0.0152625	1.30896
MAP2K1	0.00147148	0.015279	1.20321
RPS27A	0.00147384	0.0152805	1.1602
RCAN1	0.00147396	0.0152805	0.686279
PACS1	0.00147663	0.015296	1.20285
CLIP4	0.00147992	0.0153179	2.25636
RAB18	0.00148755	0.0153847	1.25177
BTBD11	0.00149234	0.0154221	0.393412
HRCT1	0.00150792	0.0155707	0.271519
CADPS	0.00150917	0.0155712	0.0571334
NFKBID	0.00151158	0.0155839	0.619702
CAMK2D	0.00152321	0.0156869	1.36501
CYBB	0.00152398	0.0156869	0.641405
RPS14	0.00152519	0.0156869	1.19578
ADGRV1	0.00153953	0.015822	0.757074
RPS2	0.00154996	0.0159167	0.817399
H2AW	0.00155314	0.0159367	0.725313
BLVRA	0.00156539	0.0160477	1.48043
PLEKHO1	0.00156641	0.0160477	0.648891
PTEN	0.00156877	0.0160593	1.17778
HS6ST2	0.00157507	0.0161111	1.23401
ZNF324	0.0015836	0.0161857	0.737092
TRMT1	0.0015866	0.0162037	0.808347
B3GAT1	0.00159288	0.0162551	0.119469
CD320	0.00160559	0.016372	0.800744
IREB2	0.00162579	0.016565	1.19847
PRKAR1B	0.00163061	0.0166012	0.821233
SMTN	0.00164078	0.0166917	0.818436
ELF4	0.00165537	0.016827	1.20321
FTL	0.00165683	0.0168288	0.821986
PNPLA8	0.00165966	0.0168444	1.30489
PRKAG2	0.00166097	0.0168446	1.23743
RNH1	0.0016725	0.0169483	0.822598
STMN1	0.00168481	0.0170598	0.854106
NDUFAF1	0.00168847	0.0170837	1.4372
MIER3	0.00169231	0.0171092	1.2302
C1orf122	0.00169373	0.0171103	1.32082
TUBA1B	0.00170098	0.0171703	0.805847
MKLN1	0.00170503	0.0171885	1.19162
ELMOD2	0.00170542	0.0171885	1.26658
GULP1	0.0017173	0.0172869	1.26638
IGSF3	0.00171783	0.0172869	1.44088
PLCD3	0.00171981	0.0172935	1.21469
WDR27	0.001728	0.0173625	0.768638
CASP2	0.00176114	0.0176819	1.23967
ADAM19	0.00176287	0.0176857	0.658031
CCL20	0.00176454	0.0176887	5.4305
ARFGEF1	0.00176678	0.0176976	1.19049
FOXC1	0.00178531	0.0178695	1.3933
DOCK5	0.0017873	0.0178758	1.16299
ERCC6L2	0.00180223	0.0180113	0.80084
FER	0.00180576	0.0180327	1.29085
WDR61	0.00180734	0.0180347	1.22242
ETV7	0.00181282	0.0180756	1.91548
CASP7	0.00181997	0.018133	0.755716
LAS1L	0.00182166	0.0181361	0.804367
MEF2C	0.0018273	0.0181783	1.29779
EBP	0.00183756	0.0182538	0.764824
WDR46	0.00183768	0.0182538	0.776572
ZNF414	0.00184909	0.0183531	1.52363
PCED1B	0.0018544	0.0183918	0.108114
SLC49A4	0.00185703	0.0184039	1.30491
OSBPL1A	0.00185965	0.0184159	1.23098
SON	0.00186193	0.0184162	0.836462
CPNE3	0.0018625	0.0184162	1.17975
ZC3H13	0.00187723	0.0185478	1.22615
QKI	0.00189188	0.0186769	1.16526
GATD3B	0.00189316	0.0186769	0.482124
PDIA5	0.00191079	0.0188366	0.772277
MDN1	0.00191532	0.018867	0.820252
DIPK2A	0.00194136	0.0191091	1.24803
AXIN2	0.00194308	0.0191116	0.783855
PRKACB	0.00194945	0.0191579	1.24124
CMC1	0.00195109	0.0191579	0.69648
PPM1H	0.00195299	0.0191579	1.34098
TTC17	0.0019543	0.0191579	1.24591
ARSD	0.00195512	0.0191579	1.6365
OSBPL6	0.00198651	0.0194508	1.61672
ZNRF3	0.00200148	0.0195827	1.23581
PHYKPL	0.00201124	0.0196457	0.749188
RMI2	0.00201184	0.0196457	1.32375
FBXO10	0.00201244	0.0196457	0.703042
TTC39C	0.0020268	0.0197712	1.23154
SEMA4D	0.00203232	0.0198102	0.767075
TEDC1	0.00203939	0.0198643	0.802201
ADCK5	0.00204536	0.0199076	0.673604
SLC66A3	0.00205036	0.0199414	1.53366
HBEGF	0.00205543	0.0199758	1.38835
DIP2A	0.00205882	0.0199938	0.815772
TRUB2	0.00206122	0.0200019	0.792617
ACSL5	0.00206279	0.0200019	0.747638
DNAH3	0.00206425	0.0200019	0.230043
MRC2	0.00207178	0.0200533	0.820564
FNIP1	0.00207512	0.0200533	1.24139
FAAP20	0.00207625	0.0200533	1.23573
LOXL4	0.00207649	0.0200533	0.556655
SFXN5	0.00207724	0.0200533	0.740107
CRACR2A	0.00208819	0.0201442	0.792208
PRIMA1	0.00209864	0.02023	1.45521
USF1	0.00210655	0.0202912	0.790301
MELK	0.00211869	0.0203776	0.83714
LENG8	0.00211995	0.0203776	0.814894
TFPI	0.00212019	0.0203776	1.36326
THNSL1	0.00213408	0.020496	0.796592
FANCG	0.00216353	0.0207636	0.822905
RSAD1	0.00216657	0.0207775	0.751712
FAM107B	0.00217108	0.0208044	1.19984
DPH2	0.00217258	0.0208044	0.812235
NCAPD2	0.00217581	0.0208201	0.856442
NCKAP1	0.00218561	0.0208986	1.14844
AKR7A2	0.00219184	0.0209429	0.793383
FOLR1	0.00219949	0.0210005	1.57288
PAGR1	0.00221442	0.0211276	0.671111
ATP8B3	0.00222238	0.0211881	0.489527
ALDH16A1	0.00223307	0.0212598	0.741093
RAB2B	0.00223316	0.0212598	1.30234
FBXO22	0.00223914	0.0213012	1.25798
RAB32	0.00224918	0.0213811	1.264
NCAPG2	0.00225311	0.0214029	1.18443
ALOX5	0.00226256	0.0214771	0.309739
TACR2	0.00227838	0.0215993	0.534977
SEC13	0.00227875	0.0215993	0.814943
ACOX3	0.00228064	0.0216015	0.702935
EMP1	0.00229161	0.0216897	0.785114
KLHDC10	0.00229562	0.0217119	1.18376
PMAIP1	0.00230041	0.0217414	1.52446
EGFR	0.00230477	0.0217586	1.16493
MFSD1	0.00230556	0.0217586	1.29792
NFIC	0.00232723	0.0219473	1.2104
CUX1	0.00233138	0.0219705	1.16546
LMTK3	0.00235086	0.0221381	1.44852
LARS2	0.00235404	0.0221426	0.81348
PRDX6	0.00235473	0.0221426	0.843154
ARMCX2	0.00237223	0.0222911	0.818298
EARS2	0.00237466	0.0222979	0.843043
C1QBP	0.00237878	0.0223132	0.805886
ARMC10	0.00237971	0.0223132	1.22664
ZNF7	0.002382	0.0223186	0.767367
GABPA	0.00238572	0.0223375	0.779422
SLC25A4	0.0023902	0.0223512	0.804882
GAS6	0.00239166	0.0223512	0.802338
ADAL	0.0023925	0.0223512	1.57059
SRPK2	0.00239544	0.0223512	1.22455
RBP1	0.00239576	0.0223512	0.706311
CENPP	0.00239818	0.0223579	0.602757
RACGAP1	0.00240836	0.0224368	0.828983
DDX17	0.00242031	0.022532	1.15805
P3H3	0.0024252	0.0225614	0.78189
MUC5AC	0.00242752	0.0225669	0.722366
SPOP	0.00244017	0.0226684	0.822224
TSPAN31	0.00245633	0.0228023	0.680951
CLCN4	0.00247229	0.0229341	0.469157
BDH1	0.00247537	0.0229464	0.691427
SAMD4B	0.00249746	0.0231292	1.16869
HCFC2	0.00249864	0.0231292	1.36354
SLC43A3	0.00250629	0.0231837	0.756084
ATG16L1	0.00251372	0.02322	0.782229
ANGPTL8	0.00251378	0.02322	0.132042
ZNF264	0.00253267	0.023378	1.25772
LEPROT	0.00253565	0.0233889	1.28539
NET1	0.00256156	0.0236112	1.24133
RAC3	0.00257383	0.0237076	1.25946
SNX10	0.00258274	0.0237729	1.30578
ZNF174	0.00258874	0.0238113	1.3808
MCOLN1	0.00261032	0.0239929	0.704331
EREG	0.00261915	0.0240571	1.17852
CRYBG3	0.00262245	0.0240705	1.1847
C5orf51	0.00264693	0.0242781	1.27539
SLC25A19	0.00265692	0.0243526	1.2839
FGFBP1	0.00266859	0.0244424	0.582895
SYT8	0.0026712	0.0244435	2.18867
PUF60	0.00267251	0.0244435	0.839745
ILRUN	0.00267447	0.0244435	0.84193
MYO1E	0.0026762	0.0244435	1.29267
CLEC2B	0.00269008	0.0245531	3.3116
ARHGEF11	0.00269422	0.0245596	1.1888
C2orf88	0.00269456	0.0245596	0.330895
MAT2A	0.00269646	0.0245598	0.833652
ATAD3B	0.00270487	0.0246192	0.779844
C11orf1	0.00271407	0.0246707	1.59001
XRCC2	0.00271431	0.0246707	1.28097
H2AC4	0.00272839	0.0247815	0.686321
GRB7	0.00273688	0.0248182	1.56112
HNF1B	0.00273786	0.0248182	1.27105
OSGEP	0.00273902	0.0248182	0.743917
PAM	0.00274004	0.0248182	1.17323
IRF3	0.00275535	0.0249227	0.769732
NFAT5	0.0027554	0.0249227	1.20685
ANKRD9	0.00276699	0.025003	1.39539
DCBLD1	0.0027681	0.025003	1.24504
AP1S1	0.00277674	0.0250637	0.826115
STOX2	0.00280453	0.025297	1.64503
SLC38A10	0.00281088	0.0253367	1.33673
NEDD9	0.00282366	0.0254116	1.25291
NIPSNAP2	0.00282497	0.0254116	1.22697
CEBPZOS	0.00282503	0.0254116	1.40692
GART	0.00283447	0.025479	0.870457
AKAP1	0.00284344	0.0255232	0.859984
CDK17	0.00284354	0.0255232	1.25899
MUC4	0.00284526	0.0255232	0.672881
CAPN5	0.002852	0.0255553	0.718672
TFR2	0.00285275	0.0255553	0.764418
CLYBL	0.00286245	0.0256192	1.65153
CRABP2	0.0028638	0.0256192	0.710133
EPHB3	0.00287866	0.0257213	0.652511
SLC6A20	0.00287917	0.0257213	4.55631
TRIM65	0.00288473	0.0257534	1.2422
FBXW9	0.00288747	0.0257603	0.653567
SRPRA	0.00289599	0.0258186	0.849191
CRYBG1	0.00290425	0.0258746	1.26368
HIPK3	0.00291279	0.025933	1.19773
GADD45A	0.0029181	0.0259626	1.28494
SELENOH	0.00292245	0.0259835	0.643976
AVPI1	0.00292849	0.0260195	1.29256
CYP4F12	0.0029431	0.0261195	0.581645
PDLIM7	0.00294375	0.0261195	0.803792
TXLNA	0.00296011	0.0262468	0.874103
KANSL1	0.00296871	0.0263052	1.20428
CHN1	0.00297092	0.0263069	1.42374
HR	0.00297569	0.0263313	1.37616
SMAD2	0.00298322	0.0263801	1.15626
SET	0.00299407	0.0264581	0.844199
AGK	0.00300352	0.0265236	1.20652
H3-3A	0.00300852	0.0265498	0.866789
CBWD3	0.00302343	0.0266633	0.499516
TRIM36	0.00302813	0.0266868	1.59063
RNF43	0.003041	0.0267822	0.817403
ZNF878	0.00304307	0.0267823	0.126969
GEMIN7	0.00306974	0.0269988	0.285273
HLA-DRB5	0.00307427	0.0270205	1.69247
HDAC9	0.00308455	0.0270925	1.77685
PLAT	0.00309098	0.0271307	2.09137
MTA2	0.00309916	0.0271843	0.848585
LSG1	0.00310845	0.0272475	0.806744
INVS	0.0031161	0.0272962	0.782481
MAMLD1	0.00314706	0.0275432	1.48496
ACSL1	0.00314852	0.0275432	1.27664
OXLD1	0.00315748	0.0276031	1.38937
H2AC12	0.00316565	0.027656	0.751543
UBXN2B	0.00317131	0.0276869	1.19985
RNF19B	0.00317421	0.0276937	1.20811
HS6ST3	0.00317963	0.0277224	2.78906
FURIN	0.00319318	0.027822	1.29073
FAM120A	0.00321936	0.0280314	0.860903
UBALD2	0.0032377	0.0281723	1.31068
PRPF31	0.00324489	0.028216	0.825464
RBBP9	0.0032665	0.0283652	1.35513
EPS8	0.00326991	0.0283652	1.15676
HSPA4	0.00327062	0.0283652	0.859854
SRSF6	0.00327256	0.0283652	0.858856
UBR1	0.00327291	0.0283652	1.39285
CCDC130	0.00329129	0.0285048	0.730275
DPP3	0.00329338	0.0285048	0.811555
B4GALNT4	0.00330483	0.0285849	0.758783
RPL38	0.00331469	0.0286512	0.765697
PPP3CC	0.00332695	0.0287382	1.37994
ZNF789	0.00333953	0.0288277	0.60505
VARS1	0.00334184	0.0288286	0.842589
TEPSIN	0.00336778	0.0290332	1.53056
MARVELD1	0.00337079	0.02904	1.27689
SUGT1	0.00337386	0.0290472	0.864283
PRKCA	0.0033807	0.0290869	0.846267
CCT7	0.00341258	0.0293417	0.828706
H3-3B	0.0034148	0.0293417	1.22125
ZNF567	0.00341965	0.029364	1.41844
PPARGC1A	0.0034228	0.0293717	1.79364
PEA15	0.00342972	0.0294096	1.19737
MMP7	0.00343172	0.0294096	0.59545
CXXC5	0.00343605	0.0294274	0.655875
ANKS6	0.00344376	0.0294741	0.841655
HNRNPF	0.00344854	0.0294846	0.883233
ZC3HAV1L	0.00344951	0.0294846	1.35837
LDB3	0.00345602	0.0295209	0.0892469
SRPRB	0.00348079	0.029713	0.816127
COL27A1	0.00348762	0.0297351	0.667376
MRPL48	0.00348793	0.0297351	0.795136
SNTA1	0.00349784	0.0298002	1.43134
PIGBOS1	0.00350191	0.0298154	1.81839
MUC3A	0.00350929	0.0298587	0.348754
MTARC2	0.00352007	0.0299205	1.33816
ADAMTSL5	0.00352114	0.0299205	1.36185
EML1	0.00353888	0.0300517	0.257325
ZNF587B	0.0035556	0.0301434	0.771951
CCDC57	0.00355644	0.0301434	1.29638
IDH2	0.0035569	0.0301434	1.29397
SOCS3	0.00355891	0.0301434	1.69936
CADM4	0.00356162	0.0301467	0.786897
GPT2	0.00356788	0.0301802	0.836916
SPG21	0.00357917	0.0302561	1.18734
PARVG	0.00358579	NA	0.0312918
EPHA2	0.00359366	0.0303589	1.19194
UBE2B	0.00360914	0.0304699	1.19546
SIRT2	0.00361328	0.0304852	1.31334
ZNF707	0.00362164	0.030536	0.700599
TAF4B	0.00362562	0.0305498	1.24905
RAB26	0.0036339	0.0305998	0.614759
PKM	0.00364112	0.0306408	1.17944
POR	0.00364538	0.0306569	0.849395
H2AC13	0.00365366	0.030685	0.784184
KLF3	0.00365489	0.030685	1.17946
CPNE8	0.00365577	0.030685	1.61247
ARX	0.00367225	NA	0.0346473
BDKRB2	0.00368819	0.0309372	0.461256
EGLN2	0.00369632	0.0309855	0.652696
SPIN1	0.00371529	0.0311245	0.853223
SERTAD1	0.0037188	0.0311339	0.784021
ODF2	0.00374593	0.0313409	0.806925
ZFAND5	0.00374993	0.0313543	0.870128
LRFN3	0.00376387	0.0314363	1.24265
GLIPR2	0.00376456	0.0314363	1.31766
OAS2	0.00376742	NA	0.0345634
ULBP3	0.00377343	0.0314903	1.16967
POLR2K	0.00379791	0.0316744	1.25077
SNUPN	0.00380466	0.0317103	1.37015
PCDHGC4	0.00380871	NA	0.0346313
NDUFV3	0.00381178	0.0317339	0.81416
RPL27	0.00381235	0.0317339	1.23579
DNAJA2	0.0038186	0.0317657	0.846958
LSM3	0.00382331	0.0317846	1.22648
TLCD1	0.00383247	0.0318139	0.769666
SUDS3	0.00383335	0.0318139	0.823316
VCP	0.00383414	0.0318139	0.863966
PHACTR2	0.0038406	0.0318472	1.20001
TMED5	0.00384373	0.0318529	1.17678
FOXP4	0.00385109	0.0318824	1.18978
MAP1A	0.00385217	0.0318824	1.4007
CD109	0.0038573	0.0319046	1.25947
LGALSL	0.00389931	0.0322316	1.33087
RANBP9	0.00390717	0.0322625	1.16627
IGF1R	0.00390892	0.0322625	1.28956
SMARCD2	0.00391172	0.0322625	0.863431
PIP5K1A	0.00391292	0.0322625	1.16253
ELOVL4	0.00392093	0.0322981	0.726546
GLB1	0.00392342	0.0322981	1.21038
HOXA11	0.00392467	0.0322981	0.795372
LCA5	0.00393144	0.0323335	1.55158
SOS2	0.00393719	0.0323603	1.38973
ATP1B2	0.00394087	NA	0.0445367
ISCA1	0.00394296	0.0323874	0.803566
RAB11B	0.00395351	0.0324536	1.21168
STK17B	0.00395747	0.0324657	0.829096
TRMT2A	0.0039611	0.0324751	0.79889
CD9	0.0039706	0.0325284	1.2279
ACOT7	0.00397259	0.0325284	0.825725
AKAP13	0.0039839	0.0326005	1.17102
TEAD1	0.00398976	0.032628	1.1834
GOLGA3	0.00401623	0.0328228	0.848404
PDE4D	0.00401864	0.0328228	1.59855
PAXBP1	0.0040226	0.0328228	0.820385
KAZN	0.00402363	0.0328228	0.715549
PGF	0.00402668	0.0328272	0.571899
MT-CO2	0.00404722	0.032974	1.24295
ITGA2	0.00405483	0.0329966	0.778283
C15orf40	0.00405602	0.0329966	1.28463
BMP2	0.00405853	0.0329966	2.5016
ESRRA	0.00406011	0.0329966	0.783328
RBMS2	0.00406658	0.0330197	1.15429
WDR5	0.00406801	0.0330197	0.816957
CCDC70	0.00411976	0.033419	0.268792
HHIPL1	0.00412569	0.0334463	1.49921
IER3	0.00413805	0.0335257	1.22085
RHOT2	0.00415642	0.0336536	0.841675
CD276	0.00418163	0.0338367	1.25084
ATP5MC3	0.00421028	0.0340475	0.825908
FEZ2	0.00422383	0.0341358	1.23707
BTG3	0.00423066	0.0341699	0.810281
ADAP2	0.00424564	0.0342486	1.52638
PITPNM3	0.00424565	0.0342486	0.651894
JPH2	0.00425211	0.0342617	2.69312
GLYCTK	0.00425456	0.0342617	0.489528
FAM118A	0.00425515	0.0342617	0.782602
MYL9	0.00426454	0.0343161	0.739141
MOGS	0.00426922	0.0343326	0.832408
LRRN3	0.00428525	NA	0.0668266
AGER	0.00433634	0.0348509	0.509991
PLEKHG6	0.00435708	0.034977	1.31055
CDK9	0.00435739	0.034977	0.820127
EIF4EBP1	0.00439321	0.0352429	1.20255
KLK6	0.00439593	0.035243	0.708866
RBM28	0.004435	0.0355263	1.18137
PIM1	0.00443672	0.0355263	0.749707
CMTM7	0.00443943	0.0355263	1.20775
PMM2	0.00446601	0.0357171	0.794248
STT3A	0.00447559	0.0357604	0.863612
APCDD1	0.00447971	0.0357604	0.0875813
PLEK2	0.00448087	0.0357604	0.829052
PLA2G4A	0.00448239	0.0357604	0.761363
TMEM50B	0.00449428	0.0358334	0.793553
JUN	0.00450602	0.0359051	1.43522
PITX1	0.00453066	0.0360772	1.22858
CD7	0.00453314	0.0360772	3.52122
CNKSR3	0.00453652	0.0360786	1.39223
SPAG5	0.00453885	0.0360786	0.856908
RAD51	0.0045448	0.0361039	1.31112
H2BC17	0.00455354	0.0361376	0.511426
TNXB	0.00455458	0.0361376	0.581818
IRF5	0.00456088	0.0361656	1.64435
SIRT7	0.00458828	0.0363606	1.21085
EAF2	0.00459104	0.0363606	0.423478
NR4A2	0.00459495	0.0363695	1.42337
KLHL22	0.0046027	0.0364087	0.743382
CUL9	0.00461501	0.0364777	0.748324
DUSP14	0.004617	0.0364777	1.26994
TCHP	0.00462843	0.0365458	0.779221
ZSCAN2	0.00463494	0.0365752	1.51613
SLC17A5	0.00463888	0.0365841	1.19064
CYB5R3	0.00467646	0.0368582	1.17942
ADCY3	0.00468354	0.0368917	1.20332
TMEM143	0.00470888	0.0370589	0.667298
CYSTM1	0.00471243	0.0370589	1.24163
RNF19A	0.00471328	0.0370589	1.24771
USP12	0.00474065	0.0372516	1.18195
RHPN2	0.00478987	0.0376158	1.19845
MRPS26	0.00480698	0.0377143	0.776134
EIF4A1	0.0048082	0.0377143	0.718998
TSPYL4	0.00483819	0.0379268	1.33658
CYP4V2	0.00485568	0.0379993	1.29963
NCOR2	0.00485584	0.0379993	1.16141
HNRNPM	0.00485618	0.0379993	0.866201
CUL1	0.00488742	0.0382209	1.17422
DPP8	0.0048945	0.0382533	1.21343
CALM1	0.00490349	0.0383006	0.859744
RELT	0.00491692	0.0383745	0.758782
NHP2	0.00491882	0.0383745	0.755151
NCMAP	0.00493503	0.0384779	2.15858
SMIM3	0.00498123	0.0388149	1.2978
RGS3	0.00498573	0.0388268	0.834671
IFT27	0.00500365	0.0389432	0.711015
PIK3R3	0.00501018	0.0389707	0.650523
CCNP	0.00501737	0.0390034	0.659951
CCDC144A	0.00504867	NA	0.0506193
UQCRB	0.00505047	0.0392373	1.22379
TMEM80	0.00505907	0.0392808	0.762057
WNT10B	0.0050721	0.0393585	0.697415
HCFC1R1	0.00508076	0.0394023	0.832586
EVPL	0.00509113	0.0394593	1.23733
GABRA3	0.00510887	NA	0.036996
CORO7	0.00511302	0.0396054	1.65606
CIC	0.00512067	0.0396192	1.19557
TPD52	0.00512208	0.0396192	1.17277
LANCL1	0.0051239	0.0396192	1.19201
SLC52A2	0.00514624	0.0397683	0.823068
DZIP3	0.0051549	0.0398117	0.769451
FMN1	0.00516643	0.0398772	1.42381
TGFB2	0.00517638	0.0399303	1.4032
PRRG2	0.00520116	0.0400807	1.39196
PKDCC	0.00520201	0.0400807	0.340295
SUSD1	0.00520805	0.0401035	0.806463
CYBA	0.00523492	0.0402866	0.824115
RWDD3	0.00524446	0.0403363	2.26085
PRKAG1	0.00524859	0.0403442	0.275622
SCCPDH	0.00525335	0.0403442	1.17863
APLN	0.00525476	0.0403442	0.483182
TVP23C	0.00527001	0.0404375	0.546312
MFF	0.00527894	0.0404645	1.18428
LATS2	0.00527973	0.0404645	1.23823
INTS14	0.00528469	0.0404787	1.2078
CHD3	0.00531389	0.0406443	0.858793
SOX4	0.00531391	0.0406443	0.809843
SGPP2	0.00531564	0.0406443	1.42524
PTGES3	0.0053363	0.040755	0.851847
SUGP1	0.00533637	0.040755	0.816729
DECR2	0.00534409	0.0407901	1.4192
DICER1	0.00535529	0.0408517	0.85799
TRAPPC10	0.00536071	0.0408692	0.847294
LRRN2	0.00537612	0.0409627	1.46308
RPAP1	0.0053814	0.040979	1.2628
CDYL	0.00539807	0.041082	1.15798
ACOXL	0.00543327	0.0413258	1.59992
ZBTB4	0.00544609	0.0413991	1.25309
HMOX2	0.00545238	0.0414053	0.835051
TNPO2	0.00545352	0.0414053	0.849422
FAM171A2	0.00545735	0.0414053	1.409
TPBG	0.00545958	0.0414053	1.22783
DNMT3A	0.00550668	0.0417382	0.793873
PROSER2	0.00551324	0.0417539	0.837819
CYSRT1	0.00551514	0.0417539	0.641936
SCAF4	0.00552477	0.0418025	0.840058
SPAG1	0.00554245	0.041912	1.27422
IL4R	0.00554865	0.0419346	1.26764
TEX2	0.0055615	0.0420073	0.839953
SIGMAR1	0.00557731	0.0421024	0.868568
CREBZF	0.00558075	0.042104	1.16913
ATG2A	0.00559973	0.0422228	0.840934
DOCK4	0.00562459	0.0423528	1.37115
GAA	0.00562613	0.0423528	1.2709
GGN	0.00562671	0.0423528	0.303614
SLC2A12	0.00563273	0.0423737	1.74605
RPS13	0.00565019	0.0424806	1.12679
TPK1	0.00565361	0.0424818	0.387209
TOPBP1	0.00566002	0.0424876	1.16377
C3orf20	0.00566089	0.0424876	0.245001
MMP15	0.00567129	0.0425412	1.20191
ABRACL	0.00568426	0.042614	0.771785
TMEM150A	0.00568851	0.0426214	0.625682
ZNF14	0.00569352	0.0426344	1.44122
BACE1	0.00571106	0.0427225	1.31806
NRSN2	0.00571183	0.0427225	1.2505
PBX3	0.00573818	0.042895	1.40599
ANKRD29	0.00574158	0.0428959	1.53471
ANAPC13	0.0057598	0.0430074	1.27323
ANXA2R	0.00576949	NA	0.0370284
RPS27L	0.00577628	0.0431058	1.25436
TBK1	0.0057996	0.043255	1.17393
ASB7	0.00580751	0.0432853	1.28034
WTIP	0.00581028	0.0432853	1.3237
RABL6	0.0058248	0.0433676	0.850098
DNAH5	0.00582798	0.0433676	0.475878
WDR81	0.00583948	0.0434058	0.819764
HNRNPA0	0.00584521	0.0434058	0.857142
BRAT1	0.00584666	0.0434058	1.18689
CMPK1	0.00584755	0.0434058	1.15905
VCL	0.00584974	0.0434058	0.880427
EIF4G1	0.00586965	0.0435288	0.843669
NCEH1	0.00590564	0.0437708	1.26424
TNFRSF19	0.00591496	0.043815	0.716795
WDR90	0.00592387	0.0438561	0.788291
ARL4C	0.00593263	0.0438961	1.62068
ENTR1	0.0060133	0.0444358	0.840191
PTDSS1	0.00601745	0.0444358	0.830374
MLPH	0.00602021	0.0444358	0.550354
TMX4	0.00602121	0.0444358	1.21552
ATP6V1F	0.0060226	0.0444358	1.29604
WFDC2	0.00608354	0.0448601	1.33884
GAB1	0.00608867	0.0448726	1.39348
MTHFD2	0.00609699	0.0449085	0.865933
GJB2	0.00610487	0.0449216	1.65763
TRIM14	0.00610565	0.0449216	0.82941
LSAMP	0.00611178	0.0449414	0.170077
CCDC110	0.00612146	0.0449435	3.97309
CERS6	0.00612157	0.0449435	0.864449
GGCX	0.0061224	0.0449435	0.834645
CDC25A	0.00613506	0.0450022	0.775899
CDC20	0.00613729	0.0450022	0.816155
UCK1	0.0061836	0.0453163	0.80283
PPP1R1A	0.00619969	NA	0.0373808
SYTL4	0.00622323	0.0455812	0.771937
MKRN1	0.0062537	0.0457786	1.19242
TIMP1	0.00626233	0.0458161	1.18571
ALDH18A1	0.00626783	0.0458306	0.862085
PFN2	0.00629082	0.0459557	1.25696
PICALM	0.00629197	0.0459557	1.15006
GATAD2B	0.00630556	0.0460292	1.14816
KRT34	0.0063144	0.0460679	0.208202
STRBP	0.00632397	0.046112	0.863592
ERG28	0.00634104	0.0462106	1.22163
ARMC6	0.00638473	0.046503	0.812212
USH1C	0.00643739	0.0468605	0.518928
DAPK3	0.00644184	0.0468667	0.8429
VRK2	0.00647759	0.0471005	1.22087
GPATCH11	0.00648984	0.0471634	1.25271
RPS8	0.00649853	0.0471778	1.12959
FRMD6	0.00650056	0.0471778	1.54191
EYA1	0.00650267	0.0471778	2.04478
NFKB2	0.00653681	0.0473991	1.1964
ETV5	0.00654409	0.0474256	1.17943
ZDHHC12	0.00655395	0.0474592	0.790875
CALU	0.00656025	0.0474592	1.16093
CIR1	0.00656206	0.0474592	1.26874
ANXA8	0.00656328	0.0474592	4.00752
TMTC3	0.00656725	0.0474616	1.16939
VAMP1	0.00660576	0.0477136	0.61495
GLCCI1	0.00663313	0.0478847	1.33624
PLEKHB1	0.00664544	0.0479271	0.657598
SAE1	0.00664755	0.0479271	0.841172
AGO1	0.00665001	0.0479271	0.875362
S100A14	0.0066613	0.0479819	0.870069
CHMP5	0.00666883	0.0480097	1.18908
RFT1	0.00667355	0.0480172	0.766935
LRCH3	0.00668522	0.0480746	1.18885
ARHGEF18	0.00670518	0.0481917	0.857063
TP53I13	0.00671798	0.0482571	1.26179
NUP93	0.00672981	0.0482971	0.856034
PITPNB	0.0067328	0.0482971	1.20581
PRKD1	0.00673484	0.0482971	2.26669
SLC45A3	0.00673836	0.0482971	0.78319
KCNQ4	0.00674613	0.0483263	1.47442
TIMM17B	0.00677068	0.0484756	1.26414
SORD	0.00677594	0.0484866	1.2216
EFNA5	0.00679059	0.0485648	1.65554
SETD4	0.00679652	0.0485806	0.723617
CCNF	0.00680625	0.0486235	0.816155
FHAD1	0.00681248	0.0486346	0.473726
SEL1L3	0.00681525	0.0486346	1.19052
HELZ	0.00682089	0.0486482	1.17613
CCPG1	0.0068342	0.0486955	2.16286
RNF145	0.00683498	0.0486955	0.881439
AKAP5	0.00684297	0.0486992	1.48383
PC	0.00684297	0.0486992	0.728572
CERS4	0.00688498	0.0489715	1.74629
AGPAT3	0.0068901	0.0489813	0.873505
CDS2	0.00690323	0.0490479	1.21586
TUT1	0.00691501	0.0491049	0.691269
POLR2J	0.00692017	0.0491148	1.315
TNIP1	0.00696542	0.0494091	1.15038
RAVER2	0.00702655	0.0497868	1.2694
RTF2	0.00702772	0.0497868	0.790803
ADAM9	0.00703012	0.0497868	0.88281
TMEM62	0.00705051	0.0498775	1.38274
STAT5A	0.00705056	0.0498775	0.69181
PARM1	0.00705935	0.0499126	1.37458
DDX60	0.00706532	0.0499158	1.41319
F11R	0.00707115	0.0499158	0.80209
MNX1	0.00707128	0.0499158	1.29539
AKR1B1	0.0070775	0.0499327	1.15085
MPP1	0.00708262	0.0499419	1.808
RP11-240L7.5	0.0070929	NA	0.035599
PLD3	0.00709391	0.0499945	1.18148
FANCC	0.00713222	0.0502373	0.770645
R3HCC1	0.0071407	0.0502699	0.805895
DHX37	0.00715196	0.050322	0.828433
LIG3	0.00715627	0.0503252	0.838139
GPR20	0.00716486	0.0503585	0.495822
RNF122	0.00716934	0.0503629	1.70583
HPDL	0.00717485	0.0503745	0.659083
SEC16A	0.00720028	0.0505258	0.862572
SHROOM4	0.00722163	0.0506432	1.76407
GIT1	0.00722841	0.0506432	1.16938
AHNAK	0.00722864	0.0506432	1.13339
MARCKS	0.00725996	0.0508353	0.831573
ITPKA	0.00726389	0.0508356	1.86122
CPVL	0.00727364	NA	8.02996
RAB5IF	0.00731913	0.0511947	0.666318
HS6ST1	0.00735393	0.0514106	0.81472
FAT4	0.00736887	0.051438	2.75068
FGFBP3	0.00737134	0.051438	1.68272
HABP4	0.00737329	0.051438	0.800339
USP5	0.00737362	0.051438	0.866975
PHC1	0.00738501	0.0514899	1.40881
FAN1	0.00741297	0.0516573	1.3243
CDKN2A	0.00743843	0.0518071	2.88173
C21orf62	0.00744508	NA	0.0777033
BET1L	0.00744804	0.0518463	0.812775
ROCK2	0.00746462	0.051934	1.15503
SERPINB2	0.00746985	0.0519427	0.475718
HNRNPK	0.00749199	0.0520689	0.889971
NCOA6	0.00750411	0.0521254	1.15903
KLF6	0.00750886	0.0521307	1.29271
PTPRM	0.00751953	0.052177	1.34092
BRD7	0.00753107	0.0522293	1.16729
IL1RAP	0.00755717	0.0523824	1.46676
STOML1	0.00756255	0.052392	1.54196
SH3BGRL	0.0075745	0.0524469	1.33433
LPCAT4	0.00759007	0.0525268	1.29066
RPAIN	0.00760588	0.0526084	0.751012
HEPHL1	0.007619	0.0526711	0.546957
CDK11B	0.0076247	0.0526788	0.846958
TBL1XR1	0.00762818	0.0526788	1.134
PPP1R3F	0.00766602	0.0529025	0.644749
CDC25B	0.00766867	0.0529025	0.856431
EDC3	0.00771716	0.0532089	1.19584
FNDC10	0.00773025	0.0532709	1.21712
ULK3	0.00774018	0.0533112	1.26308
SOD2	0.00776287	0.0534189	1.15152
SCN4B	0.00776399	0.0534189	0.0856256
PAQR7	0.00776832	0.0534205	0.787891
CEP112	0.0077873	0.0535193	1.73606
SLC25A24	0.00779089	0.0535193	1.17542
TROAP	0.00780662	0.0535992	0.788164
ATF7	0.00781418	0.0536169	1.21184
APOL2	0.00781742	0.0536169	0.800243
RFC1	0.00783715	0.053724	1.17106
CKS2	0.00784153	0.0537258	0.742665
NUDT11	0.00785834	0.0538128	1.26691
GCSAM	0.00787019	0.0538656	0.523591
MXRA8	0.00794771	0.0543677	0.576678
PPP3CA	0.0079811	0.0545675	0.856308
VDR	0.00798781	0.0545848	0.809403
THOC2	0.00801123	0.0547161	1.16085
GPR183	0.00804809	0.0549392	0.188758
POLA1	0.00806231	0.0550074	0.851433
TCN2	0.00807	0.0550311	2.03311
CDIPT	0.00808267	0.0550636	0.804605
ISCU	0.00808319	0.0550636	1.23448
TPM1	0.0080993	0.0551445	1.19183
URB2	0.00812418	0.0552851	0.80874
GPR63	0.00817045	0.055571	0.790657
ITGB8	0.00819635	0.0557181	1.43377
DMXL1	0.0082165	0.055826	0.825116
PLAC1	0.00824223	0.0559717	1.70761
PTTG1IP	0.00824792	0.0559812	0.822485
TENT5A	0.00825379	0.0559919	1.29657
INF2	0.0082679	0.0560585	1.16291
PLRG1	0.00828648	0.0561553	0.844449
ZNF805	0.00830361	0.0562422	1.23828
LHFPL2	0.00832629	0.0563665	0.845362
BLM	0.00834235	0.056446	1.21501
CLIC5	0.00838996	0.0567219	0.236458
PLCG2	0.00839182	0.0567219	0.682425
WDR62	0.00841569	0.0568539	0.781323
ATP1B1	0.00846161	0.0571345	1.16508
U2AF2	0.00849836	0.0573529	0.862402
PDLIM5	0.00851704	0.0574493	0.871598
LAMTOR2	0.00854576	0.0576132	0.786584
C7orf50	0.00855951	0.0576761	0.793133
KREMEN1	0.00857958	0.0577542	1.2326
YEATS4	0.00857995	0.0577542	1.27562
COL16A1	0.00859508	0.0578163	0.661462
COPG2	0.00859856	0.0578163	1.22541
CAMK2N2	0.00860246	0.0578163	1.50043
IFRD1	0.00861831	0.0578931	1.35523
SPC24	0.00863398	0.0579584	0.813975
PPIF	0.00863691	0.0579584	0.860609
NFE2L2	0.00865193	0.0580247	1.18511
NTMT1	0.00865688	0.0580247	0.740006
MYH14	0.00866014	0.0580247	1.18479
ZYX	0.00868954	0.0581918	1.18624
LRRC28	0.00872687	0.0584119	1.3199
EFNA1	0.00874226	0.0584848	1.31386
ATR	0.00876376	0.0585987	0.852833
IRGC	0.00877221	NA	42.8892
CREB1	0.00879641	0.0587869	1.15649
DOCK3	0.00880998	0.0588474	1.43477
SARS2	0.00883259	0.0589484	0.560478
CDK5RAP1	0.00883777	0.0589484	0.831422
EXOSC2	0.00883864	0.0589484	0.846026
WWC2	0.00884687	0.0589731	1.18863
TSC22D3	0.00888416	0.0591914	1.67034
RPUSD2	0.00889969	0.0592646	1.30601
LRRC61	0.00892902	0.0594296	1.17806
ZBED2	0.00894605	0.0595127	1.50515
ARID4A	0.00895448	0.0595276	1.29193
VAMP8	0.00895741	0.0595276	1.24328
UBE2S	0.00898276	0.0596656	0.816074
BMPR2	0.00899231	0.0596874	1.15799
SALL2	0.00899518	0.0596874	0.256517
WBP1	0.00900043	0.0596919	0.617112
MTMR9	0.00902156	0.0598016	0.796637
CTSZ	0.00902722	0.0598087	1.15284
ZNF43	0.00903223	0.0598116	1.22051
MFHAS1	0.00903841	0.0598222	1.23845
RBM8A	0.00908124	0.0600752	0.857717
TCIRG1	0.00909055	0.0601063	0.769277
CLDN3	0.00909653	0.0601154	1.38501
GPR37	0.00910341	0.0601304	2.99832
MYH10	0.00911536	0.0601789	0.86241
C3orf22	0.00911845	NA	6.59315
DDX39A	0.00913796	0.0602976	0.86303
VTI1A	0.00915254	0.0603633	0.822387
LCORL	0.00915994	0.0603816	1.23301
MFSD14B	0.0091804	0.060483	0.866487
NOC4L	0.00918459	0.060483	0.806408
GRK6	0.00919127	0.0604964	0.868157
[truncated: 12,330 more rows]

## Sheet: miR-100 miR-125bKO-1 vs CC-CR
Gene Name	pvalue	DEseq padj	FoldChange
AKAP12	2.36431e-115	3.29845e-111	0.127246
AJUBA	4.30871e-106	3.00554e-102	0.0517848
ARHGAP29	3.10919e-89	1.44588e-85	0.120967
CRIM1	1.36071e-82	4.74581e-79	0.29855
LPAR1	1.15804e-77	3.23116e-74	0.00724258
HSPA1L	3.83467e-70	8.91624e-67	13.3999
EEF1A2	9.10153e-70	1.81394e-66	4.49801
MYADM	3.03089e-65	5.28549e-62	0.373996
CDX2	2.56812e-64	3.98087e-61	9.06476
FAM107B	5.89369e-61	8.22229e-58	0.311219
FAM171A1	1.22771e-60	1.55707e-57	0.2202
VAV2	4.4867e-60	5.21616e-57	0.310076
PALM2AKAP2	6.48593e-60	6.9604e-57	0.368118
IGF2BP2	2.97801e-57	2.96759e-54	0.0244991
PRICKLE2	5.02846e-54	4.6768e-51	0.137598
LHFPL2	1.08278e-52	9.44116e-50	0.315318
BHLHE40	8.20575e-51	6.73403e-48	0.235366
ITGA2	3.86729e-47	2.99736e-44	0.411568
PRAME	3.23475e-45	2.37516e-42	39.4161
SAMD5	1.45192e-44	1.01278e-41	6.10985
DUSP4	1.65518e-44	1.09959e-41	0.127378
GALNT12	2.5224e-43	1.59955e-40	0.101117
FAM169A	1.43663e-40	8.71408e-38	2.40808
CELSR1	2.41982e-40	1.40662e-37	0.271632
TBX18	1.2262e-37	6.84268e-35	0.00973694
TSPAN13	1.50001e-37	8.04872e-35	0.362178
LRRFIP1	3.67159e-37	1.89712e-34	0.493756
PFKFB3	4.00961e-36	1.99779e-33	0.446781
ARHGAP18	7.32051e-36	3.52167e-33	1.85623
HSF1	3.87782e-32	1.80332e-29	0.475417
FZD7	4.4255e-32	1.99162e-29	2.70199
RELL1	4.85231e-32	2.11546e-29	0.470863
DSC2	5.50073e-32	2.32548e-29	0.286541
CHMP2B	1.19845e-31	4.91753e-29	0.465954
SEMA6B	4.78922e-31	1.90898e-28	2.73182
DAPK1	1.22467e-30	4.74596e-28	0.111817
PMEPA1	1.96917e-29	7.42484e-27	0.314829
SLC1A4	3.07756e-29	1.12987e-26	0.284005
CAPN1	3.42695e-29	1.22588e-26	0.471661
ETS1	6.63461e-29	2.31399e-26	0.374508
AK4	1.01386e-28	3.44986e-26	0.393633
PROSER2	1.43122e-28	4.75402e-26	0.397708
TUBGCP5	1.73572e-28	5.6314e-26	2.32613
PTK7	2.64123e-28	8.3745e-26	0.437892
FSCN1	3.29177e-28	1.02052e-25	0.241943
IQGAP2	4.32001e-28	1.31018e-25	0.101938
UBE3A	5.21831e-28	1.54895e-25	1.89999
FLNB	5.40136e-28	1.56988e-25	0.525419
PROM1	1.75967e-27	5.01004e-25	0.503913
ST6GAL1	3.6929e-27	1.03039e-24	0.293026
DUSP10	1.63054e-26	4.46034e-24	0.260776
OXR1	2.00863e-26	5.38893e-24	1.86337
CPSF1	1.14749e-25	3.0205e-23	0.528164
PELI1	4.18723e-25	1.08178e-22	1.77095
DGAT1	5.62588e-25	1.42703e-22	0.4736
ONECUT3	9.15339e-25	2.28034e-22	0.0164436
ADAM9	1.3694e-24	3.35168e-22	0.586371
LRP3	1.50138e-24	3.61134e-22	0.316529
TNFRSF21	2.0892e-24	4.94008e-22	0.222865
ZBTB7C	3.1522e-24	7.32938e-22	6.95403
VGLL3	3.62709e-24	8.29534e-22	0.133408
SPTBN5	3.88124e-24	8.73343e-22	2.35206
AKR1E2	6.31603e-24	1.39865e-21	0.0292813
TNIK	1.51001e-23	3.29159e-21	0.426508
AXIN2	3.68087e-23	7.90029e-21	2.04263
OPTN	4.10439e-23	8.6758e-21	0.481347
WNT9A	8.72205e-23	1.81614e-20	0.361646
LMO7	1.059e-22	2.17265e-20	0.416616
CTSE	1.45747e-22	2.94683e-20	0.142894
DAP3	1.97242e-22	3.93104e-20	0.485598
SERPINA1	4.6556e-22	9.14792e-20	3.40117
PPP1R14C	4.75562e-22	9.21468e-20	0.141375
GSN	8.71377e-22	1.66529e-19	0.46047
MCAM	9.37129e-22	1.76674e-19	0.371944
MPP1	1.06395e-21	1.97909e-19	4.65343
PIP4K2A	1.45953e-21	2.67919e-19	0.53372
SEMA3C	2.17789e-21	3.94595e-19	2.69728
MOB3A	2.47869e-21	4.43336e-19	0.36842
TMEM158	2.59359e-21	4.58015e-19	2.3863
ANKH	2.98467e-21	5.20489e-19	2.26099
MYOF	2.56419e-20	4.41641e-18	0.320258
MAP4K4	3.75958e-20	6.39633e-18	0.565519
C4orf19	3.95292e-20	6.64423e-18	0.367956
ITGB5	4.8482e-20	8.05204e-18	0.488946
IGFBP4	5.17797e-20	8.49857e-18	0.246373
GDA	6.18178e-20	1.00281e-17	0.297898
PLOD3	1.49108e-19	2.39105e-17	1.68772
PTGS2	2.31798e-19	3.67479e-17	0.301822
TM2D2	2.67867e-19	4.1989e-17	0.526456
CLDN2	2.72724e-19	4.22752e-17	7.72613
WWC3	6.68891e-19	1.02546e-16	2.26578
CHST3	7.33341e-19	1.11205e-16	0.477865
MGAM2	8.6003e-19	1.29014e-16	9.37526
UBASH3B	9.89197e-19	1.46812e-16	0.550698
BICD2	1.08103e-18	1.58753e-16	0.618546
VAT1	1.17582e-18	1.70873e-16	0.540376
MGLL	2.38477e-18	3.42989e-16	0.0851293
PDLIM5	2.6873e-18	3.82556e-16	0.568652
TUBA1A	4.11215e-18	5.79481e-16	0.379153
CAMK2D	5.22401e-18	7.28802e-16	2.67035
CYBRD1	5.93348e-18	8.16887e-16	0.605086
RNF128	5.97251e-18	8.16887e-16	0.286738
FOXC1	6.15927e-18	8.34252e-16	2.06944
LAPTM4B	9.91516e-18	1.33006e-15	0.631549
CD47	1.00616e-17	1.33685e-15	0.517963
SOX12	1.15964e-17	1.52623e-15	2.37493
NFIB	1.66912e-17	2.17625e-15	2.31219
NET1	1.85667e-17	2.39836e-15	0.541583
SLC22A3	1.93856e-17	2.48118e-15	0.0785357
EMP1	3.7781e-17	4.79166e-15	0.454576
AIF1L	6.31266e-17	7.93405e-15	0.525748
HUNK	7.64307e-17	9.5204e-15	0.232162
SOAT1	1.00107e-16	1.23593e-14	0.531577
PIM1	1.09229e-16	1.33671e-14	0.552256
AMOTL1	1.41604e-16	1.71784e-14	0.514101
ARHGAP39	1.44793e-16	1.74139e-14	0.44697
ALDH2	2.27672e-16	2.71474e-14	0.439137
MINDY2	2.57531e-16	3.04476e-14	1.71633
REEP1	2.63383e-16	3.08778e-14	0.0858945
MMP15	3.34393e-16	3.8876e-14	0.544102
SAMD9	3.5408e-16	4.08246e-14	2.26206
AGPAT5	3.60363e-16	4.12084e-14	0.616647
FURIN	4.02764e-16	4.56826e-14	2.1897
ATP5MF	4.27331e-16	4.80781e-14	1.70295
CDKN2B	5.12893e-16	5.7243e-14	0.228225
ANO1	5.77168e-16	6.39053e-14	0.110272
FGFR4	6.19046e-16	6.80024e-14	1.6867
LGMN	8.80147e-16	9.59291e-14	0.596856
PFN2	1.28059e-15	1.38493e-13	1.72599
NPW	1.44482e-15	1.55052e-13	0.418841
LARP4B	1.591e-15	1.69436e-13	0.634076
CEP152	2.2322e-15	2.3592e-13	1.71566
NSMCE3	3.21673e-15	3.37418e-13	2.35095
MFSD14B	4.17516e-15	4.34684e-13	0.591977
GOLM2	4.50552e-15	4.65603e-13	1.57111
PLK2	5.48825e-15	5.62989e-13	0.599311
UTRN	5.67781e-15	5.78183e-13	0.521461
TRPM7	6.1757e-15	6.24327e-13	1.7825
SVIL	1.33793e-14	1.34284e-12	0.55131
CYFIP1	1.47445e-14	1.46928e-12	1.54018
GPRC5A	1.64377e-14	1.6264e-12	0.493939
ALDH1A3	1.73545e-14	1.70502e-12	0.32834
LDLR	1.83014e-14	1.78547e-12	0.616711
IGFBP2	1.97174e-14	1.91026e-12	0.233785
LPAR3	2.0001e-14	1.92438e-12	0.552736
SLC52A2	2.15002e-14	2.05445e-12	0.420676
ECHDC3	2.2181e-14	2.10509e-12	0.00226677
KLF6	2.3333e-14	2.19945e-12	0.304055
EML3	2.34993e-14	2.20026e-12	1.61477
PITRM1	2.48942e-14	2.31533e-12	0.551128
STT3B	2.68136e-14	2.47733e-12	0.701332
PDX1	2.93848e-14	2.68343e-12	7.54829
BTG1	2.94406e-14	2.68343e-12	0.514987
CHRM3	2.96214e-14	2.68343e-12	3.47658
ABRACL	2.98693e-14	2.68843e-12	0.501665
SEPHS1	4.02823e-14	3.60243e-12	0.658489
RSU1	4.97477e-14	4.42058e-12	0.553083
PPP3CA	6.51997e-14	5.75697e-12	0.561008
DUOX1	7.16946e-14	6.29064e-12	2.29802
TMC5	7.8465e-14	6.84166e-12	0.244976
GATAD1	1.06915e-13	9.26445e-12	1.87065
MELK	1.10536e-13	9.51905e-12	0.666507
SHF	1.18428e-13	1.01361e-11	2.87487
NUDT5	1.2865e-13	1.09439e-11	0.608341
PSAT1	1.67417e-13	1.41554e-11	0.610511
RBP1	1.85602e-13	1.55984e-11	0.328199
CHPF	2.4503e-13	2.04695e-11	1.54548
DLC1	2.79974e-13	2.32495e-11	0.433178
TM4SF1	3.25824e-13	2.68969e-11	0.388746
MALL	3.509e-13	2.87965e-11	0.571574
SYT1	3.64543e-13	2.97412e-11	0.465489
EHF	3.67007e-13	2.97681e-11	0.588387
BCL7A	4.65669e-13	3.75523e-11	0.486229
OCLN	4.74799e-13	3.80685e-11	0.500092
LOXL1	4.84689e-13	3.86394e-11	2.08737
DBN1	5.98314e-13	4.74266e-11	0.649615
AHR	6.18507e-13	4.84925e-11	1.53058
LAMC2	6.18712e-13	4.84925e-11	0.557123
FST	6.29066e-13	4.90285e-11	0.0255473
EIF2AK4	8.78306e-13	6.80736e-11	1.58916
NCOA1	9.67041e-13	7.4537e-11	1.80306
SAMD1	1.00978e-12	7.74038e-11	0.66291
CPNE2	1.09295e-12	8.33211e-11	0.488228
SERF2	1.20265e-12	9.11857e-11	1.63022
OTUD1	1.23163e-12	9.28782e-11	0.401096
CYHR1	1.30753e-12	9.8072e-11	0.524992
ARPP19	1.37145e-12	1.02316e-10	1.48211
HS3ST5	1.38181e-12	1.0254e-10	4.579
ULK3	1.65082e-12	1.21855e-10	1.59938
DNAJC10	1.77133e-12	1.30062e-10	0.69853
FRMD3	1.80143e-12	1.3158e-10	0.30168
ALDH1A2	2.17767e-12	1.57765e-10	1.74996
SUV39H2	2.18254e-12	1.57765e-10	0.509349
RLBP1	2.3026e-12	1.65585e-10	3.67403
ATP2A3	2.60513e-12	1.8638e-10	2.45674
CHCHD7	2.72407e-12	1.93895e-10	1.54949
HMGA1	2.85816e-12	2.02407e-10	0.6923
FGF2	2.99242e-12	2.10845e-10	0.149812
CPT1A	3.25324e-12	2.2807e-10	0.493912
ETS2	3.78594e-12	2.64089e-10	1.78626
RFX7	3.81485e-12	2.64781e-10	1.91048
SLC16A6	3.84181e-12	2.65332e-10	1.92135
SPTAN1	3.87285e-12	2.66159e-10	0.733322
MYO10	4.28388e-12	2.92846e-10	0.617481
LGALS1	4.30316e-12	2.92846e-10	0.417794
HSPA14	4.93399e-12	3.34146e-10	0.581817
ANTXR2	4.97357e-12	3.35199e-10	0.380601
TUBB6	5.57114e-12	3.73668e-10	0.55396
FN1	5.74476e-12	3.8347e-10	0.380172
EPHB3	5.91301e-12	3.92821e-10	2.67002
LAMC1	6.60414e-12	4.36656e-10	0.656464
STAMBPL1	7.42986e-12	4.88934e-10	1.80217
PPP1CC	7.5454e-12	4.94206e-10	0.691645
GOLGA8B	7.66182e-12	4.99487e-10	2.69429
UGT8	1.00066e-11	6.49312e-10	2.15357
MAN2C1	1.01526e-11	6.55739e-10	1.88733
ZNF429	1.15525e-11	7.42713e-10	2.10791
GLUL	1.41915e-11	9.05776e-10	0.675936
SMS	1.42187e-11	9.05776e-10	0.655309
AFAP1L2	1.58934e-11	1.00786e-09	0.38915
CAP1	1.66139e-11	1.04878e-09	0.723431
PEX1	1.66924e-11	1.04899e-09	1.75375
ASPH	1.74918e-11	1.0943e-09	0.738225
PRSS3	1.80299e-11	1.12292e-09	0.491047
PIK3CD	1.81654e-11	1.12633e-09	0.313348
CPLX1	1.99167e-11	1.22946e-09	1.56466
TSPAN5	2.13617e-11	1.31285e-09	0.53666
TM2D3	2.15627e-11	1.31939e-09	1.656
IFIT1	2.22966e-11	1.35834e-09	2.78265
USP3	2.4492e-11	1.4856e-09	1.65536
HACD1	2.58784e-11	1.5629e-09	0.470815
IVD	2.76123e-11	1.66043e-09	1.5925
CAMK1D	2.84313e-11	1.70234e-09	0.479432
MTURN	3.43435e-11	2.04755e-09	0.556736
FAM189A1	3.54027e-11	2.09822e-09	5.80917
NMT2	3.54943e-11	2.09822e-09	0.50191
STAM	3.5813e-11	2.10813e-09	0.665892
TNFRSF10D	3.82471e-11	2.24195e-09	0.605837
SLC12A9	4.30652e-11	2.51382e-09	1.62625
CLDND1	4.8047e-11	2.79293e-09	0.630492
GOLGA8A	5.35904e-11	3.10224e-09	2.55691
MCM10	5.40126e-11	3.11376e-09	0.574535
GPRC5C	5.47752e-11	3.14473e-09	0.429759
LGR4	5.66757e-11	3.2405e-09	1.40637
PHYH	5.75349e-11	3.2762e-09	0.510569
PLCXD2	6.24795e-11	3.5433e-09	0.306774
PAN2	6.3734e-11	3.59981e-09	1.87572
TNFRSF19	6.41228e-11	3.60717e-09	0.39601
CPOX	6.44857e-11	3.6107e-09	0.559709
GRIN2B	6.47032e-11	3.6107e-09	4.19539
PTPRJ	6.78891e-11	3.77339e-09	0.388253
PFKP	6.84e-11	3.7867e-09	0.428799
RBM47	7.47876e-11	4.12396e-09	1.53748
NEDD4	8.4235e-11	4.62662e-09	1.63646
VPS50	8.99923e-11	4.92346e-09	1.67057
FERMT1	9.72157e-11	5.29788e-09	0.52544
KIFC3	1.05846e-10	5.74573e-09	0.506849
LRFN1	1.07107e-10	5.79165e-09	0.0168736
TEX19	1.10619e-10	5.95848e-09	2.33481
OAZ2	1.12013e-10	6.01034e-09	1.44693
PCSK9	1.28718e-10	6.88023e-09	0.282291
CHD9	1.34348e-10	7.15375e-09	1.79071
DSTN	1.43496e-10	7.61184e-09	0.722977
ZNF571	1.55167e-10	8.19976e-09	2.6477
B4GALNT3	1.66267e-10	8.74981e-09	3.41932
PLAUR	1.6683e-10	8.74981e-09	0.532562
DSE	1.68792e-10	8.81954e-09	0.648262
NCBP1	1.70741e-10	8.88808e-09	0.701522
PLEKHO1	2.00182e-10	1.03819e-08	0.347686
AASS	2.05058e-10	1.05954e-08	1.96698
KIAA1217	2.33173e-10	1.20037e-08	1.66905
SLTM	2.45987e-10	1.26168e-08	1.86229
PHKB	2.84163e-10	1.45215e-08	1.47706
GNAO1	2.86575e-10	1.45913e-08	2.06198
KNL1	3.20414e-10	1.62549e-08	1.60476
KAT2B	3.23374e-10	1.63456e-08	2.08512
GPR176	3.70903e-10	1.86804e-08	0.364557
DTWD1	3.74298e-10	1.87835e-08	1.82339
AGR2	3.8481e-10	1.92419e-08	0.597625
ZNF679	3.97748e-10	1.98178e-08	296.88
PPME1	4.27185e-10	2.12088e-08	0.69136
LEO1	4.42376e-10	2.18851e-08	1.57719
ADD3	4.60878e-10	2.27198e-08	1.3809
EHBP1L1	4.6904e-10	2.30408e-08	0.688363
PKIA	4.71493e-10	2.308e-08	0.624406
VPS28	4.87951e-10	2.38021e-08	0.585682
SECISBP2L	4.9162e-10	2.38975e-08	1.74556
LRCH4	4.99347e-10	2.41614e-08	1.96591
DUSP16	5.00512e-10	2.41614e-08	1.59172
ESAM	5.38609e-10	2.59108e-08	0.40501
ABCA3	6.33172e-10	3.03553e-08	0.693223
CRYBG1	6.40099e-10	3.05823e-08	2.40984
SLC37A1	6.69779e-10	3.17305e-08	0.555304
RAB27A	6.72857e-10	3.17305e-08	1.88947
CDH1	6.72939e-10	3.17305e-08	0.692491
GALNT11	6.7323e-10	3.17305e-08	1.50255
ODAD2	7.14177e-10	3.35471e-08	1.93924
GNB4	7.65494e-10	3.57233e-08	0.69987
IL17RE	7.65627e-10	3.57233e-08	1.75682
H2BC17	7.95864e-10	3.70103e-08	0.435443
TRIM4	8.18146e-10	3.79201e-08	1.58701
VOPP1	8.78616e-10	4.0588e-08	0.607393
SLC39A4	8.95253e-10	4.122e-08	0.58732
ZNF442	9.81318e-10	4.50341e-08	3.41433
CTDSPL2	9.91477e-10	4.53511e-08	1.46218
SH3PXD2B	1.15216e-09	5.25287e-08	0.664417
GABPB2	1.20799e-09	5.48949e-08	0.524209
SLC4A7	1.26139e-09	5.71351e-08	0.629838
SEMA4A	1.28532e-09	5.78532e-08	2.53321
PHACTR2	1.28553e-09	5.78532e-08	0.703809
MARCKS	1.40754e-09	6.31403e-08	0.403204
CALM1	1.46815e-09	6.5648e-08	0.687737
WLS	1.48849e-09	6.62238e-08	0.692143
ANXA5	1.49052e-09	6.62238e-08	0.509616
ZNF43	1.54029e-09	6.82176e-08	1.63207
SERPINB5	1.54621e-09	6.8263e-08	0.67746
ZNF681	1.55308e-09	6.83502e-08	1.66061
CDK6	1.5799e-09	6.93118e-08	1.80558
MELTF	1.67113e-09	7.30845e-08	1.89793
TEX9	1.79128e-09	7.80406e-08	2.05349
TUBGCP4	1.79564e-09	7.80406e-08	1.51184
ZBTB18	1.80672e-09	7.82782e-08	1.66585
CLDN12	1.91025e-09	8.25076e-08	1.47497
ITGA6	2.28393e-09	9.83428e-08	0.610218
KRT7	2.34747e-09	1.00768e-07	0.396943
DENND4A	2.37278e-09	1.01542e-07	1.62787
ZNF117	2.38086e-09	1.01576e-07	1.81029
L3MBTL3	2.38878e-09	1.01603e-07	2.02094
CUX1	2.52717e-09	1.07163e-07	1.37208
SEC11C	2.79112e-09	1.17997e-07	0.528726
TBL1X	2.79988e-09	1.18009e-07	0.688142
RHBDL1	2.82292e-09	1.18622e-07	3.99547
COLGALT2	3.06057e-09	1.28222e-07	0.492587
COPS6	3.17503e-09	1.32619e-07	1.51816
TFPI	3.19557e-09	1.33079e-07	0.263796
ARHGAP21	3.60269e-09	1.49587e-07	0.755155
NRSN2	3.6974e-09	1.53064e-07	1.60173
BZW1	4.00627e-09	1.65359e-07	0.702686
CDKN1A	4.09521e-09	1.68532e-07	0.54343
ANKS6	4.11364e-09	1.68792e-07	0.651385
ODAM	4.34085e-09	1.77593e-07	3.15451
PLBD1	4.45078e-09	1.81558e-07	0.428455
NEDD9	4.80644e-09	1.95495e-07	0.559043
CASP10	5.10542e-09	2.07052e-07	0.297478
PTPN14	5.19662e-09	2.10139e-07	0.734708
BLOC1S6	5.24915e-09	2.1165e-07	1.45749
TRPV6	5.3524e-09	2.15191e-07	3.79118
TRIM56	5.41379e-09	2.17034e-07	1.46565
HDGFL3	5.47726e-09	2.18949e-07	1.60003
TMEM106B	5.5648e-09	2.21813e-07	1.59467
ADAL	5.61727e-09	2.23266e-07	2.10014
PON2	5.84492e-09	2.31655e-07	1.50264
YWHAZ	5.89826e-09	2.33107e-07	0.703109
CDH3	6.35082e-09	2.50283e-07	0.619517
PRPS2	6.51222e-09	2.55857e-07	0.64809
MAN2A2	6.52892e-09	2.55857e-07	1.42784
P2RY1	6.61501e-09	2.58175e-07	0.382321
AP4E1	6.62509e-09	2.58175e-07	1.6213
IFT22	6.74114e-09	2.61966e-07	1.59721
RFK	6.79026e-09	2.63141e-07	0.637223
PGAM1	6.83656e-09	2.64202e-07	0.717121
PYGL	7.10887e-09	2.73967e-07	0.650833
DOCK5	7.3524e-09	2.82571e-07	0.763661
CLSPN	7.51422e-09	2.87997e-07	0.744813
MAP4	8.06412e-09	3.08226e-07	0.763403
USP8	8.25648e-09	3.14716e-07	1.41365
DNAJC1	8.4008e-09	3.19345e-07	0.57119
VWDE	9.17174e-09	3.47704e-07	1.65672
F11R	9.71514e-09	3.67306e-07	0.644603
ICE2	1.01348e-08	3.82138e-07	1.53055
CXADR	1.03876e-08	3.90613e-07	1.47382
HERC2	1.08028e-08	4.05135e-07	1.59482
ERRFI1	1.10475e-08	4.13201e-07	0.701094
PGM2L1	1.14632e-08	4.27601e-07	0.540662
GSTK1	1.1946e-08	4.44422e-07	1.49277
PYGB	1.21624e-08	4.51271e-07	0.64727
PGAP4	1.27769e-08	4.72812e-07	0.645766
GIGYF1	1.32041e-08	4.87329e-07	1.62552
GPR161	1.34369e-08	4.94613e-07	0.508864
YWHAH	1.38176e-08	5.07289e-07	0.723893
APLP2	1.58607e-08	5.80768e-07	0.570711
PAQR7	1.62248e-08	5.92544e-07	0.605477
DSP	1.63744e-08	5.96446e-07	0.59548
IL15RA	1.68109e-08	6.10753e-07	0.562507
P4HA2	1.72467e-08	6.24958e-07	0.718559
LTN1	1.74213e-08	6.29648e-07	1.59415
PHF21A	1.80309e-08	6.49998e-07	1.70109
DHRS2	1.81311e-08	6.51926e-07	1.85329
S100A16	1.86711e-08	6.69615e-07	0.663182
CDAN1	1.90605e-08	6.81829e-07	1.64972
MSX2	1.94471e-08	6.93879e-07	2.66815
MCTP2	2.02654e-08	7.21233e-07	1.54229
S100P	2.03218e-08	7.21399e-07	0.205484
MGA	2.24172e-08	7.93155e-07	1.55064
TBC1D8	2.24569e-08	7.93155e-07	0.615142
GPT2	2.3682e-08	8.33879e-07	0.659047
RTF1	2.37295e-08	8.33879e-07	1.44953
CRTC3	2.59866e-08	9.10903e-07	1.43739
TONSL	2.60859e-08	9.1209e-07	0.617399
PMPCB	2.62635e-08	9.16006e-07	1.36804
RCOR2	2.66065e-08	9.25652e-07	0.232982
WASF3	2.75662e-08	9.56658e-07	3.22084
NAV3	2.76547e-08	9.57345e-07	0.306616
SYT7	2.95497e-08	1.02042e-06	1.51946
SERPINE2	3.03711e-08	1.04619e-06	0.513922
ANKRD1	3.15486e-08	1.08407e-06	0.171925
ACTG1	3.20512e-08	1.09864e-06	0.635311
CDCA7	3.3411e-08	1.14244e-06	0.622317
ELK3	3.53108e-08	1.20445e-06	0.648617
C3orf52	3.59251e-08	1.22242e-06	0.488427
SMAD3	3.67879e-08	1.24873e-06	0.751382
ZNF66	3.77438e-08	1.27807e-06	3.48006
CD44	3.84167e-08	1.2977e-06	0.687946
ABHD3	3.93949e-08	1.32753e-06	0.594399
SASH1	3.97686e-08	1.3369e-06	1.87339
UBQLN1	4.01584e-08	1.34675e-06	0.759631
RDX	4.04571e-08	1.35352e-06	1.72519
ISCA1	4.13922e-08	1.38149e-06	0.6526
PRSS22	4.23707e-08	1.41077e-06	2.19045
ATG101	4.24955e-08	1.41156e-06	0.596223
SPTBN4	4.30275e-08	1.42584e-06	0.456346
OGDHL	4.34314e-08	1.43581e-06	2.40227
SH3KBP1	4.51516e-08	1.48915e-06	1.47065
DACT1	4.65805e-08	1.53265e-06	5.30369
GDI2	4.78786e-08	1.57166e-06	0.660708
IGSF9B	5.24437e-08	1.71747e-06	0.671274
CCM2	5.3929e-08	1.76197e-06	0.659159
ACSL3	6.12897e-08	1.99779e-06	0.717365
PPIP5K1	6.40969e-08	2.08442e-06	1.63608
TMOD2	6.64669e-08	2.15468e-06	1.66319
AKAP9	6.65664e-08	2.15468e-06	1.70881
ZNF394	7.24591e-08	2.33999e-06	1.49295
METTL7B	7.8974e-08	2.54449e-06	2.27072
PCOLCE2	8.17208e-08	2.62693e-06	2.96788
TXNRD1	8.73621e-08	2.80181e-06	0.60874
CDC6	8.81381e-08	2.82022e-06	0.677037
ZNF730	8.96759e-08	2.86286e-06	1.72514
QSOX1	9.01065e-08	2.87003e-06	0.632743
TAF6	9.10633e-08	2.89391e-06	1.59449
GRAMD2A	9.29132e-08	2.94598e-06	1.77416
SNX8	9.37136e-08	2.96462e-06	0.653704
SYTL3	9.47976e-08	2.99213e-06	0.52054
UAP1	9.65389e-08	3.04021e-06	0.707172
RUNX2	9.71336e-08	3.05205e-06	1.94959
RBMS2	9.9296e-08	3.11298e-06	0.750267
TCP1	1.09014e-07	3.40999e-06	0.719143
LRRC14	1.11599e-07	3.48304e-06	0.464625
LRRC75B	1.13254e-07	3.52679e-06	2.04856
TPM4	1.13808e-07	3.53617e-06	0.636135
OLFML2A	1.15352e-07	3.57618e-06	1.71168
MAP3K5	1.20437e-07	3.72553e-06	1.70843
PELI2	1.22706e-07	3.78734e-06	0.440455
EPB41L4B	1.23824e-07	3.81341e-06	0.628162
FAN1	1.26822e-07	3.89711e-06	1.81466
FOXN3	1.28818e-07	3.94977e-06	1.57224
IFIH1	1.29137e-07	3.95085e-06	1.64545
ADAM10	1.32927e-07	4.05792e-06	1.51798
KRT80	1.3804e-07	4.20479e-06	0.481266
LYRM1	1.40321e-07	4.26498e-06	1.62102
PITPNM1	1.43797e-07	4.3611e-06	0.700675
FBN1	1.4428e-07	4.36627e-06	2.19408
NUDT12	1.45546e-07	4.39506e-06	1.87251
ZFYVE19	1.46918e-07	4.42689e-06	1.71005
SH3D19	1.48456e-07	4.46358e-06	0.659141
ANKIB1	1.51664e-07	4.55024e-06	1.38441
ATP9A	1.58172e-07	4.73533e-06	0.366153
LPCAT4	1.58604e-07	4.73808e-06	1.60359
ZNF417	1.60555e-07	4.78612e-06	1.79833
ZBTB2	1.61395e-07	4.80091e-06	0.703806
SYK	1.62266e-07	4.81654e-06	0.627817
NDUFAF1	1.63948e-07	4.85615e-06	1.69053
ARL5B	1.67436e-07	4.94244e-06	0.617127
GLIS2	1.6757e-07	4.94244e-06	1.70628
ARID5B	1.69397e-07	4.98577e-06	1.71812
TBC1D1	1.69964e-07	4.99192e-06	0.573388
KPNA2	1.72084e-07	5.04357e-06	0.783661
ABCA13	1.7522e-07	5.12471e-06	3.57781
SHANK3	1.75959e-07	5.13558e-06	0.668375
SAXO2	1.79924e-07	5.24035e-06	2.09104
TINAGL1	1.9924e-07	5.79084e-06	0.638738
PYGO1	2.00792e-07	5.8238e-06	1.66297
ONECUT2	2.0752e-07	6.00646e-06	1.70963
KCNJ12	2.11253e-07	6.09005e-06	0.163821
ZNF280D	2.11281e-07	6.09005e-06	2.16394
HABP4	2.13805e-07	6.15008e-06	0.642861
FBH1	2.19415e-07	6.29846e-06	0.692509
SPPL2A	2.28445e-07	6.53163e-06	1.55668
STAT5A	2.28474e-07	6.53163e-06	0.423154
CABLES1	2.39477e-07	6.8322e-06	0.551311
TOB2	2.45317e-07	6.98451e-06	0.722728
GLUD1	2.53628e-07	7.20645e-06	0.736481
DCLRE1C	2.62483e-07	7.4429e-06	0.630011
MPZL3	2.64181e-07	7.47583e-06	0.611313
EPHB6	2.66606e-07	7.52919e-06	0.471584
H3-3A	2.70216e-07	7.61573e-06	0.751181
CD6	2.7826e-07	7.82661e-06	2.1394
PDGFA	2.89193e-07	8.11465e-06	0.135418
AFAP1	2.89664e-07	8.11465e-06	0.616603
NFIA	2.95332e-07	8.25687e-06	1.55274
KCNS3	3.07109e-07	8.56895e-06	0.565259
ARHGEF17	3.09049e-07	8.59843e-06	1.4822
TMEM109	3.09398e-07	8.59843e-06	0.744422
ZNF107	3.16995e-07	8.79203e-06	1.72622
ZFYVE28	3.17973e-07	8.80168e-06	1.7929
PHLDB1	3.25222e-07	8.9845e-06	0.682693
SERINC2	3.30718e-07	9.11827e-06	0.568192
FAM167A	3.33859e-07	9.18673e-06	0.433391
MINAR1	3.36976e-07	9.25424e-06	1.8712
MTHFD2	3.42444e-07	9.37737e-06	0.744284
SPRING1	3.42804e-07	9.37737e-06	0.748938
PROX1	3.50834e-07	9.57826e-06	0.38378
BCAM	3.57499e-07	9.74116e-06	1.50083
TPRG1L	3.62331e-07	9.85356e-06	0.697538
CPA4	3.75387e-07	1.01888e-05	0.439322
ARRDC4	3.89968e-07	1.0564e-05	1.50054
SEC61B	3.92121e-07	1.05995e-05	0.619173
SP110	3.92798e-07	1.05995e-05	2.02096
LRRN2	3.94585e-07	1.06271e-05	0.279197
UBE2I	3.9916e-07	1.07296e-05	0.745525
ZNF609	4.09044e-07	1.09742e-05	1.45427
KIN	4.14567e-07	1.1101e-05	0.62104
NPTN	4.15739e-07	1.11111e-05	1.40643
N4BP3	4.1827e-07	1.11573e-05	0.408241
DIP2C	4.19503e-07	1.11689e-05	0.588497
ABCD3	4.34086e-07	1.15334e-05	0.751935
TRIM54	4.34847e-07	1.15334e-05	2.18655
SAT1	4.35899e-07	1.15393e-05	0.54079
WWP1	4.67333e-07	1.2348e-05	1.45491
PLLP	4.74102e-07	1.25032e-05	0.440327
SEC61A1	4.81396e-07	1.26716e-05	0.758595
RBBP8NL	4.8935e-07	1.28567e-05	1.90441
SAMD11	5.26113e-07	1.37966e-05	4.91796
SPTBN1	5.39893e-07	1.41314e-05	0.737137
TBC1D2	5.61236e-07	1.46626e-05	0.568337
SLC25A40	5.64151e-07	1.47112e-05	1.55848
GFOD1	5.70195e-07	1.4841e-05	0.60012
ANKDD1A	5.71909e-07	1.48579e-05	1.79943
CFAP97	5.74884e-07	1.49074e-05	1.35523
PTDSS1	5.81791e-07	1.50586e-05	0.75911
FAH	5.84008e-07	1.5088e-05	1.54049
PML	5.94331e-07	1.53263e-05	1.4127
JOSD1	6.05632e-07	1.55889e-05	0.769367
SEC61A2	6.18852e-07	1.58998e-05	0.617115
PPP1R16A	6.56541e-07	1.68336e-05	0.546556
SMIM3	6.57611e-07	1.68336e-05	1.85886
FASTK	6.72066e-07	1.71722e-05	1.57112
SCD	6.80284e-07	1.73504e-05	0.597967
GJB3	7.04612e-07	1.7938e-05	0.592421
CCDC70	7.12123e-07	1.80962e-05	0.0732553
GTPBP4	7.15693e-07	1.81539e-05	0.595224
PARP6	7.17645e-07	1.81704e-05	1.47233
TASOR2	7.20276e-07	1.82039e-05	0.762082
CCDC32	7.31071e-07	1.84433e-05	1.87673
KATNBL1	7.39448e-07	1.8621e-05	1.62883
REG1A	7.54153e-07	1.89571e-05	6.59956
LITAF	7.7473e-07	1.94393e-05	0.673131
PGD	7.9317e-07	1.98649e-05	0.733332
ZNF28	7.94539e-07	1.98649e-05	1.54732
ANK2	8.02082e-07	2.00176e-05	1.54513
TMEM87A	8.16715e-07	2.03464e-05	1.47241
EXO1	8.19598e-07	2.03818e-05	0.725944
CLIC4	8.3468e-07	2.072e-05	0.698435
FADS1	8.38776e-07	2.0763e-05	0.716625
GABRD	8.39389e-07	2.0763e-05	3.08891
MTUS1	8.46005e-07	2.08896e-05	1.82673
DMXL2	8.50244e-07	2.09572e-05	2.0168
SMURF1	8.70351e-07	2.14149e-05	1.35352
PIF1	8.83736e-07	2.1706e-05	1.75041
KCNK1	9.01542e-07	2.20861e-05	0.634254
ENOSF1	9.0238e-07	2.20861e-05	1.38374
CARD10	9.6362e-07	2.35437e-05	0.592956
MYEOV	1.00253e-06	2.44515e-05	0.452417
HSP90AB1	1.00921e-06	2.45715e-05	0.736736
AMFR	1.02542e-06	2.49228e-05	0.743117
CUL7	1.03415e-06	2.50912e-05	1.58909
ARHGEF19	1.04084e-06	2.52095e-05	1.42791
TMSB4X	1.07828e-06	2.60711e-05	0.527589
CCDC136	1.08233e-06	2.61239e-05	1.67423
UNG	1.08534e-06	2.61513e-05	0.696123
ZMIZ2	1.08941e-06	2.62041e-05	0.758195
LYZ	1.09213e-06	2.62242e-05	0.34841
S100A4	1.11646e-06	2.67625e-05	0.475427
VSIG10	1.12606e-06	2.69462e-05	1.68831
GPRC5B	1.1641e-06	2.78088e-05	6.3604
ARHGAP44	1.18285e-06	2.82085e-05	0.614674
MAP2K5	1.19946e-06	2.85556e-05	1.68644
MYO5A	1.20317e-06	2.85952e-05	1.62299
MPRIP	1.22388e-06	2.9038e-05	0.713328
BCAP31	1.24141e-06	2.94038e-05	0.738062
USP6NL	1.25209e-06	2.96065e-05	0.775337
TAGLN2	1.27184e-06	3.00228e-05	0.730503
ZHX1	1.28165e-06	3.02031e-05	1.51355
KRT14	1.28955e-06	3.03382e-05	4.94016
MAPRE1	1.29609e-06	3.03942e-05	0.756781
PCDHGC3	1.29717e-06	3.03942e-05	1.59437
PLAG1	1.29847e-06	3.03942e-05	2.02183
NKX2-3	1.30587e-06	3.05162e-05	0.0369199
FMN1	1.33032e-06	3.10356e-05	1.88558
DUSP9	1.34163e-06	3.12472e-05	2.82832
LYPD6B	1.37325e-06	3.19303e-05	2.92549
CDC123	1.3872e-06	3.22011e-05	0.567915
RAB11FIP1	1.39308e-06	3.22838e-05	0.694663
HEYL	1.418e-06	3.27995e-05	1.75703
COL18A1	1.42003e-06	3.27995e-05	1.81454
EZH1	1.47507e-06	3.40144e-05	1.52278
LTBP1	1.53953e-06	3.54421e-05	0.625936
GNAI1	1.56663e-06	3.60068e-05	0.750259
RCCD1	1.59173e-06	3.65233e-05	1.56424
C3orf70	1.6104e-06	3.68911e-05	0.404194
NFATC4	1.61438e-06	3.69216e-05	2.25688
IMPDH1	1.66018e-06	3.7907e-05	0.712253
MYB	1.68375e-06	3.83823e-05	0.616668
ZNF106	1.70828e-06	3.88779e-05	1.47796
E2F2	1.7353e-06	3.94285e-05	0.764137
NELFB	1.79785e-06	4.07833e-05	0.714984
BOP1	1.8516e-06	4.19345e-05	0.51239
DBNDD1	1.86419e-06	4.21513e-05	0.668101
CEP55	1.90746e-06	4.30598e-05	0.700588
NABP1	1.92409e-06	4.3365e-05	0.657244
B3GNTL1	1.94195e-06	4.36971e-05	1.90864
LAMTOR4	1.95449e-06	4.39084e-05	1.70665
RTF2	1.95909e-06	4.39409e-05	0.72095
TRIO	2.00818e-06	4.49697e-05	0.775706
ZNF737	2.11992e-06	4.73957e-05	2.5459
BMP7	2.18207e-06	4.85903e-05	0.196292
MYO1C	2.18365e-06	4.85903e-05	0.718392
DUSP5	2.1838e-06	4.85903e-05	0.309137
G3BP2	2.21525e-06	4.92116e-05	0.789138
NCKAP5L	2.2306e-06	4.9474e-05	1.43334
TMPRSS11E	2.26662e-06	5.0193e-05	6.78802
APLN	2.31579e-06	5.12006e-05	0.313173
NPAS2	2.36327e-06	5.21678e-05	1.92389
HR	2.44213e-06	5.38232e-05	0.569617
C15orf40	2.45009e-06	5.39137e-05	1.53351
RASGEF1B	2.57291e-06	5.64918e-05	0.377088
PHF2	2.57536e-06	5.64918e-05	0.73949
GRK5	2.67496e-06	5.85846e-05	0.446069
ARHGAP10	2.70919e-06	5.92412e-05	0.674071
EIF4A3	2.74664e-06	5.99213e-05	0.714098
COL16A1	2.74888e-06	5.99213e-05	0.407805
SCMH1	2.79142e-06	6.07537e-05	1.3723
SERTAD4	2.84834e-06	6.1896e-05	4.3891
FOXO3	2.89142e-06	6.27344e-05	0.759951
PTCH1	2.90483e-06	6.29275e-05	2.29743
BAIAP2L2	2.98238e-06	6.45072e-05	1.91664
MAN1A2	3.01094e-06	6.50242e-05	1.31802
CPE	3.06386e-06	6.60648e-05	0.479694
ZNF253	3.10934e-06	6.69419e-05	1.56098
RRM2	3.22182e-06	6.92568e-05	0.791536
EMP2	3.26199e-06	7.00123e-05	0.74474
WDR72	3.4052e-06	7.28684e-05	1.66193
CNDP2	3.40551e-06	7.28684e-05	0.701795
LRRC4B	3.42209e-06	7.31111e-05	3.34678
TEX10	3.48685e-06	7.43807e-05	0.728041
EFNB1	3.60692e-06	7.68246e-05	0.623293
KCTD12	3.78567e-06	8.0509e-05	0.390541
GCH1	3.80491e-06	8.07369e-05	0.627699
ZNF774	3.80796e-06	8.07369e-05	2.36487
UBE3C	3.81924e-06	8.08531e-05	0.666459
RAB11FIP4	3.8413e-06	8.11969e-05	0.706896
DIAPH1	3.84786e-06	8.12125e-05	0.771059
PAFAH1B2	3.89368e-06	8.20555e-05	0.767065
NEURL1B	3.92071e-06	8.25004e-05	0.621929
ELOVL7	4.06666e-06	8.54428e-05	0.580942
MAOB	4.11757e-06	8.63823e-05	0.580048
STRBP	4.20331e-06	8.80041e-05	0.757597
UBAP1L	4.20749e-06	8.80041e-05	2.04583
L1CAM	4.23086e-06	8.83604e-05	0.707343
STAC	4.30709e-06	8.98179e-05	0.0944319
ADAMTS14	4.44531e-06	9.2562e-05	2.02021
ESRRG	4.46093e-06	9.27488e-05	2.50807
KIAA0930	4.55218e-06	9.45052e-05	0.790804
MTAP	4.61194e-06	9.56035e-05	0.657467
SYNE1	4.65653e-06	9.63846e-05	2.00742
RECQL4	4.66595e-06	9.64365e-05	0.534582
KDM5B	4.78006e-06	9.86489e-05	1.48719
HNRNPK	4.83919e-06	9.97216e-05	0.790756
PGGHG	4.86619e-06	0.00010013	1.71307
ZKSCAN1	4.90868e-06	0.000100856	1.56316
UBE2A	4.91778e-06	0.000100894	0.746331
HS3ST1	5.13036e-06	0.000105101	0.394811
PPARGC1A	5.2046e-06	0.000106465	2.66096
DUOXA1	5.24579e-06	0.000107151	4.56878
ZNF682	5.28994e-06	0.000107895	2.15323
CCND1	5.38898e-06	0.000109754	0.632196
H4C9	5.54213e-06	0.000112709	0.492168
BICC1	5.61878e-06	0.000114101	1.66616
TECPR1	5.62867e-06	0.000114136	1.68595
TGIF1	5.6999e-06	0.000115413	0.62999
GDPD5	5.72408e-06	0.000115734	1.45437
FADS2	5.75446e-06	0.00011618	0.602179
TTC9	5.84313e-06	0.0001178	0.405127
PPP1R35	5.88104e-06	0.000118242	2.00179
GTPBP10	5.88202e-06	0.000118242	1.50944
ADGRA3	6.09786e-06	0.000122405	0.754125
SARAF	6.25654e-06	0.000125409	0.732443
AGPAT2	6.42328e-06	0.000128402	0.63792
ROCK2	6.42424e-06	0.000128402	1.29383
HSPA4L	6.60366e-06	0.000131799	0.789657
ATG9B	6.6302e-06	0.000132102	1.64402
FKBP9	6.63776e-06	0.000132102	0.722076
OMA1	6.65861e-06	0.000132328	1.7385
RBM17	6.67602e-06	0.000132485	0.630806
COL9A3	6.8205e-06	0.000135034	1.71391
KRT23	6.82379e-06	0.000135034	0.157477
ARNTL2	6.85202e-06	0.000135389	0.613787
SPINK1	6.86114e-06	0.000135389	0.1222
POLR2J3	6.87452e-06	0.000135461	1.88608
CHD2	6.93839e-06	0.000136527	1.36567
CTSH	6.99317e-06	0.000137411	1.48914
H3-3B	7.0265e-06	0.000137872	0.725823
ZNF680	7.04571e-06	0.000138054	1.34791
NTN4	7.17564e-06	0.000140403	0.25977
ASIC1	7.26105e-06	0.000141875	1.49886
RMND5A	7.4282e-06	0.000144938	0.780905
SNX1	7.44976e-06	0.000145156	1.29517
RP11-315D16.2	7.5691e-06	0.00014713	1.84858
MAST1	7.57244e-06	0.00014713	2.54354
ANKRD65	7.58274e-06	0.00014713	1.36342
BEND7	7.68721e-06	0.00014895	0.198501
SLC16A3	7.76046e-06	0.000150161	0.755291
DBF4	7.79007e-06	0.000150525	1.35913
BRI3BP	7.84544e-06	0.000151386	0.746869
SLC1A1	7.93279e-06	0.00015286	0.590077
OTUD3	7.96534e-06	0.000153275	0.631639
RBM38	8.01142e-06	0.000153949	0.692251
RXRA	8.16415e-06	0.000156669	0.772267
RCC1L	8.3525e-06	0.000160063	0.773184
PRDM8	8.46156e-06	0.00016193	0.393404
RMDN3	8.59628e-06	0.000164283	1.52491
UNC5B	8.62598e-06	0.000164625	0.784955
NADK2	8.72068e-06	0.000166081	0.736049
AMIGO2	8.72609e-06	0.000166081	0.283846
SMPD3	8.88076e-06	0.000168795	0.510312
MARCHF9	8.92172e-06	0.000169343	1.46047
SLC30A10	9.06441e-06	0.000171817	3.20064
DNM3	9.17053e-06	0.000173593	2.02249
PRAG1	9.28782e-06	0.000175575	0.498847
LSR	9.37233e-06	0.000176933	0.756261
PITPNM3	9.66886e-06	0.000182145	0.600748
BACE2	9.67454e-06	0.000182145	0.723699
STARD4	9.70641e-06	0.000182499	0.653678
MDM1	9.88632e-06	0.000185631	1.52937
HSPA1B	9.99088e-06	0.000187233	0.56374
BAIAP3	9.99849e-06	0.000187233	1.74054
CCDC88A	1.00204e-05	0.000187393	1.51032
ABHD14A	1.00632e-05	0.000187941	0.527575
BDNF	1.01821e-05	0.000189853	0.513618
ZSCAN25	1.01928e-05	0.000189853	1.46207
BAIAP2L1	1.02136e-05	0.000189987	1.2887
PROM2	1.02689e-05	0.00019076	2.03383
PTTG1IP	1.03697e-05	0.000192377	0.791854
GAB2	1.04104e-05	0.000192876	0.585406
KRTAP3-1	1.05657e-05	0.00019544	0.363031
NT5E	1.05768e-05	0.00019544	0.603164
BUB1B	1.07408e-05	0.000198208	1.35396
MUSK	1.08093e-05	0.00019895	0.0141468
GAN	1.08096e-05	0.00019895	0.65743
SDHAF3	1.10353e-05	0.000202838	1.89595
TGFBR1	1.11987e-05	0.00020557	0.663577
PRDX1	1.15684e-05	0.000212077	0.670838
STOML1	1.17161e-05	0.000214503	1.99248
AZGP1	1.17919e-05	0.000215607	7.92882
ATF3	1.19415e-05	0.000218057	0.353747
ZNF461	1.22484e-05	0.000223242	1.93808
MYL12B	1.22574e-05	0.000223242	0.786452
LMNB1	1.23628e-05	0.000224736	0.792333
TTC23	1.23717e-05	0.000224736	1.49957
TTC6	1.32502e-05	0.000240382	1.92016
CCNDBP1	1.32954e-05	0.000240889	1.59925
ING1	1.33191e-05	0.000241005	0.723899
TNFAIP8	1.34626e-05	0.000243286	0.511002
F2RL1	1.37362e-05	0.00024791	0.644935
FKBP10	1.3851e-05	0.000249658	1.59325
ST3GAL1	1.40197e-05	0.000252373	0.437276
MYEF2	1.4309e-05	0.000257248	1.53032
MAP9	1.43945e-05	0.000258309	1.44556
CFAP20	1.4405e-05	0.000258309	0.74661
[truncated: 13,794 more rows]

## Sheet: miR-100 mir-125bKO-2 vs CC-CR 
Gene Name	pvalue	DEseq padj	FoldChange
[truncated: 14,435 more rows]

[truncated: 1 more sheets: miR-100 miR-125bKO-3 vs CC-CR]
