# Supplementary material for: Transfer of miR-100 and miR-125b increases 3D growth and invasiveness in recipient cancer cells
Source: Extracell Vesicles Circ Nucl Acids. 2024 Jul 29;5(3):397–416. doi: 10.20517/evcna.2024.43 (PMC11648436; doi:10.20517/evcna.2024.43)
Supplement: Supplementary file 1 [file evcna-5-3-397-SupplementaryMaterials.zip › evcna-5-3-397-SupplementaryMaterials/evcna-5-3-397-Supplementary Table 4.xlsx]

## Sheet: CC-CR vs CC
Gene Name	pvalue	Deseq padj	FoldChange	baseMean_CC_WC	baseMean_CCCR_WC
PTGS2	0	0	0.0848758	3354.33	285.116
GDA	0	0	0.160767	7503.07	1205.46
SLC12A2	2.14123e-270	1.55554e-266	0.187523	3651.14	685.414
NEAT1	5.1828e-257	2.82385e-253	2.9747	4438.95	13207.8
AKAP12	3.5178e-246	1.53334e-242	3.63347	2129.48	7745.3
PLK2	1.42247e-237	5.16687e-234	0.167358	2060.55	344.881
PMEPA1	9.4566e-235	2.94425e-231	0.15528	2086.12	324.115
TUBB4B	9.06784e-220	2.47031e-216	0.26493	5195.71	1376.05
MALAT1	5.12831e-219	1.24185e-215	2.55064	74669.6	190449
SYTL2	9.8872e-214	2.15482e-210	4.28796	919.052	3944.16
PHLDB2	4.90256e-213	9.71332e-210	0.213904	2701.07	577.875
IRF2BP2	1.34463e-202	2.44207e-199	3.51885	996.435	3506.97
S100A10	1.64793e-200	2.76269e-197	0.109061	2087.5	225.706
CEMIP	1.89293e-199	2.94675e-196	3.08558	2249.36	6949.33
CEMIP2	4.05672e-157	5.89415e-154	0.257395	2813.13	725.638
IQGAP2	1.48838e-155	2.02736e-152	0.0405648	834.326	34.4635
HSPD1	2.26418e-150	2.90268e-147	0.339015	7693.82	2607.52
CTSE	9.21294e-147	1.11548e-143	0.0498108	830.147	41.8623
CDK6	1.62529e-142	1.86429e-139	0.143119	1095.62	155.731
TNS4	8.68831e-141	9.46766e-138	0.181674	2800.37	508.125
CTSB	7.77547e-139	8.06946e-136	2.55638	2131.06	5445.96
PPP3CA	3.16331e-135	3.13369e-132	2.8885	1055.43	3049.64
FLNA	3.6509e-133	3.45947e-130	0.463623	12454.8	5775.51
ACSL5	1.0031e-132	9.10902e-130	3.01455	951.59	2870.29
RRM2	4.08008e-129	3.55685e-126	0.26842	2144.33	574.184
HIPK2	5.84529e-128	4.89971e-125	2.54854	1831.7	4672.04
STK39	6.42632e-122	5.18723e-119	3.75661	485.154	1829.63
PTTG1IP	4.00862e-121	3.12014e-118	0.445704	6271.7	2794.31
GALNT5	1.06747e-120	8.02224e-118	0.21456	1237.65	265.919
IGFBP4	2.33471e-120	1.69609e-117	5.78673	225.691	1316.43
TXNIP	1.27313e-118	8.9505e-116	2.93871	981.337	2880.44
GPRC5A	3.35971e-117	2.28817e-114	0.391915	18449.1	7229.61
PDP1	1.91284e-116	1.26328e-113	2.77954	1062.11	2953.95
EIF3B	6.05298e-116	3.87996e-113	0.357816	2699.13	966.186
CCN2	8.10892e-116	5.04931e-113	0.0336878	598.768	20.0897
TCF12	1.36882e-115	8.28665e-113	3.83097	396.643	1520.78
KPNA2	5.0647e-115	2.98325e-112	0.349777	2270.33	793.647
ACTB	9.40097e-115	5.3917e-112	0.405146	29365.3	11895.2
LINC-PINT	1.42208e-114	7.94686e-112	3.08144	725.992	2241.55
HSP90AA1	1.31676e-113	7.17435e-111	0.505906	19173.6	9699.87
CXADR	1.82827e-111	9.71839e-109	0.154524	770.857	119.103
SATB1	2.65183e-110	1.37605e-107	9.03444	78.3983	715.562
HMGCS1	7.67407e-109	3.8895e-106	0.253394	2145.17	544.72
SPTAN1	2.83135e-106	1.40242e-103	0.475805	8651.9	4114.44
ARHGAP18	4.55959e-106	2.20826e-103	0.441938	5022.27	2218.96
MKX	3.03827e-104	1.43948e-101	4.14234	303.512	1256.95
ANLN	4.27834e-104	1.98388e-101	0.399201	2934.26	1171.97
DKK4	1.22171e-102	5.54707e-100	9.99345	65.5435	661.134
INPP4B	3.27848e-101	1.45819e-98	0.12756	658.139	84.6562
KRT18	1.14231e-100	4.9791e-98	0.498813	10996.2	5484.12
SYNE2	2.33622e-99	9.98343e-97	1.96516	4550.12	8940.3
GOLM2	2.96457e-98	1.2425e-95	3.00135	602.521	1811.39
SYNE1	1.16503e-96	4.79067e-94	4.98829	199.813	995.753
PARP1	1.56596e-96	6.32011e-94	0.394468	2541.71	1002.08
MET	5.9951e-96	2.37558e-93	1.87979	16244.3	30533.8
SESN3	1.42695e-95	5.55337e-93	3.63433	364.238	1326.2
HIF1A	7.02524e-95	2.68611e-92	2.44415	1607.52	3923.18
PCNT	6.07132e-94	2.28135e-91	0.441506	3421.52	1510.34
TOP2A	1.11551e-93	4.12058e-91	0.402321	3107.91	1248.74
KRT8	7.76648e-92	2.82105e-89	0.525725	12197.3	6414.7
LDHA	1.60735e-91	5.74271e-89	0.467873	5239.2	2449.77
STT3B	1.70182e-91	5.98216e-89	0.52606	9471.65	4984.3
ADAM10	6.38833e-91	2.20996e-88	2.40326	1280.65	3080.05
ITPRID2	5.54018e-90	1.88661e-87	0.460677	4515.26	2080.68
BHLHE41	3.17422e-89	1.06429e-86	21.2685	23.9229	492.4
VPS13C	4.70044e-89	1.55214e-86	2.22704	1742.34	3884.77
SET	5.13686e-89	1.67094e-86	0.4405	5659.35	2491.72
LSS	5.22235e-88	1.67376e-85	0.343545	1772.9	610.476
CHML	7.39333e-88	2.33522e-85	0.309741	1319.54	408.718
S100A11	2.06102e-87	6.41684e-85	0.281616	1971.3	553.8
NRP1	6.16973e-87	1.89385e-84	7.90265	72.8126	580.76
KIF20A	9.0843e-87	2.74977e-84	0.255716	1282.74	328.336
SMCHD1	1.33585e-86	3.98816e-84	1.99603	4155.78	8295.71
AMIGO2	4.83396e-84	1.42367e-81	0.0494576	460.763	23.0835
PKP2	5.40028e-83	1.56925e-80	0.31254	1210.76	378.883
PLA2G4A	8.15998e-83	2.33998e-80	0.274412	1370.13	375.433
MYBL2	1.24169e-82	3.51446e-80	0.340431	1626.63	552.74
MCM4	1.98476e-82	5.54563e-80	0.413936	2566.31	1062.91
PPIA	7.18068e-82	1.98096e-79	0.511668	4984.66	2550.52
FLNB	2.15371e-81	5.86723e-79	0.50773	9013.88	4576.45
STRA6	5.69705e-78	1.53286e-75	3.16476	386.782	1221.46
SMC2	8.63043e-78	2.2938e-75	0.408106	2049.86	835.938
NPTXR	1.44698e-76	3.79945e-74	6.5304	100.105	658.886
TMC5	2.06355e-76	5.35392e-74	2.44021	993.665	2422.33
SPG11	2.19117e-76	5.61815e-74	3.14565	400.385	1255.33
ZNF117	4.17463e-76	1.05793e-73	3.05826	592.951	1808.02
HIVEP2	1.26437e-75	3.16732e-73	2.87115	711.264	2046.77
TXN	2.69578e-74	6.67634e-72	0.273367	1568.84	428.801
HPGD	1.14185e-73	2.79612e-71	0.156975	781.752	122.334
MYADM	1.7904e-73	4.33554e-71	0.35066	2015.13	705.838
AGPAT5	2.34595e-72	5.61843e-70	2.25246	1333.6	2999.02
MUC5B	2.39689e-72	5.67802e-70	0.113289	450.186	51.6269
GART	8.80792e-72	2.06408e-69	0.427693	2143.41	915.821
ACTG1	1.31459e-71	3.04788e-69	0.486852	14583.2	7101.34
LDLR	4.96982e-71	1.14013e-68	0.50377	3670.41	1848.25
PODXL	1.09981e-69	2.49679e-67	2.35468	1055.96	2487.79
SON	2.00442e-69	4.50353e-67	0.524513	6216.93	3259.4
CCNB1	2.37974e-69	5.29224e-67	0.316668	1000.41	316.564
TMEM8B	4.24715e-69	9.34973e-67	4.25328	164.55	699.497
STMN1	4.33688e-69	9.45179e-67	0.380309	1416.99	539.542
ECPAS	1.16551e-68	2.51496e-66	0.488169	3840.09	1874.72
SAV1	3.0483e-68	6.51319e-66	0.354846	1627.54	575.654
CFTR	5.49193e-68	1.16205e-65	0.00741956	576.661	4.21014
WFDC2	6.08778e-68	1.27574e-65	3.83004	309.681	1188.3
TUBA1B	8.16531e-68	1.69481e-65	0.389366	2160.03	842.033
SECISBP2L	1.86655e-67	3.83769e-65	3.22102	316.768	1015.59
SQLE	8.41624e-67	1.71424e-64	0.361194	1612.28	582.633
LINC00923	9.83056e-67	1.98377e-64	4.49928	148.564	670.645
INTS1	1.45097e-66	2.90114e-64	0.382542	1514.85	580.595
CAVIN1	2.54342e-66	5.0392e-64	0.435467	2306.41	1006.05
EIF4G2	5.75076e-66	1.12912e-63	0.556582	7534.96	4192.7
ABCC3	1.06675e-65	2.07578e-63	2.74778	489.428	1349.95
LMNA	1.42173e-65	2.74204e-63	0.507601	3730.6	1894.94
MKI67	2.05163e-64	3.92222e-62	0.473888	5613.67	2659.46
GAPDH	2.53533e-64	4.80478e-62	0.523121	10615.7	5551.58
AIG1	4.469e-64	8.39632e-62	2.46343	583.819	1438.96
TFRC	8.54632e-64	1.59195e-61	0.422968	4926.3	2084.64
FN1	1.40151e-63	2.58852e-61	0.26164	714.004	187.467
ODAD2	3.40928e-63	6.19352e-61	6.68285	74.0131	489.278
UHRF1	3.41021e-63	6.19352e-61	0.376664	1795.55	678.323
YWHAQ	2.33582e-62	4.20717e-60	0.497492	3384.58	1681.84
YBX1	2.46124e-62	4.39675e-60	0.564014	8061	4545.6
MYH9	5.16724e-62	9.15568e-60	0.586194	13666.8	8014.61
SURF4	6.23165e-62	1.09526e-59	0.477816	2704.17	1292.33
ACTN1	9.56215e-62	1.66718e-59	0.533125	3557.33	1896.03
ARPP19	4.17012e-61	7.21298e-59	1.93378	1677.71	3243.6
OIP5-AS1	8.84524e-61	1.5179e-58	2.96977	394.61	1172.13
PFN1	1.53942e-60	2.6211e-58	0.478267	2474.71	1183.76
CFL1	3.85444e-60	6.51191e-58	0.504207	4024.31	2029.5
NCL	1.47947e-59	2.48027e-57	0.550949	10733	5913.59
DHCR24	5.62676e-59	9.36104e-57	0.508328	4318.96	2194.48
NCAPG	7.33616e-59	1.21124e-56	0.348995	1097.52	383.087
CALM1	8.68296e-59	1.42283e-56	0.483865	2472.18	1195.13
TPX2	1.79328e-58	2.91663e-56	0.497693	2964.4	1474.05
FASN	2.39431e-58	3.8653e-56	0.587296	13525.1	7944
HNRNPK	4.25452e-58	6.81787e-56	0.581147	5472.36	3179.52
ZNF280D	4.31657e-58	6.86682e-56	3.83898	161.162	618.756
EIF5A	6.85628e-58	1.08279e-55	0.487363	3180.36	1549.01
FEN1	1.19846e-57	1.87909e-55	0.344341	936.399	323.196
SGMS2	2.00032e-57	3.11393e-55	0.369383	1091.56	403.545
PSMD1	2.26662e-57	3.50346e-55	0.491273	2398.53	1177.07
TMSB4X	5.6679e-57	8.69903e-55	0.312901	1592.95	498.018
MELK	5.90812e-57	9.0043e-55	0.356005	1155.98	411.027
ZNF800	8.3727e-57	1.26718e-54	2.49338	687.467	1713.26
RPL5	1.25402e-55	1.88483e-53	0.56515	6624.22	3740.88
UBQLN1	1.70305e-55	2.5422e-53	0.523963	2986.91	1564.29
GRIK2	1.82431e-55	2.70469e-53	10.8772	30.5223	327.045
ENO1	3.59374e-55	5.29203e-53	0.511027	6579.42	3363.16
PDXK	4.94883e-55	7.23858e-53	0.517349	4291.46	2221.92
B2M	5.37352e-55	7.80736e-53	1.99972	3565.3	7126.22
NIBAN2	5.55172e-55	8.01285e-53	0.448968	2280.67	1025.35
VIL1	1.01692e-54	1.45807e-52	0.139406	388.578	54.8652
PTPRS	1.33876e-54	1.90699e-52	1.95136	1824.38	3555.74
TXNRD1	3.26329e-54	4.61819e-52	0.430484	3027.39	1303.57
FAT1	6.49519e-54	9.13265e-52	0.599044	22096.5	13235.9
DHCR7	7.20236e-54	1.00621e-51	0.414171	1477.71	612.074
MAL2	1.23105e-53	1.70889e-51	0.499373	3610.28	1801.73
CDC6	1.59301e-53	2.19735e-51	0.312436	1015.81	317.794
CLSPN	2.63186e-53	3.60747e-51	0.397647	1107.34	439.936
DDX39A	3.52978e-53	4.808e-51	0.373265	1154.63	429.612
LAMA3	6.31391e-53	8.54692e-51	0.464728	1853.32	861.669
LPAR1	1.02988e-52	1.3855e-50	0.173532	378.621	65.9884
HNRNPM	1.34205e-52	1.79439e-50	0.493045	3099.75	1528.01
FAM83D	1.56701e-52	2.0824e-50	0.261449	574.201	150.151
TM4SF1	1.78466e-52	2.35726e-50	0.328051	1165.08	380.915
MYEF2	3.16675e-52	4.1576e-50	3.15672	267.918	842.086
KIF11	3.22196e-52	4.20476e-50	0.454924	1647.73	748.053
DHX9	1.096e-51	1.4218e-49	0.530654	3366.38	1784.35
CCT7	1.12583e-51	1.45185e-49	0.529848	3358.44	1780.24
NET1	2.58468e-51	3.30161e-49	0.563405	5093.26	2871.75
CENPF	2.59051e-51	3.30161e-49	0.463495	4863.43	2252.59
TPI1	3.5001e-51	4.43496e-49	0.53833	3194.75	1719.53
PRAG1	6.18011e-51	7.78551e-49	0.245467	562.656	138.985
F3	8.97432e-51	1.12406e-48	0.324398	943.1	304.855
TARBP1	1.35378e-50	1.68596e-48	2.34639	557.886	1309.2
KDM7A	1.86277e-50	2.30665e-48	2.91688	261.436	762.011
ZNF609	2.13553e-50	2.62947e-48	2.15227	1106.79	2384.12
ATP7B	2.40171e-50	2.9406e-48	4.55726	98.5835	448.366
TUBB	3.64367e-50	4.43633e-48	0.54281	4303.13	2335.42
LPCAT2	3.86432e-50	4.67883e-48	0.356167	797.119	283.672
MCM10	5.00038e-50	6.02089e-48	0.422289	1123.18	474.242
RAN	6.77164e-50	8.10885e-48	0.474558	2992.91	1419.26
EMP1	1.31358e-49	1.56437e-47	0.369343	1023.91	378.471
SPINT1	1.56112e-49	1.84623e-47	2.05229	924.889	1901.76
ID1	1.56719e-49	1.84623e-47	2.13983	1142.87	2452.09
PLEC	1.60799e-49	1.88411e-47	0.60473	9429.47	5704.49
BCL6	1.83384e-49	2.13726e-47	3.40332	222.004	759.167
SAPCD2	2.23525e-49	2.58687e-47	0.406163	1063.03	432.328
ITGB8	2.24336e-49	2.58687e-47	0.123087	321.805	39.6598
SGPL1	3.48488e-49	3.99734e-47	1.69727	3272.02	5553.54
TES	3.60228e-49	4.11037e-47	1.85253	1852.49	3432.16
RLBP1	4.36288e-49	4.95232e-47	3.57595	159.139	567.205
PSMB7	7.49441e-49	8.46286e-47	0.438583	1373.71	601.078
SUN1	7.94471e-49	8.92511e-47	0.478939	1814.92	869.006
ZNF608	1.10209e-48	1.23174e-46	0.0253133	255.445	6.72721
PPARA	1.29063e-48	1.4351e-46	3.80491	158.048	600.66
SLC7A11	1.88868e-48	2.08943e-46	2.13026	735.267	1567.35
KIAA1217	2.19833e-48	2.41972e-46	0.418909	1160.77	486.183
PKM	2.86175e-48	3.13412e-46	0.613349	15749	9661.98
DYNC1H1	4.09712e-48	4.46463e-46	0.648652	12305	7983.08
TEX19	4.14237e-48	4.49148e-46	4.19712	115.227	485.074
CCT8	4.62785e-48	4.99304e-46	0.440387	2864.72	1261.42
SLC22A3	6.17569e-48	6.63019e-46	0.0836925	278.133	23.3559
BNIP2	8.91845e-48	9.52788e-46	2.60624	389.123	1017.22
POLR2A	1.20326e-47	1.27922e-45	0.457669	4912.14	2248.39
SLC44A2	1.44718e-47	1.53106e-45	0.496142	1826.46	906.223
VCL	2.13651e-47	2.24943e-45	0.565948	4002.6	2265.64
HMGB1	2.42685e-47	2.54283e-45	0.566812	3332.04	1889.15
ANXA1	3.66375e-47	3.82047e-45	0.43244	2146.62	928.109
GTF3C4	4.7489e-47	4.92845e-45	0.486441	1616.37	786.771
DNAJA1	6.20873e-47	6.41294e-45	0.548225	4300.97	2357.34
CDC20	7.2956e-47	7.50002e-45	0.342433	859.322	294.98
STARD9	9.43569e-47	9.65453e-45	2.52401	379.493	954.81
TACSTD2	1.10516e-46	1.12551e-44	0.419168	1180.53	494.546
TNIK	1.30932e-46	1.32722e-44	0.48084	1806.28	869.874
SYT13	1.46005e-46	1.47316e-44	0.108989	260.572	28.192
SEMA3A	7.05749e-46	7.08806e-44	2.40486	462.431	1111.53
NOP56	8.27961e-46	8.27733e-44	0.527259	2208.22	1165.01
TUBA1C	1.23278e-45	1.22682e-43	0.414927	1305.82	542.665
LTN1	1.32256e-45	1.31017e-43	0.363084	1064.45	386.962
RAD23B	3.07804e-45	3.03542e-43	0.573344	3444.12	1975.61
SSH1	4.09618e-45	4.02127e-43	1.95201	903.036	1762.88
PLCXD2	6.48957e-45	6.34231e-43	0.247552	533.831	132.785
TK1	6.87297e-45	6.68703e-43	0.435472	1256.32	547.269
ULBP1	7.19217e-45	6.9665e-43	2.81307	309.971	872.332
TP53BP1	7.77728e-45	7.49992e-43	2.59093	399.304	1038.19
JUP	8.96448e-45	8.60669e-43	0.573774	3916.05	2247.3
AJUBA	9.11354e-45	8.71143e-43	0.268511	506.304	136.158
ABLIM1	2.09783e-44	1.99652e-42	0.581573	3287.71	1912.06
NOLC1	2.13533e-44	2.02337e-42	0.514665	1757.85	904.957
TTBK2	2.8008e-44	2.64245e-42	3.74257	128.027	478.961
TICRR	3.0255e-44	2.84214e-42	0.492835	1612.27	794.747
F2RL1	3.59044e-44	3.35837e-42	0.443382	1154.63	512.326
UBE2H	4.50958e-44	4.20008e-42	1.79194	1470.77	2636.99
H6PD	6.2956e-44	5.83856e-42	2.19682	563.922	1236.07
ODC1	9.17208e-44	8.47018e-42	0.543198	3113.04	1692.02
RRP1B	1.06785e-43	9.81968e-42	0.536779	2459.76	1321.12
MYOF	1.1361e-43	1.04034e-41	0.516424	2082.71	1075.21
SH3TC2	1.34689e-43	1.22419e-41	0.260167	617.317	161.547
CSE1L	1.34811e-43	1.22419e-41	0.534279	3375.99	1802.29
BCAM	1.60389e-43	1.45043e-41	2.72738	619.465	1692.65
WDR27	2.40744e-43	2.16809e-41	1.91883	1060.96	2035.89
PSMD2	2.57223e-43	2.30696e-41	0.523732	2601.33	1360.51
KRT80	2.89132e-43	2.58251e-41	0.49858	1793.26	895.171
IDI1	6.57144e-43	5.84563e-41	0.515838	1962.17	1011.01
MX1	6.98156e-43	6.18521e-41	0.521343	2031.48	1060.17
PDLIM5	9.81182e-43	8.65745e-41	0.604583	3840.5	2322.62
GPR153	1.03498e-42	9.09531e-41	3.86412	127.581	495.788
SLC1A3	1.29371e-42	1.13234e-40	0.255914	449.322	115.296
JPT1	1.38169e-42	1.20451e-40	0.470779	1253.74	590.941
CCT5	1.46654e-42	1.27338e-40	0.552208	3704.98	2045.84
RUNX2	1.78672e-42	1.54523e-40	2.30784	911.7	2102.47
LRRC59	2.85629e-42	2.46048e-40	0.500493	1777.94	889.051
POLE3	3.21854e-42	2.7616e-40	0.320842	594.455	190.835
CAMK2D	4.03109e-42	3.44524e-40	4.61191	87.1622	404.527
STEAP2	4.50697e-42	3.83691e-40	2.57268	311.852	802.654
ERV3-1	5.47653e-42	4.64419e-40	2.57251	383.795	987.03
LAMC2	6.64813e-42	5.61587e-40	0.395109	1069.4	420.778
HOXA9	9.89858e-42	8.32933e-40	1.84351	1099.98	2026.36
CYB5B	1.06199e-41	8.90194e-40	0.432026	1039.15	448.41
GABPB1-AS1	1.91098e-41	1.5957e-39	2.7037	303.328	816.039
PPP1R14C	3.69774e-41	3.0759e-39	5.80388	59.2934	343.193
KIAA1109	4.14433e-41	3.43428e-39	1.67517	2129.54	3564.25
SPTBN1	4.43893e-41	3.66447e-39	0.633597	10910	6912.3
CTNNAL1	4.56856e-41	3.75725e-39	0.424418	1778.63	754.355
TPM3	4.83209e-41	3.95904e-39	0.584966	2937.03	1719.07
HERC2	6.79481e-41	5.5463e-39	2.00874	867.363	1738.73
CPOX	8.44871e-41	6.87057e-39	2.4311	391.506	950.821
MINDY2	1.0066e-40	8.15533e-39	2.68648	265.674	712.836
AC000123.2	1.10401e-40	8.91143e-39	2.8307	244.915	692.584
MKRN1	1.33636e-40	1.07471e-38	1.93635	838.372	1622.4
TMEM109	1.36958e-40	1.09738e-38	0.455113	1260.69	574.463
GRIN2B	1.38313e-40	1.10418e-38	6.81349	40.8347	280.27
ESYT2	2.24132e-40	1.78275e-38	1.68981	1775.71	3002.62
SAMD4A	2.3395e-40	1.85407e-38	0.181766	320.588	58.0307
RSL24D1	2.34983e-40	1.85552e-38	2.3932	421.427	1004.75
UBN2	2.66175e-40	2.09423e-38	2.09792	884.581	1857
PCNX1	2.98162e-40	2.33746e-38	1.80699	1591.22	2874.06
UACA	3.41284e-40	2.66593e-38	2.05684	993.337	2043.89
CRTAP	4.15912e-40	3.23728e-38	2.46528	377.843	931.544
DHRS3	4.40875e-40	3.41937e-38	2.37876	462.001	1098.16
EIF2AK4	4.96286e-40	3.83548e-38	2.11629	599.525	1268.34
LMNB1	5.08734e-40	3.91779e-38	0.47734	1291.35	616.212
ENC1	8.13411e-40	6.24207e-38	0.0111118	274.388	2.96317
FRAS1	9.22512e-40	7.05447e-38	1.54225	7946.33	12254.9
PTPRK	9.71192e-40	7.40075e-38	0.583874	3685.96	2151.02
SRSF3	1.3144e-39	9.98119e-38	0.528739	2462.1	1301.13
RAB14	1.43317e-39	1.08453e-37	0.470583	1315.86	619.088
UST	1.84933e-39	1.39461e-37	8.21387	32.2786	265.574
IKBKB	2.3552e-39	1.76997e-37	2.06327	631.359	1301.49
SLC38A5	2.90795e-39	2.17787e-37	0.453873	1065.04	482.911
SMARCA1	3.71177e-39	2.77036e-37	2.85857	257.183	739.522
LPCAT4	3.82525e-39	2.84531e-37	3.71635	113.967	423.757
NETO2	4.0955e-39	3.03596e-37	0.419706	992.329	414.974
MAP4K4	4.25572e-39	3.14404e-37	0.578922	2484	1437.54
LRP1	4.34563e-39	3.19961e-37	2.04065	959.183	1955.03
NCBP1	7.03226e-39	5.1603e-37	0.512585	1599.23	820.178
ZBTB20	7.77384e-39	5.68534e-37	1.98034	718.227	1424.12
JMY	1.086e-38	7.91584e-37	1.9833	787.11	1558.33
BRAF	1.34926e-38	9.80189e-37	1.8651	1094.95	2039.45
LTBP4	1.38043e-38	9.99504e-37	2.12338	1261.87	2684.68
TRMT9B	1.48985e-38	1.07516e-36	6.42418	48.3595	304.623
SLC5A3	1.8053e-38	1.2985e-36	0.573397	2584.72	1480.77
PSMG1	1.88249e-38	1.34957e-36	0.370576	631.846	234.323
H3-3B	2.21658e-38	1.58387e-36	0.616442	3480.77	2145.4
CAP1	2.40267e-38	1.71123e-36	0.579271	2392.46	1385.31
WDR5	2.65625e-38	1.88568e-36	0.437277	977.859	426.96
PLK1	3.63743e-38	2.57384e-36	0.418264	878.509	368.046
TGM2	3.70508e-38	2.61322e-36	2.32966	403.951	940.321
ASPM	3.94532e-38	2.77369e-36	0.522289	2835.12	1479.84
NR1D2	7.34658e-38	5.14827e-36	0.365876	915.544	333.809
RRM1	9.04939e-38	6.32123e-36	0.459122	1293.99	593.428
HSP90AB1	9.25253e-38	6.44248e-36	0.606821	13126.5	7965.02
AEN	1.34435e-37	9.33079e-36	0.419811	843.154	354.745
NFAT5	1.63122e-37	1.1286e-35	1.65808	2873.35	4763.67
TINAGL1	2.00906e-37	1.38562e-35	0.591812	3838	2271.16
MCM7	2.02312e-37	1.39091e-35	0.543095	2015.21	1093.07
MEGF8	3.12796e-37	2.14374e-35	2.0239	673.212	1363.56
PYGL	4.04491e-37	2.76347e-35	0.508506	1869.67	951.716
RPS6KA2	4.77272e-37	3.25052e-35	3.44009	138.853	482.132
TACC3	5.58401e-37	3.79121e-35	0.49002	1405.39	689.073
BUB1	7.27076e-37	4.92108e-35	0.481693	1168.72	564.173
FHAD1	7.60498e-37	5.13136e-35	0.211808	294.633	62.1025
LPP	9.30484e-37	6.25894e-35	1.66056	2020.33	3356.08
KIF2C	1.32386e-36	8.87763e-35	0.437149	872.451	381.844
MCM6	1.38872e-36	9.28396e-35	0.418806	892.634	373.663
PAM	1.46541e-36	9.76669e-35	1.94875	824.559	1607.02
HMGA2-AS1	1.61903e-36	1.07577e-34	0.368682	643.829	236.954
EIF4G1	1.81343e-36	1.20127e-34	0.636357	6565.28	4179.02
PSME3	2.38751e-36	1.57677e-34	0.525425	1677.07	879.392
LAMB1	2.55593e-36	1.6829e-34	1.71353	1486.22	2547.97
JAG1	3.72436e-36	2.44484e-34	0.430458	783.2	336.791
OAS3	3.7496e-36	2.45402e-34	0.61425	3295.41	2024.6
TP53I11	3.80595e-36	2.48344e-34	2.21968	500.965	1115.17
SLC20A1	4.4856e-36	2.91818e-34	0.498515	1275.82	636.354
RTN4	4.86387e-36	3.15486e-34	0.600123	2888.02	1732.88
RACGAP1	5.72481e-36	3.70227e-34	0.453853	1011.54	458.291
TMPRSS4	7.48865e-36	4.82863e-34	0.405315	795.436	321.75
MCAM	7.76423e-36	4.99155e-34	0.285124	408.159	116.7
NPM1	9.05944e-36	5.8071e-34	0.634988	7026.35	4462.25
CCNA2	9.19967e-36	5.87969e-34	0.397408	816.537	323.318
PEG10	1.00106e-35	6.37928e-34	0.570354	2721.5	1552.82
FBXL4	1.11168e-35	7.06353e-34	2.50766	327.601	820.534
ANP32E	1.2531e-35	7.939e-34	0.545771	2063.65	1124.83
CAPN1	1.25686e-35	7.9397e-34	0.582169	2645.37	1541.7
CHAC1	1.39152e-35	8.765e-34	5.3405	49.8722	267.17
ELP1	1.45853e-35	9.16056e-34	0.543821	1754.45	954.848
NBEA	1.86858e-35	1.17022e-33	2.32055	368.177	853.366
ITGAV	2.52491e-35	1.57673e-33	0.566976	2033.36	1151.54
ANP32B	2.81893e-35	1.75531e-33	0.522857	1931.86	1010.07
KLF6	3.63049e-35	2.25421e-33	0.536237	1528.91	819.423
DLC1	3.82324e-35	2.36715e-33	0.296599	490.676	145.119
NCAPH	4.92926e-35	3.03935e-33	0.458208	895.576	409.656
AURKA	4.93681e-35	3.03935e-33	0.35177	566.477	198.436
H2BC12	5.41027e-35	3.32145e-33	0.451428	1739.58	785.346
TMOD2	6.70389e-35	4.10406e-33	3.06402	166.563	512.329
SYT1	7.75491e-35	4.73419e-33	1.61514	2065.64	3333.99
CDK1	1.1387e-34	6.93208e-33	0.487463	1363.66	664.417
BIRC5	1.23364e-34	7.48914e-33	0.369235	693.865	256.065
BPIFB1	1.36648e-34	8.27253e-33	8.31022	25.5542	209.478
HNRNPF	1.94365e-34	1.1734e-32	0.582858	2998.56	1748.6
SLC12A6	1.98163e-34	1.19303e-32	2.73381	216.023	593.557
AOPEP	2.1186e-34	1.27198e-32	0.50571	1285.73	651.426
PSMD5	2.90096e-34	1.73691e-32	0.436844	908.26	395.729
ECE1	3.13897e-34	1.87427e-32	0.586587	3002.97	1761.45
LRRC8A	3.30119e-34	1.96574e-32	0.479188	1111.84	533.702
TASOR	4.54993e-34	2.70194e-32	0.526969	2094.41	1103.83
PRDX1	4.67511e-34	2.76873e-32	0.50182	1447.4	726.281
MALT1	6.10019e-34	3.60291e-32	0.390095	618.022	241.176
HNRNPU	6.38981e-34	3.76377e-32	0.693024	9316.3	6456.98
SEC16A	9.66123e-34	5.67539e-32	0.595609	3541.04	2109.62
NUB1	9.81399e-34	5.74962e-32	1.97157	684.272	1351.27
YWHAZ	1.03265e-33	6.03365e-32	0.622843	4509.3	2806.66
PTDSS1	1.07388e-33	6.25779e-32	0.516293	1393.76	720.977
CDC25B	1.61567e-33	9.38986e-32	0.514947	1348.26	694.602
TUBA4A	1.62397e-33	9.41297e-32	0.397234	692.761	275.527
OBSCN	1.75549e-33	1.01483e-31	2.03259	582.952	1187.39
COPG2	2.09413e-33	1.2074e-31	2.66746	238.346	635.151
C1orf116	2.23368e-33	1.28445e-31	0.477216	1095.49	522.014
STRIP2	2.33813e-33	1.34098e-31	2.89998	188.76	548.957
COL16A1	2.55062e-33	1.45901e-31	0.266553	325.346	86.8396
FLOT1	2.58542e-33	1.47504e-31	1.90187	802.06	1522.21
SYK	2.76815e-33	1.57517e-31	0.419115	748.693	312.763
WASL	3.99857e-33	2.2694e-31	1.81592	1006.34	1826.84
CCT4	4.14745e-33	2.34778e-31	0.552966	1787.05	986.719
ACLY	5.04317e-33	2.84743e-31	0.579468	2170.72	1258.65
SMO	5.2024e-33	2.92974e-31	2.75152	192.535	528.051
CAV2	5.64759e-33	3.17226e-31	2.17235	417.115	906.619
NOTCH1	5.96339e-33	3.34103e-31	0.58143	2797.66	1628.91
NFKB1	6.3598e-33	3.55399e-31	0.437441	779.695	341.61
GSTP1	7.93827e-33	4.42472e-31	0.544331	2913.3	1585.6
VPS39	8.69254e-33	4.83279e-31	2.27997	321.675	733.442
DENND11	1.06073e-32	5.88235e-31	1.84998	763.466	1412.46
MKLN1	1.12342e-32	6.21416e-31	1.68758	1382.73	2332.41
PCNA	1.30743e-32	7.2137e-31	0.442425	1214.15	537.966
CCND1	1.34476e-32	7.40095e-31	0.662199	8130.27	5384.35
PTPRF	1.41732e-32	7.7806e-31	1.57196	2478.14	3898.91
TAGLN2	1.81865e-32	9.95871e-31	0.584292	2097.37	1224.09
PRKAG2	2.07095e-32	1.13119e-30	2.45161	334.592	816.317
DIAPH1	2.20107e-32	1.19925e-30	0.655448	4235.47	2776.07
CYCS	2.722e-32	1.47938e-30	0.503769	1631.66	820.06
RPL4	2.91599e-32	1.58087e-30	1.56466	6593.49	10315.1
PALM2AKAP2	3.10423e-32	1.67875e-30	0.554948	1864.6	1034.73
CD47	3.13916e-32	1.69344e-30	1.61539	1881.99	3037.25
KIAA1549	3.16397e-32	1.70261e-30	2.07664	550.283	1142.66
FLNC	4.40226e-32	2.36312e-30	0.127127	188.58	24.3128
RNF141	4.47881e-32	2.39831e-30	2.36145	291.197	686.271
DDAH1	4.90737e-32	2.62135e-30	0.5265	1482.72	779.259
TDG	4.95729e-32	2.64154e-30	0.386874	571.612	220.645
UBR4	5.99007e-32	3.18409e-30	0.669094	9472.61	6339.03
DNMT1	6.71853e-32	3.56262e-30	0.619207	3846.84	2383.84
GAA	7.09493e-32	3.75308e-30	1.86484	738.256	1379.2
SRSF2	9.20689e-32	4.85848e-30	0.540623	1667.69	899.975
RBM33	9.44276e-32	4.97091e-30	1.8258	1226.93	2241.12
RFX7	9.91427e-32	5.20655e-30	2.06147	530.47	1091.03
SOD1	1.05293e-31	5.51624e-30	0.495712	1649.84	817.248
CTPS1	1.12807e-31	5.89574e-30	0.492315	1227.3	604.91
PTPRU	1.15362e-31	6.01485e-30	1.95916	649.054	1275.5
DIAPH3	1.18818e-31	6.18025e-30	0.455954	869.482	395.795
NUP188	1.23779e-31	6.42295e-30	0.52674	2854.47	1505.2
DYNC2I2	1.27341e-31	6.59211e-30	0.406407	621.488	252.929
SMC4	1.40277e-31	7.24453e-30	0.618327	3046.11	1882.49
CCT2	1.44514e-31	7.44574e-30	0.517793	1920.42	993.717
LETM1	1.50874e-31	7.75508e-30	0.555901	1749.36	974.427
MLEC	1.51778e-31	7.7832e-30	1.57563	2271.92	3582.26
RP11-159D12.2	1.57586e-31	8.06204e-30	2.94394	167.789	492.709
SNX1	1.60856e-31	8.21005e-30	1.93768	859.714	1668.16
KITLG	1.73415e-31	8.83036e-30	1.56698	3564.88	5582.59
CCT3	1.88516e-31	9.57699e-30	0.570774	3210.32	1834.07
HMGCR	2.09095e-31	1.05977e-29	0.466666	1936.73	901.585
KIF1B	2.31235e-31	1.16927e-29	0.593376	1905.67	1130.46
EDN1	2.32842e-31	1.17467e-29	0.0479564	150.864	6.92064
NEDD9	2.53445e-31	1.27565e-29	0.30962	424.481	130.605
UCA1	2.68828e-31	1.34996e-29	2.09188	1000.67	2093.84
EEF1A2	3.38318e-31	1.69501e-29	2.17877	429.17	935.448
MGA	4.11359e-31	2.05623e-29	1.78847	1032.42	1847.21
PTBP3	4.14978e-31	2.06957e-29	0.662331	4999.54	3311.32
TEX10	4.95931e-31	2.46765e-29	0.506477	1359.35	688.199
URB1	6.35339e-31	3.15412e-29	0.521323	1555.24	811.699
SERPINB1	6.44697e-31	3.1933e-29	1.82378	940.976	1713.55
MCM3	6.78364e-31	3.35244e-29	0.624141	2969.25	1852.82
HMGN1	6.85482e-31	3.37995e-29	0.599045	2368.37	1417.68
ZNF737	8.38169e-31	4.12349e-29	5.07601	51.3546	255.897
DMXL2	8.90185e-31	4.36953e-29	1.94647	634.506	1237.97
HDGFL3	9.59135e-31	4.69739e-29	2.47861	306.874	755.918
TLE1	1.00927e-30	4.93187e-29	0.439192	764.319	336.514
PERP	1.13585e-30	5.53794e-29	0.618003	3442.21	2126.44
NFIB	1.20771e-30	5.87516e-29	0.53835	1560.11	839.165
LAPTM4B	1.25781e-30	6.1053e-29	0.579604	2269.03	1314.14
OSTF1	1.37183e-30	6.64395e-29	0.375254	553.293	207
CHPF	1.43574e-30	6.93801e-29	1.84387	798.223	1474.05
FAM120A	1.78825e-30	8.62239e-29	0.628863	3714.61	2336.14
LRATD1	2.06402e-30	9.93008e-29	0.187755	300.633	56.183
AASS	2.08288e-30	9.99876e-29	3.13514	136.718	428.356
ANKRD1	2.15846e-30	1.03388e-28	0.216983	281.251	60.3618
HMGB2	2.88449e-30	1.37861e-28	0.524121	1797.58	942.453
PRRC2B	3.3908e-30	1.61705e-28	0.626562	5156.16	3230.1
ACTR2	3.87857e-30	1.84562e-28	0.614761	3125.03	1920.18
AFDN	4.73064e-30	2.24618e-28	1.43987	6186.47	8907.64
GATA6	5.11133e-30	2.42166e-28	0.00302604	403.24	1.10259
ZC3H6	5.35933e-30	2.53365e-28	2.94257	157.746	463.635
RMI1	5.56392e-30	2.62467e-28	0.347466	538.896	187.51
SERBP1	6.40626e-30	3.01551e-28	0.664551	4951.95	3291.85
FOXQ1	7.24911e-30	3.4049e-28	0.428602	711.962	306.046
PCDH1	8.13107e-30	3.81093e-28	0.432769	719.878	311.042
SEMA5A	9.30861e-30	4.35347e-28	0.0794876	151.675	12.3634
ACTR3	1.24887e-29	5.82826e-28	0.579995	2053.21	1189.96
FAM3C	1.25336e-29	5.83671e-28	1.726	2103.9	3626.25
CAMK1D	1.32798e-29	6.17099e-28	2.81778	161.328	456.801
CST6	1.51986e-29	7.0476e-28	0.053874	135.276	7.13652
RAB6B	1.53054e-29	7.08208e-28	3.69281	82.8988	305.198
ATP5F1A	1.65651e-29	7.64873e-28	0.562706	3096.9	1741.07
CTDSPL2	2.41665e-29	1.1135e-27	2.00618	508.502	1022.74
ITGA6	2.67233e-29	1.22871e-27	0.623078	3928.62	2447.01
MRPS6	2.88079e-29	1.32177e-27	0.462939	928.489	428.609
VARS1	3.63827e-29	1.66581e-27	0.568415	1632.1	928.888
SLC16A1	4.11822e-29	1.8816e-27	0.534457	1654.61	882.748
PDIA3	4.42753e-29	2.01869e-27	1.7179	1715.59	2947.36
CHST15	4.99043e-29	2.26957e-27	3.12522	128.134	400.875
CNTRL	4.99859e-29	2.26957e-27	0.472773	906.297	427.695
CCT6A	5.22867e-29	2.3691e-27	0.633388	2896.91	1835.93
KNDC1	5.59854e-29	2.53142e-27	3.10857	127.207	398.065
THSD4	5.63505e-29	2.54265e-27	3.64134	121.98	448.87
DTWD1	5.91125e-29	2.66177e-27	3.47678	100.136	350.434
HMGN2	6.77871e-29	3.04609e-27	0.515394	1421.24	731.778
ZNF106	7.25713e-29	3.25436e-27	1.71666	1034.95	1775.13
HNRNPAB	7.60038e-29	3.40129e-27	0.605938	1965.18	1191.94
LHFPL2	9.76525e-29	4.36114e-27	0.551629	1262.54	695.789
PCMTD1	1.14349e-28	5.09636e-27	1.97248	513.979	1011.96
ZNFX1	1.15294e-28	5.12801e-27	0.585537	1648.18	965.659
HLA-E	1.19846e-28	5.31961e-27	1.68186	1171.02	1968.38
HSPA4L	1.33082e-28	5.89511e-27	0.523737	1377.2	719.92
KLF13	1.39692e-28	6.17535e-27	2.51955	276.799	695.038
TCEA3	1.48507e-28	6.55175e-27	0.11527	152.936	17.4521
SCNN1A	1.74623e-28	7.68833e-27	1.84249	827.014	1526.5
H2AC6	1.88652e-28	8.28929e-27	0.399112	687.381	273.243
RPSA	2.19342e-28	9.61838e-27	0.66376	6226.77	4130.85
LGALS3	2.23206e-28	9.76817e-27	0.416617	554.632	231.046
ALDH7A1	2.57384e-28	1.12413e-26	0.149083	179.033	26.4308
CALM2	2.62704e-28	1.14508e-26	0.553492	2514.02	1390.75
LRRC61	2.67322e-28	1.16288e-26	2.28489	434.997	996.281
FBXW5	2.72385e-28	1.18254e-26	0.483413	1086.57	525.546
ZNF862	2.98514e-28	1.29198e-26	3.09982	120.584	375.96
SPRED1	2.98779e-28	1.29198e-26	2.24531	308.366	693.498
ITPR2	3.43507e-28	1.48245e-26	3.26373	107.736	352.3
CORO1C	3.49414e-28	1.50497e-26	0.62388	2305.39	1437.92
SCD	3.67686e-28	1.58054e-26	0.688578	7167.46	4934.24
H2AC13	3.78496e-28	1.62381e-26	0.365704	615.712	225.899
GOLGA8B	3.90427e-28	1.6717e-26	2.81454	183.598	513.374
CAD	4.16795e-28	1.7811e-26	0.650033	2943.01	1913.61
CEP78	4.2918e-28	1.83044e-26	0.562044	1393.72	782.914
EBNA1BP2	4.4976e-28	1.91447e-26	0.478232	792.178	378.946
UCHL1	5.58974e-28	2.37471e-26	0.600182	3828.23	2295.24
SNX30	6.36073e-28	2.697e-26	0.555603	1344.28	746.679
MDM4	6.7811e-28	2.86966e-26	1.74731	853.55	1488.3
ODF2	8.39062e-28	3.5439e-26	0.446971	649.932	290.5
MPP7	8.73486e-28	3.68216e-26	2.36074	267.519	631.183
AURKB	9.78984e-28	4.11892e-26	0.437143	648.495	283.327
SLC16A5	1.19414e-27	5.01447e-26	2.28872	284.184	651.738
ZNF91	1.28042e-27	5.36642e-26	1.8125	934.62	1693.75
BACH1	1.43321e-27	5.99529e-26	0.525385	1220.8	641.758
DSTN	1.49815e-27	6.25491e-26	0.566642	1471.91	832.632
XRCC6	1.61276e-27	6.72057e-26	0.591997	2108.91	1246.77
TUBB6	1.70759e-27	7.10214e-26	0.414744	511.273	212.229
CAV1	1.85517e-27	7.70124e-26	2.69229	224.841	599.767
GNB5	2.06908e-27	8.57291e-26	2.84033	156.428	441.751
PRRC2C	2.09397e-27	8.65956e-26	0.613673	7457.88	4576.76
AKT3	2.2459e-27	9.2703e-26	1.86414	557.779	1039.44
PSME4	2.28201e-27	9.40152e-26	0.622558	2600.71	1617.81
BMF	2.68323e-27	1.10336e-25	3.72907	100.181	373.576
CLOCK	2.9191e-27	1.1981e-25	0.609035	2107.04	1283.15
YWHAH	3.0525e-27	1.25049e-25	0.518308	1024.68	529.937
SELENOI	3.09266e-27	1.26457e-25	0.553109	1985.42	1098.8
CDCA2	3.23478e-27	1.3202e-25	0.42783	909.953	388.504
POP1	3.25897e-27	1.32759e-25	0.332206	351.912	116.56
FBXO44	3.8207e-27	1.55351e-25	3.20261	105.292	337.259
NCAPD2	3.88955e-27	1.57856e-25	0.558604	2297.73	1284.65
KMT2C	3.90015e-27	1.57992e-25	1.54264	2968.1	4579.67
SPATS2L	3.98485e-27	1.61124e-25	0.583591	1575.06	920.156
GLCE	4.71786e-27	1.90409e-25	1.79785	673.235	1208.83
RASEF	5.1325e-27	2.06761e-25	0.4944	939.802	464.073
TBC1D9	5.91944e-27	2.38022e-25	38.2423	3.70685	145.8
SLC27A4	7.04335e-27	2.82694e-25	0.410498	635.763	262.069
APP	7.11117e-27	2.84891e-25	0.714644	10337.9	7386.72
DDX3X	7.15298e-27	2.8604e-25	0.674798	4447.97	3001.94
FNIP2	8.50553e-27	3.39505e-25	0.378784	497.618	187.943
MCM5	9.0771e-27	3.61657e-25	0.536856	1108.87	596.589
SVIL	9.31903e-27	3.70619e-25	0.495499	889.761	441.948
ITGAX	9.56618e-27	3.79755e-25	4.35585	53.7103	233.649
NUP50	9.82413e-27	3.89286e-25	0.629141	2070.22	1302.18
AHCYL2	1.51611e-26	5.99677e-25	2.11626	384.433	814.191
N4BP2L2	1.63531e-26	6.45652e-25	1.60845	1238.22	1991.67
TRPM7	1.73507e-26	6.83798e-25	1.86965	680.11	1269.05
PTK7	1.836e-26	7.22271e-25	1.85433	575.346	1068.75
EWSR1	2.1017e-26	8.25305e-25	0.655384	3090.67	2024.46
SERTAD4	2.27703e-26	8.92545e-25	0.0567566	125.678	7.46818
DONSON	2.44514e-26	9.5672e-25	0.509964	936.586	477.577
COBL	2.5461e-26	9.92996e-25	3.02972	121.061	368.205
MIR100HG	2.54696e-26	9.92996e-25	5961.02	0	1158.18
ABCF1	2.5697e-26	1.00007e-24	0.551891	1158.53	640.295
KIF18B	2.63786e-26	1.02477e-24	0.443299	912.575	404.465
FAN1	2.7018e-26	1.0466e-24	2.41561	238.293	575.891
FOXM1	2.70366e-26	1.0466e-24	0.516145	1103.93	569.752
ZNF367	2.96448e-26	1.14553e-24	0.399127	532.186	211.489
UBASH3B	4.16634e-26	1.6071e-24	0.478797	928.577	443.403
NUDC	4.34487e-26	1.67301e-24	0.55263	1200.75	662.623
BHLHE40	4.3668e-26	1.67848e-24	0.517257	995.548	515.427
CEP55	4.40177e-26	1.68895e-24	0.407147	568.688	232.016
CYTOR	4.62247e-26	1.77051e-24	0.307796	348.075	106.867
RUNX1	4.64134e-26	1.77462e-24	0.582249	2042.68	1188.54
STOX2	4.88828e-26	1.86577e-24	5.33229	35.1601	189.719
OXCT1	5.76809e-26	2.19772e-24	0.474952	723.272	342.569
RABL6	7.01851e-26	2.66948e-24	0.580555	1335.39	775.606
YWHAB	7.25961e-26	2.75637e-24	0.595009	2640.33	1571.44
CLTC	8.24305e-26	3.12433e-24	0.708082	7401.54	5239.96
ACAT2	8.52986e-26	3.22743e-24	0.40998	587	241.271
STARD7	8.68472e-26	3.28032e-24	0.578082	1944.24	1122.94
NRARP	8.89825e-26	3.35516e-24	0.437478	572.531	250.004
BTBD1	1.56656e-25	5.89666e-24	0.512203	990.301	506.291
SHROOM3	1.64865e-25	6.19496e-24	0.583341	1571.81	916.454
SRRT	1.67266e-25	6.27436e-24	0.550948	1334.46	735.436
CDKN2B	1.77603e-25	6.65067e-24	0.323338	334.283	107.871
PMPCB	1.96374e-25	7.34094e-24	1.83502	620.148	1138.96
FKBP4	2.22835e-25	8.31588e-24	0.584239	1633.67	953.93
TBC1D5	2.28371e-25	8.5079e-24	1.73329	808.114	1402.02
BTN3A1	2.57493e-25	9.57646e-24	2.60551	207.009	541.141
PKNOX1	2.59577e-25	9.6375e-24	0.423573	592.087	249.647
ANTXR1	2.90486e-25	1.07667e-23	1.87914	616.1	1157.17
SF3B3	3.16007e-25	1.16928e-23	0.591548	1482.46	877.27
RP11-183J19.1	3.19134e-25	1.17885e-23	0.193528	219.552	42.8763
ATP2B4	3.20455e-25	1.18173e-23	1.72929	767.083	1325.14
RP11-138A9.2	3.2337e-25	1.19046e-23	2.12148	375.464	798.201
PRPF4	3.29798e-25	1.21208e-23	0.443574	684.584	304.686
COL27A1	3.35163e-25	1.22972e-23	3.6629	75.7862	275.416
CREBRF	4.28426e-25	1.56926e-23	2.52654	186.657	472.839
HELLS	4.38805e-25	1.60458e-23	0.639669	2554.01	1635.42
ESCO2	4.79564e-25	1.75069e-23	0.400358	520.3	207.452
CENPE	5.10906e-25	1.86199e-23	0.535667	1728.72	926.704
GTF3C5	6.09909e-25	2.21909e-23	0.506604	911.082	461.09
NOP58	6.80383e-25	2.47138e-23	0.578947	1365.26	790.551
BICD2	6.98224e-25	2.53196e-23	0.570548	1167.71	666.056
PTPN13	7.25087e-25	2.62501e-23	1.63774	1222.92	1999.97
CBR1	7.48625e-25	2.70573e-23	0.37905	447.725	169.496
TONSL	7.7728e-25	2.80464e-23	0.417659	734.59	308.3
H2AX	9.32377e-25	3.35871e-23	0.513204	1465.74	754.108
ABCE1	9.40311e-25	3.3817e-23	0.608862	1623.57	987.412
ACSL1	9.55066e-25	3.42911e-23	0.501164	856.234	430.161
MARK4	9.69185e-25	3.47408e-23	2.24284	262.819	590.667
CCDC136	9.81066e-25	3.5109e-23	3.03179	171.402	522.555
EBF4	1.0521e-24	3.75894e-23	3.6908	70.0182	260.816
SEPTIN11	1.10655e-24	3.947e-23	0.646739	2858.27	1850.28
PLXND1	1.31975e-24	4.69978e-23	2.09173	355.825	747.828
UGT8	1.66829e-24	5.93128e-23	0.559795	1139.66	637.169
TBC1D16	2.04472e-24	7.25776e-23	1.80529	703.628	1274.48
RPL35	2.39336e-24	8.48146e-23	0.534588	2924.64	1562.99
PHF19	2.55539e-24	9.04095e-23	0.389091	454.467	176.083
LBH	2.81207e-24	9.93295e-23	0.0654428	112.44	7.51449
ARHGDIA	2.81929e-24	9.94232e-23	0.546559	1232.16	674.72
ELAC2	3.05452e-24	1.07545e-22	0.497917	902.049	448.001
LCN2	3.06128e-24	1.07609e-22	0.504359	900.331	453.14
NASP	5.3409e-24	1.87439e-22	0.646887	2070.37	1338.76
CACYBP	5.65831e-24	1.98259e-22	0.550209	1146.94	629.406
APOL6	5.70448e-24	1.99556e-22	1.92276	430.139	825.32
NEO1	7.51956e-24	2.6263e-22	1.64039	1572.93	2577.67
MAPKBP1	7.70724e-24	2.68755e-22	2.5665	171.111	437.869
NCAPD3	7.85565e-24	2.73492e-22	0.612616	1609.26	985.262
C4orf19	8.16108e-24	2.83673e-22	0.367516	352.499	129.232
IQGAP1	9.65484e-24	3.3506e-22	0.716009	8309.41	5947.68
C1orf21	1.03539e-23	3.58749e-22	3.67441	68.7001	250.359
ELF3	1.71208e-23	5.92269e-22	1.64538	1061.25	1749.29
SCARA3	1.71694e-23	5.93011e-22	0.21321	196.649	41.8575
CTTN	2.02963e-23	6.99902e-22	1.51213	2145.2	3246.16
COPG2IT1	2.05605e-23	7.07893e-22	2.76923	157.508	434.807
PARP14	2.10614e-23	7.23995e-22	1.49765	2304.83	3448.61
PPP1R9A	2.36174e-23	8.10581e-22	1.97553	420.493	831.613
TSPAN8	2.4045e-23	8.23957e-22	0.178656	239.689	43.6002
WWC3	2.48377e-23	8.49784e-22	0.00028433	597.79	0
ARF4	2.9644e-23	1.01263e-21	0.610821	1526.22	932.061
SEC61A1	3.28741e-23	1.12122e-21	0.657993	2415.19	1590.63
NAV2	3.31547e-23	1.12902e-21	0.401123	431.26	172.644
FAM214A	3.48389e-23	1.18452e-21	2.89248	144.889	414.364
FBXW2	4.19218e-23	1.42312e-21	0.637541	1786.21	1139.03
HMOX2	4.85958e-23	1.64712e-21	0.444618	539.336	239.555
SSRP1	4.88857e-23	1.65437e-21	0.647606	2197.04	1423.48
DUSP10	5.00064e-23	1.68967e-21	0.518469	922.338	479.118
PTPRR	5.10626e-23	1.72269e-21	0.159892	144.511	22.8547
AGO4	5.26893e-23	1.77482e-21	2.08673	314.891	654.303
TRIOBP	5.6962e-23	1.91579e-21	1.79462	1082.15	1943.87
POT1	6.06696e-23	2.03734e-21	2.36466	205.168	486.256
VCP	6.13531e-23	2.05712e-21	0.665939	2478.9	1650.26
PSMB2	6.14711e-23	2.05791e-21	0.557907	1122.26	625.821
SOCS3	6.20122e-23	2.07284e-21	4.83651	51.1414	249.314
RTF1	6.29975e-23	2.10255e-21	1.86235	495.596	922.964
PPM1L	6.65646e-23	2.21821e-21	2.95203	105.442	309.934
DLGAP5	7.03459e-23	2.34064e-21	0.449427	570.644	256.638
SHCBP1	8.46993e-23	2.81393e-21	0.390915	376.203	146.879
HDGF	9.17337e-23	3.04299e-21	0.62092	2290.32	1423.84
CLU	9.61946e-23	3.18612e-21	0.340664	358.915	122.881
TTN	9.74761e-23	3.22366e-21	1.71442	847.111	1451.68
GTSE1	9.76959e-23	3.22604e-21	0.420703	512.449	216.116
CLTB	1.0451e-22	3.44582e-21	0.386712	398.767	154.417
PTMA	1.07322e-22	3.53321e-21	0.649574	8697.69	5651.1
CCN1	1.14534e-22	3.76493e-21	0.309854	285.656	88.5544
GSTK1	1.16551e-22	3.82547e-21	2.11334	361.687	762.297
ADAMTS14	1.17785e-22	3.86017e-21	1.93941	433.331	841.297
EFNB2	1.21358e-22	3.96868e-21	0.177494	205.394	36.8874
RANBP1	1.21461e-22	3.96868e-21	0.537528	1084.5	583.789
TRIP13	1.26476e-22	4.12638e-21	0.442768	555.275	245.599
ENTPD4	1.26737e-22	4.12871e-21	1.65437	831.939	1377.71
TOMM40	1.37306e-22	4.46635e-21	0.520215	819.647	427.119
PHLDB1	1.40658e-22	4.56855e-21	0.510398	1028.33	523.527
COG5	1.41263e-22	4.58137e-21	1.78183	585.674	1043.95
RANBP2	1.49808e-22	4.85128e-21	0.685398	5082.58	3482.54
FNDC3B	1.50069e-22	4.85252e-21	0.62495	2207.14	1377.87
MFSD14B	1.77217e-22	5.71672e-21	0.547355	1259.14	687.153
SMARCD3	1.7732e-22	5.71672e-21	2.18183	267.737	584.665
SYT7	1.80976e-22	5.826e-21	1.95405	386.982	755.197
H2AZ1	2.28982e-22	7.36051e-21	0.634787	2301.19	1458.11
CDC25A	2.37641e-22	7.6276e-21	0.437553	517.318	226.111
CDH23	2.54746e-22	8.1646e-21	4.69901	44.7546	212.879
MIR4435-2HG	2.65085e-22	8.47969e-21	0.431044	657.914	282.839
MTHFD1L	2.65355e-22	8.47969e-21	1.48938	1730.74	2577.82
LOXL1	2.75765e-22	8.79945e-21	0.306265	274.672	83.7695
CAPRIN1	3.0707e-22	9.78405e-21	0.695278	3952.29	2746.97
AP2B1	3.07535e-22	9.78456e-21	0.698034	4377.29	3055.42
NAMPT	3.3605e-22	1.06762e-20	1.52366	1389.57	2115.73
RP11-324O2.3	3.43585e-22	1.08997e-20	3.5091	74.8369	265.838
PNRC1	3.5936e-22	1.13836e-20	1.87645	416.351	781.229
KLHL5	3.73098e-22	1.18016e-20	0.547735	1152.61	630.733
SCAF8	3.91393e-22	1.23623e-20	1.53167	1316.7	2016.76
SPPL2A	4.03506e-22	1.27265e-20	2.13878	260.921	557.255
FOXP1	4.11411e-22	1.29571e-20	3.52609	68.827	241.072
GAPVD1	4.35317e-22	1.36902e-20	0.668887	2339.56	1564.67
ECT2	4.36029e-22	1.36928e-20	0.603254	1727.79	1041.09
COL18A1	4.3996e-22	1.37964e-20	2.7322	139.269	382.021
PLAT	4.4964e-22	1.40797e-20	1.82618	500.328	912.104
DAG1	5.05828e-22	1.58164e-20	0.656001	3456.88	2268.1
BRCA2	5.07725e-22	1.58529e-20	0.555775	1176	653.127
SLC29A4	5.32443e-22	1.6601e-20	5.35477	33.105	173.731
BCL3	5.53663e-22	1.72379e-20	2.22139	250.754	559.04
DUSP5	6.41038e-22	1.99298e-20	2.81863	132.287	374.477
TBC1D4	7.18401e-22	2.23032e-20	0.633209	1690.89	1069.84
RFC3	7.40799e-22	2.29658e-20	0.47056	609.715	286.918
PNISR	7.60918e-22	2.3556e-20	1.53725	1596.67	2451.94
EXOC4	7.98325e-22	2.4679e-20	1.70281	737.459	1253.71
FUBP3	8.3848e-22	2.58836e-20	0.604402	1511.01	912.61
PLSCR4	8.45469e-22	2.60625e-20	3.0105	93.2404	280.549
PHF21A	8.85635e-22	2.72621e-20	2.27984	227.374	517.702
DDB1	9.05762e-22	2.78423e-20	0.685164	3252.18	2226.73
PATL1	9.62977e-22	2.95593e-20	0.495208	776.321	384.091
CSRP1	9.76057e-22	2.99187e-20	0.542949	1109.52	602.148
MYO9A	9.84985e-22	3.01499e-20	1.65173	1131.67	1867.04
HOMER2	1.03795e-21	3.17266e-20	1.57008	1117.55	1754.45
USP1	1.04506e-21	3.18993e-20	0.531268	1115.67	590.992
LIMS1	1.06049e-21	3.2325e-20	0.581123	1277.62	741.521
HLA-C	1.17192e-21	3.56715e-20	1.38598	4067.47	5639.76
PGAM1	1.17709e-21	3.5779e-20	0.538957	940.23	506.125
IL1RN	1.21895e-21	3.69998e-20	0.319735	268.742	86.384
MACC1	1.26347e-21	3.82977e-20	0.563908	888.039	500.687
MYO1C	1.2854e-21	3.89083e-20	0.68237	2980.83	2035.43
VDR	1.33701e-21	4.04143e-20	0.41105	449.135	185.04
LMBR1	1.38344e-21	4.176e-20	1.51879	1399.29	2123.96
GPI	1.38734e-21	4.18196e-20	0.66431	3022.36	2009.52
PEA15	1.46249e-21	4.40243e-20	0.55902	973.776	543.969
APOBEC3B	1.47891e-21	4.44569e-20	0.442555	490.486	216.295
IFI44L	1.48842e-21	4.46813e-20	4.27695	50.5332	212.886
CHAF1A	1.50514e-21	4.5121e-20	0.559585	1028.23	574.277
SURF6	1.5366e-21	4.60009e-20	0.501196	620.431	311.07
LIMA1	1.59913e-21	4.78071e-20	0.560676	1049.54	586.946
S100A16	1.62291e-21	4.84515e-20	0.532798	790.72	421.948
PTBP1	1.69134e-21	5.04257e-20	0.671531	3888.01	2609.89
TNFSF15	1.85424e-21	5.52066e-20	0.371874	371.257	137.186
HJURP	1.85779e-21	5.5237e-20	0.484055	577.856	279.97
PAQR5	1.95552e-21	5.80635e-20	3.08307	89.0438	272.892
MRFAP1	2.005e-21	5.94516e-20	0.591955	1523.77	901.107
HMGA2	2.04416e-21	6.05306e-20	0.559717	1043.16	584
PA2G4	2.04894e-21	6.05898e-20	0.522254	1291.55	672.254
LSM8	2.09797e-21	6.19554e-20	1.83558	643.04	1176.6
ASPH	2.20491e-21	6.50256e-20	1.3692	4710.07	6447.37
NDUFA8	3.01862e-21	8.89024e-20	0.431888	434.362	187.753
YWHAG	3.05747e-21	8.99252e-20	0.665412	2529.93	1684.5
GOT2	3.2254e-21	9.47363e-20	0.621047	2299.81	1427.64
CD24	3.83745e-21	1.12562e-19	0.230973	179.593	41.0927
SLTM	4.17985e-21	1.2244e-19	1.83196	469.421	857.985
RBL2	4.6197e-21	1.35143e-19	1.80851	478.691	865.355
TANC1	4.72054e-21	1.37908e-19	1.58588	1028.76	1631.74
XRCC5	4.92087e-21	1.43568e-19	0.671513	3020.79	2026.7
H2BC21	5.27172e-21	1.53599e-19	0.428913	511.829	220.01
USP8	5.29542e-21	1.54083e-19	1.86024	452.119	838.791
ITGB5	5.34609e-21	1.5535e-19	0.596055	1505.23	899.001
GPCPD1	5.74426e-21	1.66698e-19	2.43962	237.719	576.501
KLHL24	5.76243e-21	1.67003e-19	1.90064	421.879	803.968
PLEKHA5	5.80342e-21	1.67968e-19	1.7735	588.214	1046.03
ATP13A3	5.8617e-21	1.6943e-19	0.66458	2173.34	1444.87
TULP4	5.87447e-21	1.69574e-19	1.45644	2113.88	3080.37
H3C2	6.21067e-21	1.79041e-19	0.386223	550.915	213.053
ATP5PF	6.33101e-21	1.8227e-19	0.477126	532.693	253.531
MRPS2	6.35589e-21	1.82744e-19	0.442705	516.003	228.258
ADI1	6.44472e-21	1.85054e-19	0.388048	357.87	138.242
ASF1B	6.73769e-21	1.93212e-19	0.508186	637.904	324.782
KIF20B	6.87812e-21	1.9698e-19	0.576865	1487.31	857.489
ZWINT	7.28897e-21	2.08472e-19	0.432682	615.864	265.665
EXO1	8.65594e-21	2.47245e-19	0.474973	631.493	300.085
SPIN4	9.21472e-21	2.62861e-19	0.281758	257.679	72.2097
FARP1	9.40194e-21	2.67851e-19	1.67699	745.918	1251.78
MIB1	9.59878e-21	2.73102e-19	1.5732	1153.04	1811.89
ANKRD26	1.0002e-20	2.84204e-19	2.06335	334.943	686.896
ESPL1	1.07516e-20	3.05104e-19	0.524323	751.89	394.717
CHP1	1.22122e-20	3.46103e-19	1.67937	709.896	1192.41
GNA12	1.22621e-20	3.47064e-19	0.505697	648.767	328.095
SKA3	1.27693e-20	3.60952e-19	0.400233	452.062	181.379
HSPH1	1.29011e-20	3.64204e-19	0.535403	876.443	470.115
ACVR2B	1.36984e-20	3.86056e-19	1.70369	670.691	1144.17
LIFR	1.37105e-20	3.86056e-19	1.99068	343.916	684.246
CCDC33	1.4353e-20	4.03626e-19	3.96299	65.3104	253.454
UBE2S	1.68648e-20	4.7361e-19	0.53526	887.693	475.017
POF1B	1.68852e-20	4.7361e-19	0.286866	225.774	64.6727
TMPO	1.69881e-20	4.75884e-19	0.615122	1939.3	1193.61
WDR1	1.70434e-20	4.76821e-19	0.627488	2002.78	1257.47
B3GALT5	1.77687e-20	4.96475e-19	0.109359	113.538	12.3314
DYRK1A	1.85275e-20	5.17016e-19	0.628934	2272.82	1431.78
SPINK1	1.89401e-20	5.27854e-19	0.139453	113.822	15.8612
MAT1A	1.89734e-20	5.28104e-19	0.385587	347.892	134.022
RNF111	1.90137e-20	5.28551e-19	1.93568	378.279	729.323
PRICKLE2	1.94451e-20	5.39855e-19	0.237459	207.863	49.3877
SERPINB5	1.99344e-20	5.52736e-19	0.401862	561.949	225.266
AC058791.1	2.08078e-20	5.76219e-19	2.1015	341.335	715.364
PFN2	2.13196e-20	5.89644e-19	2.18924	287.105	628.519
ADAM22	2.32436e-20	6.42041e-19	2.06158	326.927	671.259
PLAGL1	2.36876e-20	6.53478e-19	1.6329	1116.1	1821.6
NEMP1	2.42952e-20	6.69393e-19	0.548275	1035.43	566.601
TMPRSS3	2.50493e-20	6.89299e-19	0.201603	170.463	33.9855
FAM111B	2.55784e-20	7.02971e-19	0.287366	229.788	65.4641
TSPAN13	2.83374e-20	7.77816e-19	0.459972	481.351	220.695
LAMA2	2.86412e-20	7.85166e-19	0.208972	149.114	31.2886
ETF1	2.95764e-20	8.09783e-19	0.641786	1782.75	1142.52
USP3	2.99035e-20	8.17713e-19	1.74919	518.261	906.711
DTL	3.11555e-20	8.50882e-19	0.53572	811.497	434.973
KIAA0319L	3.17237e-20	8.65315e-19	1.86423	436.992	815.528
TRIM69	3.18516e-20	8.67717e-19	3.71676	62.4155	229.189
ORC1	3.2347e-20	8.80112e-19	0.389662	335.574	130.498
RP11-47I22.3	3.61248e-20	9.81676e-19	16.5062	5.81382	97.3002
LARP6	3.81044e-20	1.03418e-18	2.57559	145.602	376.436
REPIN1	3.86718e-20	1.04827e-18	1.65065	954.83	1574.73
HNRNPA2B1	4.21303e-20	1.14061e-18	0.681641	10709.3	7298.01
H4C9	4.2878e-20	1.15941e-18	0.236916	177.884	41.6709
RP11-72O9.5	4.96205e-20	1.34006e-18	0.0875815	100.696	8.68041
FLII	5.17454e-20	1.39572e-18	0.647864	1819.7	1177.83
PSMA7	5.47301e-20	1.4744e-18	0.550125	1039.87	571.598
SFN	6.11892e-20	1.64637e-18	0.590247	1251.74	739.345
RGS3	6.3983e-20	1.71941e-18	0.524489	669.432	351.462
SYNPO	6.99139e-20	1.87648e-18	2.36988	233.956	557.116
LIF	7.68119e-20	2.05909e-18	0.45943	504.652	232.862
DKC1	8.36526e-20	2.23971e-18	0.596036	1143.37	680.323
KIF14	8.604e-20	2.3008e-18	0.525013	735.507	386.008
TSSC2	8.79521e-20	2.34905e-18	23.0122	4.00879	95.5084
ITGA1	8.98231e-20	2.39609e-18	1.97799	314.528	620.947
ASIC1	9.75882e-20	2.60004e-18	2.38387	229.11	542.352
KRT19	9.80589e-20	2.6094e-18	0.655116	5965.06	3909.33
PTPRM	1.00748e-19	2.67767e-18	2.41312	174.307	417.456
PAK6	1.01687e-19	2.69935e-18	3.09888	83.6729	260.077
CADPS2	1.09172e-19	2.89453e-18	2.12625	287.193	612.437
ILF2	1.15521e-19	3.05912e-18	0.55184	1272.13	702.681
SLC31A1	1.24504e-19	3.29301e-18	0.5604	876.619	490.273
NMU	1.4797e-19	3.90892e-18	0.29077	254.359	73.9177
FAM120B	1.51956e-19	4.00935e-18	1.75497	644.642	1132.66
RP11-323F24.5	1.65769e-19	4.36852e-18	10.0457	10.2514	106.789
TMEM181	1.70315e-19	4.4829e-18	1.45343	1741.94	2532.5
RRP1	1.72968e-19	4.54725e-18	0.465732	617.104	288.869
PCMTD2	1.7397e-19	4.56809e-18	1.79102	481.076	859.555
ZNF516	1.88458e-19	4.93858e-18	2.83046	119.199	335.846
BTG3	1.88533e-19	4.93858e-18	0.422435	447.441	189.768
ADIPOR2	1.97799e-19	5.17508e-18	0.628045	1488.71	934.66
STIL	1.99884e-19	5.22334e-18	0.506885	1107.54	560.2
RHEB	2.0233e-19	5.28093e-18	1.64801	837.64	1382.39
GDI2	2.0409e-19	5.32051e-18	0.700855	3437.73	2409.41
ATP5F1B	2.05296e-19	5.34555e-18	0.661132	4097.38	2710.15
SMC5	2.05748e-19	5.35093e-18	0.631629	1691.51	1068.26
TRIM28	2.16774e-19	5.63096e-18	0.688936	3411.01	2351.95
NOTCH3	2.19362e-19	5.6914e-18	1.89723	372.413	705.951
PRKDC	2.30313e-19	5.96843e-18	0.746239	12768.9	9528.38
SLC25A5	2.30595e-19	5.96862e-18	0.597177	1528.48	912.739
DEPDC1B	2.41103e-19	6.2332e-18	0.420019	366.496	154.082
MMD	2.41866e-19	6.24553e-18	0.488321	550.343	268.488
NEDD4	2.44917e-19	6.31683e-18	2.31244	206.546	476.47
TMSB10	2.45779e-19	6.33157e-18	0.540712	1580.59	854.778
PTPA	2.65924e-19	6.84245e-18	0.591596	937.346	554.828
SUPT16H	2.66682e-19	6.85384e-18	0.71589	3928.78	2810.83
CHD2	2.68418e-19	6.89034e-18	1.41605	2417.26	3422.04
WDR4	2.78235e-19	7.13395e-18	0.487093	515.431	251.25
CHORDC1	2.80434e-19	7.18187e-18	0.646737	1989.49	1287.32
MSN	2.99051e-19	7.64528e-18	0.651329	1758.67	1143.72
PRKAR1B	2.9923e-19	7.64528e-18	0.335235	334.497	111.518
GLS	3.0579e-19	7.80374e-18	0.627279	1974.96	1237.54
CALU	3.27561e-19	8.34956e-18	1.40908	2175.86	3064.35
CLIP2	3.54805e-19	9.03342e-18	1.82957	465.572	854.64
FKBP10	3.8607e-19	9.81799e-18	2.09297	298.569	627.205
SNRPD1	3.87605e-19	9.84553e-18	0.535847	692.116	370.678
STARD4	4.0074e-19	1.01673e-17	0.521373	711.041	370.724
EPHB6	4.04432e-19	1.02491e-17	3.36708	77.2152	263.974
AGAP3	4.3195e-19	1.09337e-17	1.64821	968.267	1600.38
PTPRE	4.42762e-19	1.11944e-17	2.18268	252.799	554.101
CS	4.53695e-19	1.14575e-17	0.6641	2334.62	1550.26
INCENP	4.79034e-19	1.20834e-17	0.555629	1052.26	585.311
MCMBP	4.80581e-19	1.21084e-17	0.57821	1476.19	853.373
PATJ	4.97606e-19	1.25229e-17	1.48973	1392.91	2077.31
PPP1R14B	5.04324e-19	1.26773e-17	0.508536	709.137	361.139
AFF2	5.35827e-19	1.34537e-17	5.57021	29.2861	165.55
STIP1	5.48308e-19	1.37512e-17	0.63981	2372.41	1518.69
PLEKHA7	5.60191e-19	1.40331e-17	0.634401	1398.37	888.264
CLUH	5.79084e-19	1.44897e-17	0.660047	2235.56	1474.74
HEATR5A	5.98722e-19	1.49639e-17	0.523904	657.834	344.745
MYO5A	6.11531e-19	1.52666e-17	1.94941	365.533	710.117
DDX5	6.23786e-19	1.55547e-17	0.723446	5238.88	3788.38
MAP1B	6.26375e-19	1.56014e-17	2.23886	194.84	434.058
CREBZF	6.7801e-19	1.68682e-17	1.56458	1083.94	1694.66
MYL9	6.82502e-19	1.69606e-17	0.444578	388.625	173.126
BAZ1B	6.87062e-19	1.70545e-17	0.696493	2733.74	1903.85
SDCBP	7.09798e-19	1.75988e-17	0.611719	1777.75	1087.86
PCDHGB2	7.41585e-19	1.8366e-17	7.80369	13.8124	108.486
SNX8	8.62599e-19	2.13388e-17	0.298242	252.897	75.8293
MED22	8.85129e-19	2.18713e-17	0.487247	513.435	250.487
CKAP2	9.06539e-19	2.2375e-17	0.584932	1090.58	637.578
CSTB	9.09372e-19	2.24195e-17	0.522315	916.271	477.013
GABBR1	1.06804e-18	2.63015e-17	1.90292	437.223	834.004
SLC5A6	1.12235e-18	2.76079e-17	0.469269	467.9	219.538
HSPE1	1.12456e-18	2.76311e-17	0.491677	931.335	456.46
AC006262.6	1.19757e-18	2.93918e-17	0.0749271	85.3226	6.42212
PSMD11	1.21158e-18	2.97022e-17	0.602764	1550.2	935.883
PGGHG	1.29173e-18	3.16315e-17	2.71114	110.587	300.762
MAN2C1	1.39404e-18	3.40984e-17	2.23297	229.443	513.008
FAM102A	1.44037e-18	3.51921e-17	0.639181	1502.8	962.052
CLPTM1L	1.50768e-18	3.67956e-17	0.616731	1303.34	804.525
GAS6	1.51555e-18	3.69461e-17	2.07383	277.882	575.7
EIF4H	1.53508e-18	3.73804e-17	0.655383	1954.22	1282.19
LAMA5	1.56138e-18	3.79784e-17	1.51199	2428.37	3676.75
SLC7A5	1.74208e-18	4.23265e-17	0.653564	2510.32	1640.24
CDCA5	1.7441e-18	4.23284e-17	0.423409	464.988	195.988
NCOA5	1.75175e-18	4.24668e-17	0.534664	666.099	355.947
HSPB1	1.85161e-18	4.48378e-17	0.587766	2392.29	1406.12
PLS3	1.87479e-18	4.53486e-17	0.521928	834.772	434.528
EZH1	1.88036e-18	4.54329e-17	2.15012	246.76	531.181
INSR	1.89041e-18	4.56251e-17	1.68701	602.931	1014.91
SNN	2.00145e-18	4.82518e-17	2.21941	192.456	425.855
BAZ1A	2.06622e-18	4.97582e-17	0.593218	1186.92	704.665
NKD1	2.11372e-18	5.0846e-17	0.639447	1336.77	854.632
NUP155	2.24197e-18	5.38716e-17	0.646094	1642.69	1062.42
LBR	2.25295e-18	5.40758e-17	0.588699	1356.5	797.526
MAP3K4	2.28445e-18	5.47716e-17	1.57771	877.565	1383.51
CH17-360D5.2	2.30236e-18	5.51223e-17	0.100196	88.2056	8.771
CAPZB	2.30414e-18	5.51223e-17	0.644378	1400.78	902.23
CCSER1	2.37443e-18	5.67415e-17	3.14261	69.9387	219.897
FDFT1	2.43887e-18	5.82177e-17	0.674098	2594.44	1747.61
ANXA5	2.45785e-18	5.86064e-17	0.532099	736.887	392.478
NUP93	2.51615e-18	5.99312e-17	0.546231	954.65	521.124
ATAD3A	2.57341e-18	6.12281e-17	0.457323	481.656	220.281
PSMC3	2.62133e-18	6.23002e-17	0.459987	664.601	305.597
H2BC13	2.65015e-18	6.29166e-17	0.277104	250.938	68.8945
AP1B1	2.68974e-18	6.37868e-17	0.625281	1206.94	753.906
MEPCE	2.70364e-18	6.40468e-17	0.498335	542.89	271.116
TPM4	2.89703e-18	6.85535e-17	0.749185	6133.38	4593.46
GPR161	3.03886e-18	7.18318e-17	3.16149	81.9651	260.358
RP11-667F14.1	3.14593e-18	7.42822e-17	3.62001	58.9167	215.71
UBE3C	3.17517e-18	7.48914e-17	1.4858	1248.36	1853.19
SRPRB	3.41084e-18	8.0363e-17	0.463706	417.388	193.279
LINC00513	3.41799e-18	8.04446e-17	1.95728	312.414	610.177
AQR	3.54641e-18	8.3377e-17	1.70075	589.498	1004.59
GPX3	3.60324e-18	8.46218e-17	0.510013	793.268	403.03
ALYREF	3.61953e-18	8.49128e-17	0.48011	651.011	312.09
ZBTB4	3.68815e-18	8.64295e-17	1.76537	608.519	1077.08
BCLAF1	3.81492e-18	8.93043e-17	0.712371	3707.86	2640.09
DDX1	4.12115e-18	9.63695e-17	0.582258	1342.73	782.25
CARNMT1	4.44372e-18	1.03801e-16	0.570911	764.27	435.682
ANO1	4.48334e-18	1.04614e-16	0.0244975	87.9745	2.21267
ARPC5L	4.55338e-18	1.06135e-16	0.470127	475.904	224.301
CGN	5.42381e-18	1.26289e-16	0.373294	330.378	124.176
HOXA-AS3	5.44716e-18	1.26697e-16	1.8558	352.314	655.162
PELI2	5.55422e-18	1.2905e-16	1.94445	301.579	587.328
DUOX1	6.02724e-18	1.39891e-16	2.3251	186.887	432.055
NOL8	6.04755e-18	1.40213e-16	0.570665	1124.78	641.15
NUP160	6.69306e-18	1.55014e-16	0.620699	1486.12	922.566
TCOF1	6.97415e-18	1.61353e-16	0.670617	1934.16	1298.54
FKTN	7.06576e-18	1.63299e-16	0.380177	270.075	102.413
C21orf91	7.24192e-18	1.67193e-16	0.392617	287.417	112.557
POLR1B	7.72417e-18	1.78138e-16	0.602484	1033.14	621.207
KMT2E	7.74979e-18	1.7854e-16	1.63299	1305.47	2131.71
ASCC3	8.23088e-18	1.89423e-16	0.667877	1638.56	1095.15
CNN2	8.47319e-18	1.94794e-16	0.624209	1439.48	898.967
CHCHD2	8.63765e-18	1.98366e-16	0.602638	1761.64	1060.19
CRTC3	8.8593e-18	2.03242e-16	1.80345	555.829	1003.66
SLCO3A1	9.51218e-18	2.1799e-16	0.0102458	119.975	1.31848
GOLM1	1.00223e-17	2.29439e-16	0.69727	2958.29	2064.05
H2AW	1.07295e-17	2.45371e-16	0.40704	455.831	185.696
SSR3	1.08696e-17	2.48315e-16	0.636424	1671.59	1065.08
CDCA3	1.12811e-17	2.57445e-16	0.367164	261.801	96.2405
HAT1	1.1677e-17	2.66201e-16	0.514787	550.704	282.991
AHSA1	1.20468e-17	2.74344e-16	0.578529	1061.98	613.238
NT5DC2	1.20856e-17	2.74941e-16	0.563051	1043.96	588.485
BOP1	1.22185e-17	2.77675e-16	0.510985	572.081	291.391
MYO1B	1.31663e-17	2.98903e-16	0.569067	1218.17	693.151
DDX21	1.33196e-17	3.02069e-16	0.699977	2886.35	2020.89
WDR72	1.35553e-17	3.07094e-16	2.22688	194.661	433.095
ATP6V1B2	1.36238e-17	3.08326e-16	0.599296	1163.48	696.723
COL6A1	1.41233e-17	3.19265e-16	1.44418	1536.53	2220.5
PPT1	1.41365e-17	3.19265e-16	0.592746	1352.34	800.008
R3HDM2	1.50004e-17	3.38387e-16	2.00258	256.323	514.074
DMGDH	1.50142e-17	3.38387e-16	5.42989	25.7494	143.937
NDUFA4	1.54942e-17	3.48844e-16	0.58238	826.873	481.835
HIP1	1.59786e-17	3.59378e-16	1.71422	523.135	897.618
STXBP5	1.62102e-17	3.64212e-16	1.78462	547.466	977.071
DIP2C	1.62552e-17	3.64846e-16	1.90091	392.126	743.989
C7orf50	1.71206e-17	3.83874e-16	0.347159	435.088	152.42
MUC13	1.72854e-17	3.87171e-16	0.46399	489.371	226.182
LMO7	1.73112e-17	3.87352e-16	1.32385	4791.72	6340.15
XK	1.74078e-17	3.89114e-16	0.503843	507.326	255.084
PDE8A	1.85166e-17	4.13473e-16	0.572643	1104.36	632.156
ZNF483	1.9062e-17	4.25218e-16	1.4491	1547.07	2241.42
LENG8	1.93789e-17	4.31844e-16	1.55383	1029.09	1599.92
BDNF-AS	1.96865e-17	4.38251e-16	0.581902	811.828	472.171
H2AC11	2.20269e-17	4.89501e-16	0.399499	418.195	167.689
WDR43	2.20336e-17	4.89501e-16	0.662714	1596.74	1058.74
TTC39B	2.28858e-17	5.07915e-16	2.77159	96.5902	266.187
SPTLC1	2.35595e-17	5.22336e-16	0.587234	1262.27	740.351
OSBPL10	2.36154e-17	5.23043e-16	0.527311	605.907	319.218
TALDO1	2.53637e-17	5.61193e-16	0.581415	791.046	460.652
PELI1	2.55179e-17	5.64035e-16	0.630239	1227.24	774.11
CEBPD	2.56857e-17	5.67168e-16	4.25088	42.5516	183.959
HNRNPA0	2.61099e-17	5.7595e-16	0.65272	1479.98	966.929
SKAP2	2.68125e-17	5.9085e-16	1.60072	911.443	1456.21
THAP5	2.70905e-17	5.96375e-16	2.23661	199.85	443.375
ZNF704	2.72189e-17	5.98595e-16	4.82705	40.813	198.785
TMEM184A	2.83745e-17	6.2338e-16	0.332798	224.802	75.0258
CIP2A	2.84917e-17	6.25326e-16	0.554948	717.156	396.916
DNAH1	3.0837e-17	6.76118e-16	2.27067	171.536	390.724
UBE2C	3.13507e-17	6.8669e-16	0.421789	396.433	167.87
SIRPA	3.19324e-17	6.98731e-16	2.89757	100.48	290.46
ADAM23	3.21453e-17	7.02683e-16	5.87669	18.8897	111.906
GRB10	3.27452e-17	7.15079e-16	2.22617	205.902	457.53
PCDH7	3.6455e-17	7.95295e-16	5.42901	21.9441	117.743
SFPQ	3.65395e-17	7.96342e-16	0.720189	4574.55	3294.8
TMEM158	3.8402e-17	8.36097e-16	3.51064	50.7948	177.88
RPL7A	3.89971e-17	8.48207e-16	0.754081	6362.6	4795.67
DUXAP8	4.06531e-17	8.83344e-16	4.12391	36.3237	148.533
ZNF618	4.13677e-17	8.97975e-16	0.600152	1345.91	807.463
IQSEC1	4.15489e-17	9.01013e-16	1.55129	1179.27	1829.23
PBX1	4.29399e-17	9.3025e-16	2.3453	212.835	502.058
CDC45	4.39682e-17	9.51582e-16	0.43378	412.192	178.987
NRBP2	4.47933e-17	9.68477e-16	3.42624	56.6346	196.322
SOX4	4.52175e-17	9.76681e-16	0.530512	608.167	323.261
SH3RF2	4.92286e-17	1.06227e-15	0.505985	550.275	277.323
TIMELESS	5.16369e-17	1.11313e-15	0.621015	1053.52	655.046
FAM136A	5.17294e-17	1.11402e-15	0.501798	596.395	299.484
NOL6	5.24822e-17	1.12912e-15	0.627333	1127.08	706.821
KHDRBS3	5.46116e-17	1.17377e-15	0.164447	113.102	18.9122
EXOSC2	5.63885e-17	1.21077e-15	0.546576	618.336	338.293
SGPP2	5.76754e-17	1.23718e-15	3.08213	65.6289	202.899
VWA5A	5.86731e-17	1.25735e-15	0.0691273	75.685	5.28343
SBNO1	5.93014e-17	1.26956e-15	1.42614	1733.51	2471.21
LSAMP	6.28195e-17	1.34356e-15	0.0483677	75.0408	3.48756
CDS2	6.59303e-17	1.40871e-15	1.52999	888.072	1357.96
RC3H2	6.8254e-17	1.45693e-15	0.679745	2183.88	1482.83
C5	6.89491e-17	1.47033e-15	0.405365	300.127	121.612
VEGFA	6.99434e-17	1.49008e-15	1.60906	671.712	1078.99
PLEKHG1	7.13339e-17	1.51821e-15	2.65739	98.8232	260.765
SRSF7	7.28609e-17	1.5492e-15	0.620388	1219.1	754.249
GAD1	7.31759e-17	1.55438e-15	3.93919	39.1623	155.539
EDAR	7.41814e-17	1.57421e-15	0.150738	99.9118	15.2551
IDUA	7.46707e-17	1.58305e-15	2.69997	95.483	259.504
GJB3	7.79044e-17	1.65e-15	0.426043	420.734	180.229
RCC2	7.94032e-17	1.68011e-15	0.704185	2663.04	1876.95
PPIF	8.26315e-17	1.74672e-15	0.601083	1133.82	679.855
SPDL1	8.75354e-17	1.84859e-15	0.500878	458.581	230.129
PSMA4	8.8624e-17	1.86977e-15	0.677842	1826.23	1236.32
SPTBN5	9.58578e-17	2.02043e-15	2.43065	148.675	361.775
TMEM214	1.00916e-16	2.12499e-15	0.626272	1269.3	794.208
H4C2	1.03032e-16	2.16745e-15	0.335699	271.283	90.6146
POLR1A	1.04299e-16	2.19199e-15	0.659833	1861.55	1230.58
SPIN1	1.08825e-16	2.2849e-15	0.66243	1738.42	1153.43
DENND5B	1.09738e-16	2.30187e-15	2.47487	120.363	295.996
SPAG5	1.10544e-16	2.31654e-15	0.544059	919.581	500.308
SEMA4B	1.1315e-16	2.36888e-15	1.61641	606.036	979.619
SNX9	1.32561e-16	2.7726e-15	1.41962	1743.71	2472.9
MX2	1.37138e-16	2.86557e-15	0.596796	1071.14	640.983
HOXB4	1.39567e-16	2.91352e-15	0.487563	488.485	237.051
H3C10	1.40029e-16	2.92037e-15	0.307004	225.212	69.0947
ZSCAN29	1.41887e-16	2.95629e-15	2.11158	189.163	399.802
ANO5	1.43646e-16	2.99008e-15	2.15311	176.309	379.609
EIF4A3	1.45796e-16	3.03195e-15	0.572083	1074.95	615.5
NFKBIZ	1.47929e-16	3.07337e-15	1.67957	524.401	880.005
SGO2	1.51228e-16	3.13891e-15	0.520327	537.748	279.305
BBX	1.51853e-16	3.1489e-15	1.48639	1359.58	2018.69
NAA35	1.53692e-16	3.18401e-15	0.615976	1006.68	621.184
PTTG1	1.60389e-16	3.31958e-15	0.420205	325.671	137.116
TMEM106B	1.6147e-16	3.33784e-15	1.47946	1387.22	2048.04
SLC25A25	1.61578e-16	3.33784e-15	0.455639	448.941	205.604
SQSTM1	1.64651e-16	3.39812e-15	0.675775	1782.38	1206.04
DENND1A	1.73537e-16	3.57812e-15	0.567175	652.229	370.402
FTSJ1	1.91993e-16	3.95229e-15	0.527559	592.782	311.596
TMBIM1	1.92047e-16	3.95229e-15	0.580007	926.789	536.846
NCOA2	1.99662e-16	4.10513e-15	1.73317	497.045	860.822
GDF15	2.02321e-16	4.15587e-15	2.38674	127.176	304.017
ARHGEF40	2.06641e-16	4.24061e-15	2.21796	157.933	350.534
ZNF461	2.09358e-16	4.29234e-15	3.42089	50.9765	174.111
ZMYM2	2.11635e-16	4.33493e-15	1.42206	1962.65	2788.58
PLAC4	2.1747e-16	4.45026e-15	0.661699	1358.36	899.796
GALNT1	2.25923e-16	4.61892e-15	0.494106	500.832	246.994
JHY	2.39617e-16	4.8943e-15	5.9824	22.0771	133.746
KLK6	2.48498e-16	5.07093e-15	0.507961	504.7	255.743
TTC3	2.53725e-16	5.17276e-15	0.741279	5863.35	4345.36
EIF5B	2.62112e-16	5.33876e-15	0.685244	1775.91	1216.11
TEX261	2.69235e-16	5.47873e-15	0.529538	692.524	365.983
EPB41L3	2.75698e-16	5.605e-15	0.00110985	153.451	0
DUSP6	2.77558e-16	5.63756e-15	0.710099	2537.19	1800.67
GNAI3	2.79907e-16	5.67997e-15	0.533057	566.997	302.904
GHITM	2.82628e-16	5.72806e-15	0.659124	1685.55	1109.04
KLHL21	2.82802e-16	5.72806e-15	0.61142	1053.52	645.172
SEMA3B	2.83176e-16	5.7303e-15	1.54958	829.759	1286.51
SRPK2	2.8849e-16	5.83242e-15	1.73028	492.682	851.048
RP4-800G7.2	3.05312e-16	6.16678e-15	7.39019	14.6589	112.548
KREMEN1	3.07833e-16	6.21195e-15	1.8025	403.8	726.324
DUSP14	3.10864e-16	6.26731e-15	0.412991	309.502	128.61
ATP6V1A	3.17453e-16	6.39424e-15	0.612772	1033.7	632.854
LRP5	3.57662e-16	7.19749e-15	1.48437	1103.91	1641.5
PDIA4	3.63982e-16	7.31792e-15	1.57981	1231.36	1943.3
SUMO3	3.68318e-16	7.39827e-15	0.589815	904.267	531.688
ZNF770	3.69061e-16	7.40636e-15	1.82864	379.665	697.675
BOC	3.84838e-16	7.71587e-15	6.97499	15.2562	109.849
AMPD3	3.85405e-16	7.72015e-15	2.20969	185.123	410.226
NELFB	4.33201e-16	8.66959e-15	0.614718	910.802	559.337
SUSD1	4.49513e-16	8.98778e-15	0.519049	685.477	355.223
ME1	4.81713e-16	9.62279e-15	0.553673	794.932	438.393
CD9	4.86981e-16	9.71911e-15	1.4839	2270.65	3372.57
MGST1	4.94509e-16	9.86033e-15	0.517764	783.882	406.178
ABTB2	4.9576e-16	9.87623e-15	0.478405	409.518	195.565
CTSV	4.97428e-16	9.90042e-15	0.434923	302.934	131.615
DHFR	5.00133e-16	9.94515e-15	0.543142	630.359	342.802
PCED1A	5.09221e-16	1.01167e-14	2.45584	124.785	307.536
PTEN	5.1074e-16	1.01376e-14	1.49432	930.137	1389.86
RP11-54H7.4	5.26804e-16	1.04469e-14	0.20134	133.317	26.6385
NKTR	5.31516e-16	1.05308e-14	1.38391	2276.65	3153.56
ESYT1	5.63791e-16	1.11601e-14	0.659457	1462.74	965.103
HERC5	5.83135e-16	1.15325e-14	0.485559	397.467	192.524
JDP2	5.98944e-16	1.18344e-14	2.06888	204.418	422.025
ITGB1	6.37976e-16	1.25942e-14	0.752445	7681.92	5778.09
MAPRE2	6.97807e-16	1.37629e-14	0.420748	311.273	131.413
RNF145	7.13194e-16	1.40537e-14	1.49301	1343.16	2003.86
AREG	7.35372e-16	1.44776e-14	1.41518	6247.93	8837.56
KSR2	7.48084e-16	1.47146e-14	2.11065	194.6	412.274
RAP1GAP2	7.66365e-16	1.50606e-14	1.85635	289.082	537.222
NPLOC4	7.67839e-16	1.50759e-14	0.69924	1915.46	1338.82
TMEM161B-AS1	7.82529e-16	1.53505e-14	1.62275	771.181	1247.73
RARRES2	7.93485e-16	1.55514e-14	3.08403	67.7588	209.204
LUC7L2	8.22201e-16	1.60998e-14	1.89393	340.72	642.805
LINC00665	8.85649e-16	1.73266e-14	6.98562	14.472	104.86
MSH2	8.92032e-16	1.74358e-14	0.579193	1192.34	689.836
ARL6IP1	8.98739e-16	1.75512e-14	0.641636	1347.06	864.171
RASSF8	9.49092e-16	1.85179e-14	2.76795	80.4533	221.765
ZNF506	9.75848e-16	1.90229e-14	1.90054	294.77	562.735
DOCK5	9.97846e-16	1.94181e-14	0.688105	3675.31	2526.85
AUP1	9.97904e-16	1.94181e-14	0.627184	1102.32	690.605
MYORG	1.00947e-15	1.96256e-14	0.559439	624.754	349.06
RCC1	1.02272e-15	1.98655e-14	0.649707	1208.04	784.684
CDC42BPA	1.07386e-15	2.08403e-14	1.47594	1851.33	2728.67
POLE	1.1126e-15	2.15729e-14	0.680223	1739.96	1183.82
BZW2	1.12506e-15	2.17952e-14	0.527189	505.428	265.877
HBP1	1.12749e-15	2.18229e-14	1.81426	311.307	564.384
CEP290	1.12996e-15	2.18513e-14	1.72922	521.606	898.151
PTGES3	1.13379e-15	2.19059e-14	0.599521	2453.64	1471.52
SMIM14	1.16494e-15	2.24878e-14	1.69337	492.131	834.631
SURF2	1.16888e-15	2.25438e-14	0.331389	194.99	64.6904
KCTD9	1.17176e-15	2.25795e-14	0.60592	950.477	574.665
CDON	1.18644e-15	2.28422e-14	1.8783	285.477	537.026
BZW1	1.19989e-15	2.30807e-14	0.569778	644.957	367.422
PMPCA	1.26738e-15	2.43575e-14	0.587587	956	562.18
SCAF4	1.28441e-15	2.46628e-14	0.632246	1787.89	1131.03
SH3RF1	1.29115e-15	2.47706e-14	0.65179	1319.11	859.976
C9orf78	1.32902e-15	2.54746e-14	0.479686	522.888	251.43
SLC9A3-AS1	1.33662e-15	2.55978e-14	2.8887	81.3158	233.73
NBL1	1.47383e-15	2.82008e-14	0.56374	681.587	384.265
MAP2K5	1.54515e-15	2.95395e-14	2.21498	147.165	326.766
SP5	1.59482e-15	3.04622e-14	6.56195	14.7783	97.604
TBC1D1	1.6023e-15	3.05785e-14	1.73492	476.386	826.421
NSMF	1.70978e-15	3.26009e-14	0.674812	1892.9	1278.72
MYD88	1.73618e-15	3.30754e-14	0.512691	663.014	338.91
PPA1	1.76822e-15	3.36564e-14	0.648556	1507.38	976.55
API5	1.81282e-15	3.44752e-14	0.632079	1471.55	928.524
CDK4	1.81658e-15	3.45165e-14	0.510433	477.421	243.821
RASSF3	1.90478e-15	3.6161e-14	0.617067	883.76	544.314
SHMT2	2.00102e-15	3.79549e-14	0.585949	1094.41	640.787
H2BC5	2.01613e-15	3.82082e-14	0.427832	547.85	235.054
SPTB	2.08931e-15	3.95608e-14	1.86896	276.03	517.238
SCART1	2.17389e-15	4.11266e-14	2.97051	76.8848	226.721
POLR2L	2.31219e-15	4.3705e-14	0.476483	526.778	249.686
INSIG1	2.35544e-15	4.4484e-14	0.672657	1644.62	1105.99
DNM1	2.36729e-15	4.4669e-14	1.57853	846.931	1340.36
ANKDD1A	2.45839e-15	4.63479e-14	2.43845	118.638	287.894
HSPA4	2.46597e-15	4.64506e-14	0.678568	1575.82	1068.97
LINC00472	2.47297e-15	4.65422e-14	0.486968	443.295	215.956
ABL1	2.51796e-15	4.7348e-14	0.544683	1247.37	680.285
ATP1B3	2.55847e-15	4.80399e-14	0.656095	1557.94	1020.76
PARM1	2.55916e-15	4.80399e-14	2.8265	93.6127	262.924
TGIF1	2.5852e-15	4.84869e-14	1.68659	424.873	717.916
ADK	2.59142e-15	4.85619e-14	0.546779	808.282	442.145
MSANTD3	2.59382e-15	4.8565e-14	0.437097	359.907	157.806
REEP3	2.61907e-15	4.89958e-14	1.47531	1314.29	1936
PSMD14	2.62773e-15	4.91157e-14	0.580174	911.48	527.268
MAPK12	2.66317e-15	4.97353e-14	1.94989	238.983	465.482
SLBP	2.67096e-15	4.98381e-14	0.582949	980.254	570.379
AVPI1	2.70364e-15	5.03674e-14	0.419421	311.199	130.141
H2AC12	2.70395e-15	5.03674e-14	0.38193	322.933	124.301
FASTKD5	2.72318e-15	5.06824e-14	0.456186	334.478	152.045
ABI2	2.7279e-15	5.07269e-14	1.55996	915.015	1425.48
MANCR	2.7695e-15	5.14566e-14	0.365698	247.585	89.7891
CELSR1	2.78468e-15	5.16945e-14	1.72843	550.298	952.028
ATP6V1G1	2.87634e-15	5.33505e-14	0.574329	822.325	471.044
FGD3	2.94726e-15	5.46195e-14	0.289802	155.464	45.0999
MYO6	2.9725e-15	5.50406e-14	1.51117	1306.59	1971.28
HLA-F	3.00174e-15	5.55348e-14	1.78539	339.548	606.475
TPCN1	3.10129e-15	5.73279e-14	1.62274	545.484	885.649
MAPK6	3.13788e-15	5.79551e-14	1.73938	470.908	815.777
CSNK1G1	3.27916e-15	6.04867e-14	1.72172	413.782	712.052
PGM2L1	3.2805e-15	6.04867e-14	1.88444	311.852	590.443
GSPT1	3.29869e-15	6.07706e-14	0.711941	3081.6	2192.49
TMEM87A	3.3356e-15	6.13987e-14	2.13848	213.878	455.471
SFT2D2	3.40448e-15	6.26136e-14	0.689059	1551.97	1069.64
GATA2-AS1	3.53938e-15	6.50398e-14	2.31425	140.968	328.548
GOLGA2P5	3.56073e-15	6.5377e-14	2.07383	207.705	429.783
TLN2	3.58805e-15	6.58232e-14	2.1325	172.583	369.819
ZSCAN18	3.59584e-15	6.59106e-14	3.72319	39.3489	145.53
CCPG1	3.70322e-15	6.78218e-14	4.70329	24.1063	114.995
TGFB1	3.72421e-15	6.81491e-14	1.7321	552.835	961.595
RP11-705C15.3	3.80703e-15	6.9606e-14	3.39615	50.6267	173.907
ZBTB38	3.81243e-15	6.96463e-14	0.671809	1560.79	1047.17
TOPBP1	4.22334e-15	7.70884e-14	0.672075	1656.36	1113.39
SRCIN1	4.29367e-15	7.83064e-14	2.68909	99.1634	267.328
SSPN	4.30053e-15	7.83535e-14	3.85555	45.7636	172.796
MVK	4.30344e-15	7.83535e-14	0.469985	416.537	196.725
TRAF2	4.50998e-15	8.20456e-14	0.472121	446.377	211.581
RFWD3	4.51728e-15	8.21097e-14	0.564901	628.8	354.91
SYNE3	4.55906e-15	8.28001e-14	0.479516	403.964	193.484
PPP6C	4.59146e-15	8.33191e-14	0.572126	933.645	532.661
CLMP	4.62684e-15	8.38913e-14	4.00487	39.1376	154.674
GPX2	4.90159e-15	8.8799e-14	0.371238	268.529	99.2133
H1-2	4.97127e-15	8.99866e-14	0.605737	1281.45	776.289
MGMT	4.98603e-15	9.01788e-14	0.00144912	117.478	0
NAV3	5.09435e-15	9.20616e-14	0.129879	86.8911	11.3725
EHBP1L1	5.16338e-15	9.32317e-14	1.44056	1255.16	1811.11
TLE3	5.20378e-15	9.38834e-14	1.55783	770.4	1203.41
FDPS	5.23968e-15	9.4453e-14	0.543892	588.209	320.391
PHF10	5.31069e-15	9.56539e-14	1.46341	1347.79	1968.29
ST7	5.41218e-15	9.74014e-14	1.84832	355.399	656.243
MRPL39	5.48991e-15	9.87188e-14	0.405679	290.174	116.905
CLIC1	5.55794e-15	9.98596e-14	0.658495	1300.5	855.249
NDUFAB1	5.59101e-15	1.00334e-13	0.539883	521.4	281.607
FKBP5	5.59357e-15	1.00334e-13	0.637103	978.973	623.216
ACADM	5.62132e-15	1.0069e-13	0.567844	833.616	473.745
MICAL2	5.62265e-15	1.0069e-13	0.596136	746.224	445.622
SMC1A	5.81466e-15	1.04043e-13	0.716201	2788.12	1995.07
TCF7L1	6.04305e-15	1.08041e-13	3.9804	35.6548	143.202
MCPH1-AS1	6.24109e-15	1.1149e-13	3.0075	60.701	181.606
MORF4L2	6.30991e-15	1.12628e-13	0.676434	1977.51	1334.87
MSMO1	6.53912e-15	1.16623e-13	0.591244	910.748	537.209
JAK3	7.05324e-15	1.2569e-13	3.82944	40.7927	157.007
SCML1	7.10809e-15	1.26563e-13	1.9193	381.642	731.938
ENTR1	7.32256e-15	1.30276e-13	0.57471	961.59	550.853
NEK5	7.34439e-15	1.30558e-13	5.47115	19.6568	107.058
MYL12B	7.4346e-15	1.32053e-13	0.627999	1892.34	1187.15
ZNF84	7.93851e-15	1.40889e-13	2.39898	128.712	305.875
SERPINE2	8.06504e-15	1.43018e-13	1.94788	252.286	489.586
KLHDC10	8.20271e-15	1.45341e-13	1.55274	651.138	1012.6
GNAI1	8.52549e-15	1.50938e-13	1.72403	364.495	628.314
ZBTB43	9.27177e-15	1.64017e-13	0.47526	419.249	199.506
GNL2	9.90614e-15	1.75097e-13	0.635783	1050.7	667.443
SLC38A4	1.00821e-14	1.78063e-13	4.23724	28.8565	121.618
RAMP1	1.00936e-14	1.78122e-13	0.243095	176.553	42.5501
CDK5RAP2	1.04187e-14	1.8371e-13	0.661727	2007.97	1327.34
NOP53	1.06693e-14	1.87976e-13	1.53432	810.736	1245.92
TOR1A	1.07873e-14	1.89901e-13	0.505851	526.296	265.624
SLC25A36	1.10622e-14	1.94585e-13	1.37931	2031.54	2798.76
H2AC21	1.12036e-14	1.96913e-13	0.389596	276.348	107.256
SSPOP	1.13992e-14	2.00189e-13	2.76264	77.7096	216.639
MACROH2A1	1.14276e-14	2.00526e-13	0.719788	2697.26	1941.41
MTHFD1	1.16009e-14	2.03403e-13	0.654491	1452.93	950.22
PGK1	1.17079e-14	2.05115e-13	0.71483	3082.77	2203.32
ABL2	1.29651e-14	2.26956e-13	0.66352	1167.42	774.606
FZD3	1.30822e-14	2.28822e-13	1.71129	389.98	669.338
OAS2	1.34347e-14	2.348e-13	0.287512	152.999	43.7896
CAPN8	1.37107e-14	2.39431e-13	0.153218	87.5675	13.513
RTN3	1.39707e-14	2.43777e-13	0.732981	3105.88	2274.29
UBR1	1.42119e-14	2.47787e-13	2.09748	178.208	372.027
TTC17	1.4296e-14	2.49054e-13	1.48525	1040.68	1546.19
POLQ	1.44417e-14	2.51391e-13	0.613275	1143.64	701.75
NABP1	1.46161e-14	2.54224e-13	0.598831	729.654	436.346
LASP1	1.50278e-14	2.61178e-13	0.720702	2383.42	1717.92
FAM83H	1.56904e-14	2.72475e-13	0.623468	1501.88	938.856
RYR2	1.595e-14	2.76764e-13	0.0618399	220.762	13.7084
KIF21A	1.60009e-14	2.77425e-13	0.56656	683.844	386.362
ST3GAL5	1.66122e-14	2.87795e-13	5.11172	21.105	106.871
CCDC9B	1.77722e-14	3.07646e-13	1.80811	326.797	591.252
ENO2	1.79686e-14	3.10799e-13	1.60188	585.256	939.429
CA12	1.85143e-14	3.19985e-13	5.57119	16.9344	95.9872
MEX3C	1.96269e-14	3.38945e-13	0.692796	1524.98	1056.17
PRSS33	1.98501e-14	3.42528e-13	12.325	5.80143	72.5481
CXXC5	2.02325e-14	3.4885e-13	0.521122	448.605	234.661
ATM	2.03823e-14	3.51156e-13	1.49743	919.618	1376.49
JPT2	2.04475e-14	3.52001e-13	0.672213	1691.47	1138.36
CKAP2L	2.06483e-14	3.55177e-13	0.450193	303.855	136.437
BUB3	2.11631e-14	3.63746e-13	0.68148	1454.8	990.401
ANO6	2.13151e-14	3.65883e-13	1.44502	1185.31	1711.15
KIF22	2.13211e-14	3.65883e-13	0.543237	660.702	359.63
FOSL2	2.17905e-14	3.73645e-13	1.55785	693.259	1081.51
NUCKS1	2.25304e-14	3.86027e-13	0.737057	3959.34	2917.53
LPIN1	2.28033e-14	3.90396e-13	0.611783	841.097	513.726
CERS4	2.38564e-14	4.08106e-13	8.18885	10.7037	89.7946
SOX12	2.4037e-14	4.10873e-13	1.87236	245.635	460.811
SCARB1	2.41367e-14	4.12254e-13	0.627892	905.304	567.312
GLA	2.46973e-14	4.21498e-13	0.458806	349.909	160.628
IVD	2.5049e-14	4.27165e-13	1.92206	288.393	555.471
CDAN1	2.59622e-14	4.42393e-13	2.8069	87.3986	247.869
HEG1	2.62282e-14	4.46576e-13	1.64006	549.95	900.498
ANKH	2.65838e-14	4.52277e-13	1.53513	713.06	1092.83
RNF144A	2.70217e-14	4.5937e-13	2.16732	179.325	391.424
ALCAM	2.75518e-14	4.68015e-13	1.48129	1034.05	1527.89
NPR3	2.81234e-14	4.77353e-13	5.51282	18.4432	101.612
PPRC1	2.8226e-14	4.78722e-13	0.649902	1568.52	1019.11
ITGA7	2.82746e-14	4.79174e-13	2.88088	80.7754	234.853
DGKG	2.9313e-14	4.96385e-13	0.101156	68.7994	6.91042
PRPF8	2.98228e-14	5.04625e-13	0.778079	7003.64	5451.07
DUSP16	3.00114e-14	5.07423e-13	1.75396	325.291	570.482
SLC25A4	3.04855e-14	5.15039e-13	0.429568	306.427	131.928
RNASET2	3.17159e-14	5.35412e-13	2.23922	143.087	318.673
CLEC2D	3.18142e-14	5.36656e-13	2.72812	86.2654	232.788
KBTBD8	3.24993e-14	5.47787e-13	0.102261	72.1214	7.40689
SEH1L	3.26618e-14	5.50102e-13	0.618101	937.004	578.895
PLAAT3	3.36136e-14	5.65695e-13	0.596934	756.454	450.241
KIF4A	3.63826e-14	6.11822e-13	0.527397	440.527	232.495
GDAP2	3.64219e-14	6.12012e-13	1.70175	410.908	698.823
IPO5	3.68198e-14	6.18221e-13	0.707183	3075.97	2172.79
HSPA5	3.72349e-14	6.24517e-13	0.776686	5485.91	4262.54
TNKS	3.72521e-14	6.24517e-13	1.45338	1040.32	1511.18
PHKA2	3.73061e-14	6.24942e-13	1.83334	285.576	524.308
CBX7	3.73774e-14	6.25656e-13	2.30512	123.048	285.167
RSU1	3.78939e-14	6.33815e-13	0.549958	675.182	371.082
ERP44	3.8394e-14	6.41686e-13	0.618452	824.783	509.735
TUBA1A	3.85854e-14	6.44391e-13	0.489542	411.406	201.238
NAPEPLD	3.87586e-14	6.46787e-13	1.75379	349.507	614.866
SEMA6B	4.06923e-14	6.78537e-13	3.37279	58.4396	198.499
SAFB2	4.09419e-14	6.81848e-13	0.690135	1466.36	1012.7
SEZ6L2	4.09535e-14	6.81848e-13	10.9605	6.33941	74.4012
TTYH3	4.22802e-14	7.03401e-13	0.586775	1353.75	794.626
GPNMB	4.33296e-14	7.20309e-13	0.0960793	67.2221	6.54742
SLC25A13	4.52405e-14	7.51502e-13	0.497276	448.861	224.462
FAM117B	4.61101e-14	7.65364e-13	2.30828	141.302	326.063
XPO4	4.70837e-14	7.8093e-13	0.6858	1523.33	1045.26
SLC9A7	4.75145e-14	7.87476e-13	1.76315	335.993	592.783
ITSN1	4.78452e-14	7.92354e-13	0.644922	1070.32	689.451
CNOT9	4.85547e-14	8.03493e-13	0.639916	961.52	615.264
LSM3	4.87379e-14	8.05913e-13	0.559459	768.577	428.936
KIFC1	4.97638e-14	8.22253e-13	0.524733	629.541	331.773
RP11-305F18.1	5.09119e-14	8.40586e-13	3.59566	37.634	134.672
ZNF783	5.25698e-14	8.67302e-13	1.94697	220.46	430.141
AP3B2	5.31652e-14	8.76462e-13	5.00233	20.3743	100.323
CCDC18-AS1	5.37528e-14	8.85479e-13	2.86633	68.3879	196.395
NPAS2	5.44995e-14	8.97101e-13	2.71543	77.5209	210.323
ABCD3	5.47739e-14	9.00937e-13	0.662691	1210.89	803.366
HDAC2	5.56552e-14	9.14742e-13	0.713554	2332.21	1665.59
NSUN2	5.57774e-14	9.15895e-13	0.706166	1847.58	1305.24
PLEKHG5	5.58093e-14	9.15895e-13	2.06942	214.351	444.991
RORC	5.62017e-14	9.21639e-13	8.82246	8.35536	73.503
CDKN3	5.71494e-14	9.36477e-13	0.428541	294.874	126.699
POLA1	5.72709e-14	9.37763e-13	0.65725	1153.17	757.581
ZNF204P	5.95864e-14	9.74944e-13	2.62176	84.5734	222.574
ZNF254	6.10704e-14	9.98476e-13	1.99639	191.136	381.978
CENPU	6.15853e-14	1.00614e-12	0.577789	618.192	357.149
ZDBF2	6.28508e-14	1.02604e-12	1.59225	737.846	1172.16
ATP5F1E	6.476e-14	1.05642e-12	0.494414	574.331	282.651
KEAP1	6.51066e-14	1.06128e-12	0.577433	739.647	425.765
GOLGA8A	7.12544e-14	1.16063e-12	2.74068	87.9965	242.172
CCNL2	7.46369e-14	1.21481e-12	1.46547	1051.89	1540.27
RUNX3	7.55835e-14	1.2293e-12	2.47119	97.613	243.09
GABRQ	7.82128e-14	1.27112e-12	0.0166695	73.5979	1.26399
DDX31	8.38591e-14	1.36187e-12	0.584854	688.248	401.547
CXCL8	8.46346e-14	1.37344e-12	0.320957	181.683	58.8867
FARSA	8.60324e-14	1.39508e-12	0.560956	541.381	302.8
PSMD13	8.6123e-14	1.39551e-12	0.569203	600.187	342.577
ZNF462	8.7605e-14	1.41847e-12	0.622291	976.951	608.311
YWHAE	8.85525e-14	1.43275e-12	0.758145	4762.61	3610.49
RP11-272L14.3	9.09637e-14	1.47067e-12	0.194134	107.762	20.5978
CTDSPL	9.19241e-14	1.4851e-12	0.662088	1033.13	684.742
DDHD1	9.22386e-14	1.48907e-12	1.55021	681.9	1055.12
SEC13	9.59434e-14	1.54774e-12	0.632093	906.613	572.466
ABHD2	9.60552e-14	1.54839e-12	0.721291	2365.17	1706.27
BMPR1B	9.9937e-14	1.60978e-12	5.19763	21.4732	112.965
CKB	1.01005e-13	1.62578e-12	0.624609	886.335	553.009
ZBTB25	1.01591e-13	1.634e-12	1.72647	375.134	646.306
DAP	1.08021e-13	1.73615e-12	0.662908	1170.83	775.418
TTC14	1.08636e-13	1.74474e-12	1.74615	320.248	558.702
IQCH-AS1	1.1398e-13	1.82921e-12	2.43602	99.0595	241.496
SAE1	1.15049e-13	1.84502e-12	0.673622	1218.34	821.713
ZNF875	1.16317e-13	1.86398e-12	1.64043	456.937	750.803
H2BC17	1.18122e-13	1.89152e-12	0.309239	184.77	56.5637
CIB2	1.18723e-13	1.89974e-12	0.0531576	57.8831	3.16066
TET3	1.22238e-13	1.95455e-12	0.641087	869.2	557.38
UBAP2	1.24473e-13	1.98883e-12	0.693725	2560.43	1776.55
MANBA	1.25659e-13	2.00631e-12	1.98175	208.084	409.636
CHPF2	1.25932e-13	2.00919e-12	1.66119	520.86	865.305
DAPK2	1.29264e-13	2.06085e-12	5.474	17.953	96.3263
NORAD	1.41064e-13	2.24703e-12	0.762357	4314.8	3289.99
GSDMB	1.41148e-13	2.24703e-12	2.52489	92.3059	232.78
UCK1	1.44165e-13	2.29338e-12	0.465964	311.992	144.796
PEAK1	1.45251e-13	2.30898e-12	1.4233	1471.22	2093.05
REEP2	1.48241e-13	2.35478e-12	2.30067	146.587	338.363
BCAN	1.49754e-13	2.37709e-12	0.393534	240.641	95.2367
STOML2	1.50044e-13	2.37996e-12	0.652375	1037.51	676.804
NR3C1	1.51067e-13	2.39445e-12	1.9775	207.453	409.304
LAP3	1.55823e-13	2.46803e-12	0.556763	700.738	389.396
ZNF277	1.57037e-13	2.48544e-12	2.17308	161.458	350.023
HMMR	1.59602e-13	2.52422e-12	0.471879	337.563	159.294
PHC3	1.60283e-13	2.53315e-12	1.42124	1150.12	1636.37
UNG	1.66867e-13	2.63529e-12	0.532745	663.427	353.998
LIMK1	1.67759e-13	2.64746e-12	1.61738	505.499	818.977
SATB2	1.68194e-13	2.65241e-12	0.572603	568.833	325.744
LARP4B	1.70259e-13	2.68302e-12	1.34442	3042.74	4093.8
EDF1	1.70563e-13	2.68587e-12	0.60613	1094.6	661.627
SERPINH1	1.72691e-13	2.71743e-12	0.617595	1089.46	673.272
FAM20C	1.77908e-13	2.7975e-12	0.00202687	83.9019	0
CDCP1	1.78706e-13	2.80801e-12	1.34523	2944.19	3963.54
SLC20A2	1.80782e-13	2.83859e-12	0.614791	1070.56	657.01
DNAJB1	1.82962e-13	2.87075e-12	0.653238	1814.15	1185.56
XPOT	1.84048e-13	2.88571e-12	1.40716	1345.7	1890.41
ARHGEF12	1.85615e-13	2.90819e-12	1.28131	3949.53	5062.95
ISCA1	1.86894e-13	2.92612e-12	0.541772	476.764	258.25
NPDC1	1.89694e-13	2.96783e-12	1.77399	388.407	689.364
SLC19A1	1.90753e-13	2.98227e-12	0.555215	614.647	342.486
AKAP1	1.95538e-13	3.05488e-12	0.676239	1128.22	763.052
PAICS	1.96651e-13	3.07006e-12	0.69575	2321.02	1614.57
NEK7	2.09902e-13	3.27459e-12	0.629577	936.306	588.684
PSMC4	2.1013e-13	3.2758e-12	0.531959	564.892	300.901
DHRS2	2.11631e-13	3.29684e-12	0.146361	93.9581	13.3727
NAT10	2.15651e-13	3.35706e-12	0.66564	1127.6	749.907
DOT1L	2.17122e-13	3.37756e-12	0.681002	1335.32	910.306
MBNL1	2.20844e-13	3.433e-12	0.728366	2012.47	1466.32
POLR2E	2.28933e-13	3.55622e-12	0.60703	798.421	483.263
GBF1	2.3201e-13	3.60144e-12	0.696139	2054.21	1430.31
CLK1	2.33215e-13	3.61757e-12	0.587732	839.265	493.565
ZMYND19	2.40892e-13	3.73399e-12	0.528079	474.222	251.241
RPL36AL	2.45886e-13	3.8087e-12	0.618254	851.928	526.548
MYO5C	2.55227e-13	3.95057e-12	1.48837	925.397	1378.36
HNRNPC	2.5823e-13	3.99423e-12	0.761415	3485.64	2653.37
SIGLEC1	2.62874e-13	4.06317e-12	10.8133	7.11754	75.7702
LCLAT1	2.634e-13	4.06841e-12	0.655605	1043.01	682.798
VGLL3	2.64098e-13	4.07631e-12	0.687528	1742.77	1196.77
SELENOT	2.69111e-13	4.15075e-12	0.607786	879.732	534.035
SMAD9	2.73741e-13	4.21918e-12	2.94299	63.0369	185.14
PDS5B	2.77236e-13	4.27003e-12	0.672833	1192.29	802.46
ZNF445	2.77546e-13	4.27178e-12	1.53196	731.947	1121.64
RPS2	2.84702e-13	4.37883e-12	0.779635	10432.5	8134.57
GLE1	2.89406e-13	4.44804e-12	0.568642	509.842	290.325
DYNLL2	2.92351e-13	4.49013e-12	0.698848	1818.98	1271.14
H2BC15	2.93403e-13	4.50311e-12	0.555239	552.366	306.915
PLK4	2.95987e-13	4.53958e-12	0.547238	570.302	310.902
SPC24	2.97674e-13	4.56224e-12	0.347273	240.009	82.669
SCD5	3.03422e-13	4.64707e-12	1.99505	209.883	420.818
ZNF493	3.15921e-13	4.8351e-12	196.465	0.766575	137.173
TMEM245	3.18397e-13	4.86958e-12	0.724749	2687.21	1945.48
FERMT2	3.1905e-13	4.87614e-12	0.503468	443.092	221.915
MS4A15	3.30205e-13	5.04309e-12	0.0418637	58.8627	2.61856
CYFIP2	3.37184e-13	5.14607e-12	1.78296	365.914	654.868
SOD2	3.42348e-13	5.22122e-12	1.38485	1771.89	2453.73
DESI1	3.47041e-13	5.2891e-12	0.601218	621.393	373.319
TTC12	3.48736e-13	5.31122e-12	2.23006	130.653	290.68
GLO1	3.50993e-13	5.34186e-12	0.673266	1471.7	989.608
CNKSR3	3.57876e-13	5.44282e-12	4.00387	29.261	116.022
GABPA	3.58626e-13	5.45042e-12	0.574435	595.936	341.937
AGRN	3.61588e-13	5.49161e-12	1.41492	1859.92	2631.24
YPEL3	3.75418e-13	5.69767e-12	2.50242	118.007	298.313
SLC16A14	3.79907e-13	5.7618e-12	3.14057	51.9828	161.183
SUB1	3.83933e-13	5.8188e-12	0.663965	1226.65	813.081
CLCN4	4.04384e-13	6.12449e-12	0.244353	118.36	28.8614
SEC61B	4.09221e-13	6.19344e-12	0.431921	306.521	132.034
GATA2	4.14644e-13	6.27116e-12	1.95925	200.882	394.079
STT3A	4.15071e-13	6.27327e-12	0.717048	1886.5	1354.5
DPY19L2P2	4.2134e-13	6.3636e-12	2.03036	175.905	357.825
KIF26A	4.29873e-13	6.48798e-12	2.45578	110.305	268.615
SIGMAR1	4.35727e-13	6.57179e-12	0.654416	2809.15	1837.58
NDC1	4.36758e-13	6.58279e-12	0.637155	1132.1	719.857
RHOA	4.4185e-13	6.65337e-12	0.748215	3189.97	2387.26
AGFG2	4.42052e-13	6.65337e-12	0.433702	236.378	102.377
PHF1	4.56661e-13	6.86851e-12	1.98717	212.594	422.952
SLC25A29	4.72026e-13	7.09471e-12	1.71822	333.261	572.397
SNAPC4	4.79384e-13	7.20034e-12	0.547962	578.352	316.855
STX16	4.90206e-13	7.35781e-12	1.7228	351.334	605.603
LSM4	4.91988e-13	7.37948e-12	0.649115	948.338	615.638
ANXA6	4.92516e-13	7.38233e-12	0.648734	900.122	583.409
GUK1	4.9712e-13	7.44621e-12	0.626666	739.049	463.856
NOL11	5.02727e-13	7.52503e-12	0.63654	840.829	534.894
PAX8-AS1	5.15539e-13	7.71149e-12	1.51123	700.885	1060.08
CDCA4	5.16568e-13	7.7216e-12	0.555406	447.351	248.537
TROAP	5.22637e-13	7.80696e-12	0.523422	491.972	257.471
PPAT	5.31712e-13	7.9363e-12	0.644889	933.591	600.932
TMUB1	5.32024e-13	7.9363e-12	1.6972	340.637	579.457
ATP2C1	5.39749e-13	8.04602e-12	0.713664	2005.14	1430.67
CSTF2	5.40286e-13	8.04852e-12	0.492494	353.446	174.029
TRIM8	5.41759e-13	8.06496e-12	1.45704	927.091	1351.22
PRDM16	5.42991e-13	8.07778e-12	2.44833	127.186	312.193
SCEL	5.45591e-13	8.11092e-12	0.0501669	54.7665	2.73706
PDLIM1	5.53139e-13	8.21213e-12	0.521241	488.231	254.846
CBLB	5.53152e-13	8.21213e-12	2.18823	152.049	331.522
ZMYND11	5.60315e-13	8.31281e-12	1.45638	992.906	1445.82
SPC25	5.61673e-13	8.32728e-12	0.402302	233.946	93.4504
OGDH	5.96411e-13	8.83629e-12	0.683742	1560.19	1067.38
NANS	6.01181e-13	8.90091e-12	0.543306	563.443	306.634
CEP152	6.07081e-13	8.98216e-12	1.7644	369.747	652.282
PSMD12	6.14201e-13	9.08134e-12	0.648376	1133.59	734.537
DGKH	6.44099e-13	9.51694e-12	1.47048	800.149	1175.55
TMEM209	6.51071e-13	9.61344e-12	1.79641	290.703	523.363
RP11-36B6.2	6.74574e-13	9.95374e-12	1.90984	225.556	433.02
GMNN	6.79286e-13	1.00165e-11	0.489666	414.38	202.81
TIMP1	6.9648e-13	1.02631e-11	1.43248	1118.02	1601.58
CLSTN3	7.00199e-13	1.03109e-11	1.62937	440.052	717.453
LMO4	7.01371e-13	1.03212e-11	0.462989	506.869	235.403
FH	7.12701e-13	1.04808e-11	0.572598	540.019	308.495
PRR11	7.32835e-13	1.07697e-11	0.569446	526.868	300.324
LTBP3	7.36341e-13	1.08139e-11	1.40088	3285.8	4606.66
PRANCR	7.45002e-13	1.09337e-11	2.85604	60.2483	172.066
BMT2	7.58009e-13	1.11171e-11	2.73306	67.0882	183.744
HELLPAR	7.78718e-13	1.14132e-11	0.538175	406.689	218.554
LINC00299	7.80491e-13	1.14307e-11	6.93702	10.48	72.6013
UBE2N	7.80964e-13	1.14307e-11	0.584999	611.958	357.69
COPB2	7.83578e-13	1.14613e-11	0.73767	2471.04	1820.98
HNRNPD	7.98362e-13	1.16697e-11	0.76401	3294.46	2518.49
CUL9	8.0929e-13	1.18215e-11	1.70351	347.619	594.632
FADS1	8.11566e-13	1.18468e-11	0.705486	1713.39	1210.34
RANGAP1	8.1463e-13	1.18836e-11	0.671887	1238.34	833.067
USP45	9.0024e-13	1.31236e-11	1.66955	428.434	712.615
NFX1	9.02009e-13	1.31406e-11	0.63783	991.424	630.649
ELOVL5	9.14315e-13	1.3311e-11	0.702795	1575.3	1105.23
NXF1	9.26158e-13	1.34744e-11	0.64236	1056.96	678.426
NUP214	9.50806e-13	1.38238e-11	0.631822	1196.89	756.567
LHX6	9.63688e-13	1.39955e-11	0.420547	274.504	114.908
MGAT5	9.639e-13	1.39955e-11	0.608014	655.248	398.526
SMPD4	9.76843e-13	1.4174e-11	0.62322	735.499	458.699
CDCA7	1.00248e-12	1.45314e-11	0.493848	314.255	155.093
MRTO4	1.00281e-12	1.45314e-11	0.521413	392.114	204.2
VRK1	1.02777e-12	1.48833e-11	0.687746	1406.37	965.703
CNOT4	1.04069e-12	1.50603e-11	1.5424	559.461	863.634
ARID1B	1.04294e-12	1.50829e-11	1.36848	2032.47	2778.77
LONRF1	1.06489e-12	1.53901e-11	1.97086	209.673	412.559
PACS2	1.07397e-12	1.55109e-11	1.51465	624.441	945.456
CDCA8	1.08726e-12	1.56926e-11	0.461974	413.987	191.787
RP11-474O21.5	1.09141e-12	1.57395e-11	8.24616	8.35619	72.6837
KCNH2	1.09196e-12	1.57395e-11	3.40678	40.6278	137.555
TMC4	1.10076e-12	1.5856e-11	2.30439	120.151	279.379
E2F7	1.10828e-12	1.59537e-11	0.534474	435.562	231.853
KLF4	1.13794e-12	1.63698e-11	0.367972	183.232	67.5439
RPA1	1.147e-12	1.64892e-11	0.647414	1061.88	685.823
COPS2	1.18593e-12	1.70377e-11	1.70007	415.596	703.959
FAM207A	1.18789e-12	1.70546e-11	0.436858	269.25	117.852
FRK	1.21817e-12	1.74778e-11	0.642455	888.284	570.873
TRABD2A	1.23372e-12	1.76892e-11	2.4126	90.2635	217.303
NEK6	1.23707e-12	1.77257e-11	0.600192	719.853	431.216
CREB3L2	1.25939e-12	1.80336e-11	1.5142	1766.08	2675.5
SFT2D1	1.26731e-12	1.81351e-11	1.75339	280.517	492.508
EPB41L4A-AS1	1.37478e-12	1.96601e-11	1.93626	195.698	377.904
RIMS3	1.38819e-12	1.98388e-11	1.92736	206.853	398.314
ARPC5	1.39151e-12	1.98733e-11	0.668975	1143.94	763.683
TJP1	1.42652e-12	2.03599e-11	1.39552	2098.75	2928.97
EEA1	1.47605e-12	2.1053e-11	0.606773	686.583	416.816
EHMT1	1.48694e-12	2.11944e-11	0.705628	1499.9	1058.65
USP14	1.57849e-12	2.24847e-11	0.70338	1771.04	1244.12
HOXA6	1.58027e-12	2.24954e-11	1.77396	296.678	527.452
RND3	1.63205e-12	2.32173e-11	0.635505	1115.11	707.543
FSTL4	1.65263e-12	2.34947e-11	3.38797	39.638	134.368
IGSF8	1.6934e-12	2.40586e-11	2.03894	173.541	355.197
UBFD1	1.699e-12	2.41225e-11	0.661112	1007.18	667.188
ANGPT2	1.7114e-12	2.42827e-11	2.45535	96.4328	235.693
CAMSAP1	1.71264e-12	2.42845e-11	0.648249	949.49	615.291
WDR62	1.79868e-12	2.5488e-11	0.535341	456.369	244.28
DDX24	1.88048e-12	2.66297e-11	0.715373	1531.9	1096.97
APH1B	1.96374e-12	2.77907e-11	3.29117	40.4775	132.548
SNU13	2.09945e-12	2.9692e-11	0.616151	660.643	406.11
CH17-360D5.3	2.10515e-12	2.97534e-11	0.0802555	59.8066	4.62625
FLJ20021	2.14227e-12	3.02584e-11	3.77261	31.2304	119.556
ATG16L2	2.17699e-12	3.07288e-11	1.9001	203.253	387.515
BLID	2.21675e-12	3.12698e-11	376.911	0	73.2074
ZNF256	2.23536e-12	3.15119e-11	4.02162	26.3026	105.154
CTSC	2.2602e-12	3.18415e-11	0.648852	920.124	595.735
HLA-B	2.28072e-12	3.21099e-11	1.38151	7376.91	10186
MGAM	2.28341e-12	3.2127e-11	5.10211	16.5356	84.7563
LRP10	2.34789e-12	3.30128e-11	1.48032	745.871	1102.59
DNAJC25	2.35398e-12	3.30697e-11	0.38943	200.901	77.7717
MAP7D1	2.35497e-12	3.30697e-11	0.649983	1004.6	654.744
RP11-250B2.3	2.52438e-12	3.54259e-11	3.46144	37.7432	130.3
HEXD	2.57905e-12	3.61698e-11	2.23471	109.989	246.568
ZDHHC14	2.58653e-12	3.62513e-11	1.93522	199.291	387.249
MFN2	2.61138e-12	3.6576e-11	0.692848	1328.93	922.314
VPS13D	2.65328e-12	3.71391e-11	1.38568	1611.48	2237.17
ISG15	2.67634e-12	3.74378e-11	0.657597	1323.06	869.37
PPIAP22	2.72176e-12	3.80488e-11	0.437865	299.786	130.666
SCN9A	2.73386e-12	3.81934e-11	8.2428	32.1983	261.702
VMP1	2.88957e-12	4.03429e-11	1.31955	2555.68	3369.01
TUT4	2.90531e-12	4.05367e-11	1.3951	1230.6	1714.35
BAHD1	2.93599e-12	4.09386e-11	1.97836	195.715	387.89
TPD52L1	3.12322e-12	4.35215e-11	1.9573	185.93	362.073
EPHB2	3.19526e-12	4.44967e-11	0.654222	959.645	629.643
H3-3A	3.23041e-12	4.49576e-11	0.662972	911.858	604.892
RAB3GAP1	3.26532e-12	4.54143e-11	0.560601	467.179	261.861
RASD2	3.31863e-12	4.61264e-11	6.23523	12.5812	79.5301
TRIM38	3.35586e-12	4.66142e-11	1.56265	545.491	854.524
CYBRD1	3.39014e-12	4.70604e-11	1.44646	806.884	1166.54
SHANK2	3.59206e-12	4.98315e-11	1.89992	190.804	362.471
CERS6	3.60983e-12	5.00462e-11	0.691959	1387.05	960.622
KCNQ1	3.61532e-12	5.00904e-11	2.99174	55.9632	167.509
AHSA2P	3.67361e-12	5.08658e-11	1.91104	186.993	355.97
TGFBR2	3.78648e-12	5.23953e-11	0.658183	977.476	642.584
ASAH1	3.92614e-12	5.42933e-11	1.57849	618.341	972.974
PRDX4	3.95468e-12	5.46533e-11	0.492898	452.227	221.588
THRB	4.05359e-12	5.59848e-11	3.12202	49.4721	154.372
PHC1	4.061e-12	5.60515e-11	2.38551	98.7819	235.827
PNP	4.07922e-12	5.62674e-11	0.558457	555.543	309.109
SHANK3	4.11857e-12	5.67742e-11	1.67895	361.075	608.61
MINK1	4.18098e-12	5.75981e-11	1.4419	1278.45	1846.69
TFPI	4.35505e-12	5.99583e-11	1.92022	189.281	362.048
KRT13	4.40874e-12	6.06592e-11	0.381456	182.999	69.3501
CHEK1	4.43183e-12	6.09383e-11	0.620676	669.742	415.532
IQSEC2	4.56054e-12	6.26687e-11	2.07437	132.844	275.902
MRPL3	4.65284e-12	6.38967e-11	0.695965	1167.9	812.014
ARHGDIB	4.68893e-12	6.43517e-11	0.39532	193.062	76.1903
CASP3	4.72558e-12	6.48139e-11	0.532309	377.815	201.208
NUP62	4.74813e-12	6.50822e-11	0.632289	893.78	565.682
RBP1	4.81605e-12	6.59717e-11	0.515761	355.519	182.921
KCTD12	5.10438e-12	6.98775e-11	2.0733	179.028	369.877
RAB35	5.15284e-12	7.04966e-11	0.554601	523.201	288.928
FKBP15	5.2523e-12	7.18122e-11	0.591714	680.377	403.315
TRAPPC10	5.5084e-12	7.52665e-11	0.652502	1111.8	725.42
UBA1	5.63288e-12	7.69192e-11	0.713657	3710.25	2649.71
IRAK1	5.71556e-12	7.79994e-11	0.71081	1436.33	1022.14
FXYD5	5.7958e-12	7.90449e-11	0.670701	1056.27	707.417
ENOPH1	6.1397e-12	8.36827e-11	0.576031	501.883	289.58
CLMN	6.16014e-12	8.39089e-11	1.60348	395.963	634.135
TRMT10C	6.53934e-12	8.90184e-11	0.507472	386.417	195.357
SMARCC1	6.62395e-12	9.01139e-11	0.761346	3026.12	2301.74
PHLDA1	6.78594e-12	9.226e-11	1.52716	727.42	1110.49
PPIP5K2	6.81025e-12	9.25327e-11	0.618747	771.738	478.006
MLH3	6.82614e-12	9.26379e-11	1.58248	502.992	797.044
WDR19	6.82649e-12	9.26379e-11	1.76572	284.759	503.871
NAV1	7.12902e-12	9.66443e-11	1.63192	524.975	860.566
BAIAP3	7.13059e-12	9.66443e-11	2.09744	128.799	271.139
DPYSL2	7.15212e-12	9.68751e-11	0.238828	96.2664	22.8356
C1QL1	7.1565e-12	9.68751e-11	2.25293	115.832	262.627
SYTL3	7.20827e-12	9.75152e-11	0.446511	230.218	102.351
HERC6	7.21361e-12	9.75269e-11	0.512546	397.249	202.849
NCOA7	7.32087e-12	9.89157e-11	1.40888	992.333	1396.02
HSPA9	7.35059e-12	9.92557e-11	0.772751	3343.3	2582.51
ERO1B	7.43118e-12	1.00282e-10	2.30805	96.3863	222.151
HOXB5	7.4414e-12	1.00358e-10	0.479503	310.478	148.964
HYOU1	7.72987e-12	1.04184e-10	0.696205	1386.69	966.574
TOMM22	7.89079e-12	1.06287e-10	0.509073	365.192	185.741
EDEM1	7.90215e-12	1.06374e-10	1.41851	1335.4	1894.86
KIFC2	7.94753e-12	1.06919e-10	2.221	107.554	239.115
TRUB2	8.30373e-12	1.11642e-10	0.506188	329.934	167.223
PRSS22	8.4366e-12	1.13335e-10	4.47036	146.516	657.502
MRPL49	8.44005e-12	1.13335e-10	0.552733	436.066	240.253
SBDS	8.50878e-12	1.14187e-10	0.585127	538.884	314.477
TYRO3	8.57869e-12	1.15055e-10	2.21205	145.879	322.767
HADH	8.68125e-12	1.16359e-10	0.611202	797.526	485.902
MEGF6	8.96161e-12	1.20043e-10	1.73346	284.918	494.775
RBM28	9.02101e-12	1.20764e-10	1.38025	1186.3	1636.1
RUVBL2	9.04338e-12	1.20989e-10	0.616178	781.817	481.918
BRCA1	9.21487e-12	1.23208e-10	0.668664	980.032	655.798
SUGP2	9.33416e-12	1.24726e-10	1.40179	1044.18	1463.42
LINC00456	9.45327e-12	1.26241e-10	0.244977	100.697	24.3019
MYO19	9.64477e-12	1.28719e-10	0.673438	1283.24	865.674
RFK	9.94793e-12	1.32684e-10	0.587874	500.841	293.904
NECTIN3	1.01075e-11	1.3473e-10	1.58105	480.292	758.642
TBL1X	1.01656e-11	1.35421e-10	1.56054	512.494	801.782
SNRPF	1.02793e-11	1.36852e-10	0.506584	435.781	220.348
AGPS	1.02959e-11	1.3699e-10	0.728898	1735	1263.48
PKN2	1.05695e-11	1.40544e-10	1.33431	2300.95	3069.87
STRAP	1.06864e-11	1.42012e-10	0.643214	1120.61	719.489
IPO9	1.10088e-11	1.46207e-10	0.757547	2383.56	1805.38
SERF2	1.10871e-11	1.47158e-10	1.7056	357.315	607.489
HNRNPA1	1.12096e-11	1.48693e-10	0.758454	7502.13	5689.31
MPZL1	1.12523e-11	1.49169e-10	0.735845	1882.32	1384.56
LINC01422	1.1352e-11	1.50398e-10	11.0452	5.11975	57.3727
UQCRFS1	1.14662e-11	1.5182e-10	0.48899	450.777	220.142
PTPN11	1.16212e-11	1.53778e-10	0.756867	2586.65	1957.13
RBBP5	1.16528e-11	1.54102e-10	0.491711	489.696	241.685
WDR18	1.17193e-11	1.54888e-10	0.53049	439.899	234.65
ACTN4	1.18009e-11	1.55872e-10	0.79032	8484.95	6707.11
POMP	1.18167e-11	1.55986e-10	0.523107	479.972	250.124
ATIC	1.18625e-11	1.56496e-10	0.680852	992.309	675.192
HNRNPDL	1.18897e-11	1.5676e-10	0.762745	2393.12	1825.05
IFT140	1.19489e-11	1.57446e-10	1.93866	181.386	351.999
EPB41L1	1.20001e-11	1.58024e-10	0.68246	1451.04	989.187
ADCY1	1.20583e-11	1.58695e-10	1.71172	477.031	820.469
LSR	1.21313e-11	1.59559e-10	0.658527	1425.76	939.212
ZNF83	1.25678e-11	1.652e-10	1.99969	148.671	296.287
LMNB2	1.29038e-11	1.69515e-10	0.722245	2541.78	1837.36
PDE12	1.29791e-11	1.70401e-10	0.634839	663.406	420.933
JMJD6	1.32766e-11	1.74203e-10	0.49507	311.878	154.387
ACTR3B	1.33735e-11	1.75369e-10	1.84442	249.092	461.244
AARS1	1.34944e-11	1.76847e-10	1.40709	1077.93	1517.7
PSAT1	1.39225e-11	1.82274e-10	0.677994	1267.89	860.583
ZFAND1	1.39253e-11	1.82274e-10	1.6989	338.394	576.085
JMJD1C	1.39593e-11	1.82551e-10	1.3324	1783.19	2375.21
BHMT2	1.39632e-11	1.82551e-10	9.53002	6.51366	60.5647
GATAD1	1.41154e-11	1.84432e-10	1.73159	299.348	518.939
MIR22HG	1.46397e-11	1.91168e-10	0.236109	96.8245	22.647
ATP5PO	1.48711e-11	1.94072e-10	0.497892	468.543	231.674
WWP1	1.48893e-11	1.94193e-10	1.374	1149.85	1578.08
PPARG	1.49918e-11	1.95413e-10	1.57155	455.928	715.572
FSCN1	1.50265e-11	1.95748e-10	0.495441	318.014	157.709
CDH1	1.50816e-11	1.9635e-10	0.67463	1024.89	690.078
MAP2K3	1.52215e-11	1.98052e-10	0.635868	735.941	468.341
EID1	1.53989e-11	2.00241e-10	1.6947	340.259	576.712
ATP1A1	1.55096e-11	2.01561e-10	0.704447	1865.61	1314.49
RECQL4	1.55374e-11	2.01801e-10	0.589831	584.574	345.299
CDH3	1.62249e-11	2.10605e-10	1.66944	404.593	677.979
UBE2G2	1.63344e-11	2.119e-10	0.73217	1696.41	1242.23
FGFR2	1.64001e-11	2.12626e-10	2.33595	86.1711	201.108
DNAAF5	1.65532e-11	2.14483e-10	0.500453	355.382	178.032
EGFL7	1.6617e-11	2.15182e-10	1.82739	260.375	478.149
CDRT1	1.68335e-11	2.17856e-10	0.180482	71.2663	12.9525
NAA50	1.71452e-11	2.21758e-10	0.723803	2125.83	1537.02
ZBED6CL	1.72609e-11	2.23123e-10	1.73818	310.225	540.695
HSD17B10	1.73583e-11	2.24248e-10	0.441412	246.828	108.56
HOXA5	1.74418e-11	2.25194e-10	1.53507	587.155	902.801
RPS24	1.75145e-11	2.25998e-10	0.726177	3115.19	2260.81
UBB	1.82018e-11	2.34728e-10	0.603683	838.866	508.424
PCCA	1.93854e-11	2.49844e-10	1.97611	154.512	305.683
MAST2	1.94596e-11	2.50651e-10	1.36333	1274.31	1738.16
SUPT3H	1.96542e-11	2.53009e-10	2.11911	123.27	261.722
EI24	1.96676e-11	2.53032e-10	0.645495	789.832	509.593
USP7	1.97961e-11	2.54534e-10	0.747898	2039.22	1526.44
TLN1	2.0339e-11	2.6131e-10	0.788371	6794.5	5358.14
HDGFL2	2.0347e-11	2.6131e-10	0.591423	533.773	315.593
BOD1L1	2.03674e-11	2.61418e-10	1.42512	1263.45	1798.42
YKT6	2.03796e-11	2.6142e-10	0.653313	743.579	486.074
DOLPP1	2.04378e-11	2.62013e-10	0.43779	226.826	99.7104
CARS1	2.04553e-11	2.62083e-10	1.43349	880.318	1263.69
TEX9	2.05239e-11	2.62808e-10	2.39756	79.2477	189.869
RABEPK	2.1092e-11	2.69923e-10	0.368064	180.697	66.3059
ALAD	2.12071e-11	2.71237e-10	0.566776	411.022	233.45
MRRF	2.13598e-11	2.73029e-10	0.55783	546.466	303.301
ITGA3	2.15337e-11	2.75091e-10	1.3368	2216	2966.95
OMD	2.15622e-11	2.75293e-10	0.268074	103.884	27.6969
MTPN	2.20527e-11	2.81392e-10	1.34819	1564.68	2108.64
H4C8	2.22765e-11	2.84081e-10	0.409706	243.954	100.912
EPHA7	2.24569e-11	2.86214e-10	1.74198	319.242	554.477
RALY	2.2491e-11	2.8648e-10	0.627241	1540.79	965.613
PHB	2.2627e-11	2.88044e-10	0.522734	496.029	259.147
PES1	2.26534e-11	2.88213e-10	0.585062	565.377	331.126
PPM1G	2.27438e-11	2.89194e-10	0.742072	1861.04	1380.84
AK2	2.32608e-11	2.95556e-10	0.72784	1590.73	1158.55
FPGS	2.32713e-11	2.95556e-10	0.540403	412.589	223.85
SCN8A	2.32903e-11	2.95625e-10	1.94934	178.445	349.263
IFNAR1	2.33538e-11	2.96259e-10	0.637464	750.355	478.054
MAN1A1	2.38636e-11	3.0255e-10	1.695	327.511	556.279
GRPEL1	2.40549e-11	3.04798e-10	0.601439	518.942	312.475
PCIF1	2.44627e-11	3.09785e-10	2.04618	170.617	349.469
TIMM17A	2.51294e-11	3.18043e-10	0.533568	414.46	221.224
ZNF514	2.52046e-11	3.1881e-10	2.00835	159.921	318.737
ARHGAP23	2.52905e-11	3.19628e-10	0.641852	1077.93	692.666
FGFR1	2.52986e-11	3.19628e-10	0.0929148	53.7211	5.11113
LARS1	2.53577e-11	3.20188e-10	1.3829	1413.17	1956.19
PYGO1	2.55325e-11	3.2221e-10	2.49788	89.1091	223.71
ZNF571	2.58713e-11	3.26296e-10	3.4784	32.9188	113.373
ZNF224	2.60975e-11	3.28958e-10	2.64419	62.7305	166.94
PRPF19	2.62701e-11	3.30942e-10	0.635317	755.539	479.243
IRF5	2.66975e-11	3.36133e-10	2.70879	68.1474	184.903
CYP4F3	2.69978e-11	3.39717e-10	2.20916	146.783	324.69
PPM1H	2.71679e-11	3.4166e-10	1.83026	210.345	383.972
RBM14	2.73196e-11	3.43369e-10	0.667215	955.196	638.03
MCM2	2.7884e-11	3.50262e-10	0.681579	1093.22	746.127
EIF1AX	2.85104e-11	3.57923e-10	0.69253	1115.17	770.844
TCF19	2.90319e-11	3.64262e-10	0.421053	250.017	104.914
TOX2	2.91145e-11	3.65088e-10	2.4127	80.3758	194.09
CH507-9B2.5	2.95874e-11	3.70804e-10	0.452675	254.767	115.574
GTF2A1	3.00041e-11	3.7581e-10	0.626607	635.481	397.526
NDUFB10	3.04727e-11	3.81461e-10	0.538602	432.516	233.406
LINC00514	3.05901e-11	3.82709e-10	0.341064	141.863	48.4941
TOP1	3.0684e-11	3.83664e-10	0.740541	2317.89	1717.31
PSMD6	3.1199e-11	3.89881e-10	0.637788	780.253	496.754
TMEM123	3.18565e-11	3.97869e-10	0.766673	3860.42	2959.47
HOXA13	3.21927e-11	4.01837e-10	3.54184	33.199	119.839
LINC02210	3.26332e-11	4.07102e-10	1.86364	199.946	372.431
WBP11	3.27772e-11	4.08665e-10	0.721961	1466.59	1058.74
MTFR2	3.30379e-11	4.1168e-10	0.40895	173.352	70.8701
TFDP1	3.31614e-11	4.12982e-10	0.667986	1547.67	1035.13
PHGDH	3.35059e-11	4.17035e-10	1.52699	552.799	844.642
CACNA2D2	3.38921e-11	4.21601e-10	4.61963	18.5511	85.3931
ATRNL1	3.50695e-11	4.35998e-10	2.94893	59.5177	173.251
MCL1	3.53716e-11	4.39504e-10	0.748313	2786.97	2086.99
SEPHS1	3.54633e-11	4.40391e-10	0.607309	682.563	415.432
RXRA	3.63696e-11	4.51389e-10	0.695264	1240.72	864.423
ALG13	3.68743e-11	4.57392e-10	1.65801	383.61	635.117
FERMT1	3.78287e-11	4.68964e-10	0.741284	2362.5	1751.93
COTL1	3.80294e-11	4.71185e-10	0.524986	365.85	192.012
TASOR2	3.84834e-11	4.76538e-10	0.755261	3141.91	2370.13
MYB	3.89064e-11	4.81502e-10	0.476873	306.879	146.566
GNAQ	3.90071e-11	4.82475e-10	0.733629	1659.17	1218.21
PTGES2	3.91089e-11	4.83459e-10	0.617492	877.018	542.098
FHL2	4.00695e-11	4.95053e-10	0.675352	1010.33	680.507
ZNF580	4.06878e-11	5.02407e-10	2.33626	140.948	330.145
H2AZ2	4.08784e-11	5.04475e-10	0.722582	1516.96	1095.23
RB1	4.09108e-11	5.04589e-10	0.685461	1082.93	740.55
ATAD3B	4.10811e-11	5.06404e-10	0.535992	389.486	208.325
MAVS	4.12735e-11	5.08487e-10	1.42038	904.394	1285.62
E2F8	4.18315e-11	5.15071e-10	0.400143	177.321	70.4669
PITPNB	4.23541e-11	5.21212e-10	0.697855	1096.79	764.733
ICAM5	4.34263e-11	5.34104e-10	2.66902	60.7504	163.379
ZNF594	4.35487e-11	5.35307e-10	2.42347	78.8489	191.255
WDR82	4.39239e-11	5.39616e-10	0.716625	1536.68	1102.2
IQGAP3	4.43415e-11	5.44439e-10	0.641681	728.668	468.266
SHISA5	4.44956e-11	5.46023e-10	1.47593	701.709	1035.91
TRPV6	4.45972e-11	5.46962e-10	6.13902	13.4128	79.4885
LIPG	4.53752e-11	5.56191e-10	0.735407	1630.31	1198.17
ZFAND2A	4.55777e-11	5.58228e-10	0.198059	81.9593	16.6342
ZNF790	4.55926e-11	5.58228e-10	3.0158	42.3678	128.383
CCDC162P	4.5805e-11	5.60513e-10	2.34462	89.045	209.3
SIPA1L2	4.59333e-11	5.61767e-10	4.20528	25.8702	110.537
GEMIN4	4.61161e-11	5.63687e-10	0.621085	682.896	425.539
CEBPZ	4.74884e-11	5.80136e-10	0.650762	801.929	521.422
MYO1H	4.75846e-11	5.80986e-10	3.37954	38.5385	129.42
GNB1	4.77088e-11	5.82175e-10	0.766819	2998.82	2300.69
CANX	4.90864e-11	5.98651e-10	0.796586	7136.53	5685.33
MAPKAP1	4.9335e-11	6.01346e-10	0.630758	798.378	502.375
ACP6	5.11179e-11	6.2273e-10	1.72422	354.97	612.716
RCAN1	5.23324e-11	6.37168e-10	0.3575	162.656	58.0933
IFRD2	5.36936e-11	6.53377e-10	0.587809	490.736	289.236
NUFIP2	5.48886e-11	6.67546e-10	1.27806	2820.14	3602.15
SETX	5.67757e-11	6.90111e-10	0.769071	2551.1	1961.57
SLC30A1	5.7337e-11	6.96546e-10	0.634832	707.843	449.194
TMX1	5.75174e-11	6.98348e-10	0.673737	1089.51	731.986
NIPAL1	5.8922e-11	7.15004e-10	0.4805	273.714	131.573
MICOS10	6.19859e-11	7.51765e-10	0.475526	301.486	142.561
RP11-624L4.1	6.28845e-11	7.62238e-10	3.98994	25.8313	102.556
ZNF879	6.33346e-11	7.67267e-10	4.31028	21.8481	94.6619
BRI3BP	6.35701e-11	7.69693e-10	0.629828	670.711	423.225
DCTPP1	6.43413e-11	7.78597e-10	0.516804	320.135	165.008
MAML3	6.50741e-11	7.86789e-10	3.35311	36.1602	119.505
TUBGCP4	6.50904e-11	7.86789e-10	1.7872	252.136	451.177
TMEM94	6.52052e-11	7.8774e-10	1.51316	501.353	758.046
SAR1A	6.52672e-11	7.88052e-10	0.721934	1409.17	1016.48
CCDC14	6.67225e-11	8.05177e-10	1.35657	1178.12	1596.97
TPRN	6.69398e-11	8.07352e-10	0.538234	387.467	208.918
MYLIP	6.73e-11	8.10902e-10	1.909	228.63	436.99
SUV39H1	6.73085e-11	8.10902e-10	0.34406	141.577	48.7468
ARHGAP12	6.85386e-11	8.25266e-10	1.39686	1026.17	1430.53
CTNNA1	6.87629e-11	8.27509e-10	0.777376	3916.96	3045.52
CALR	6.9736e-11	8.38756e-10	0.755234	4180.81	3159.1
RAB11A	7.00315e-11	8.41846e-10	1.36264	1319.46	1800.21
NT5DC3	7.05691e-11	8.47841e-10	0.657584	824.674	542.285
MNX1	7.11931e-11	8.54531e-10	2.43477	79.6486	195.328
TTC37	7.1233e-11	8.54531e-10	1.49122	653.471	972.295
TRIM58	7.12436e-11	8.54531e-10	0.523395	316.027	165.785
ST14	7.3048e-11	8.75692e-10	0.766181	2473.63	1896.08
COLGALT1	7.35293e-11	8.80977e-10	0.670724	1300.48	873.319
GLRX3	7.40538e-11	8.86774e-10	0.649254	739.126	481.015
CPE	7.48377e-11	8.95669e-10	2.59242	66.6554	173.226
KIF21B	7.67333e-11	9.17851e-10	1.8568	175.828	326.476
MCF2L	7.82812e-11	9.35854e-10	1.69571	277.758	471.784
ZNF226	7.83454e-11	9.36108e-10	2.48701	72.2282	180.225
DSCC1	7.90203e-11	9.43654e-10	0.430762	214.313	92.0222
PPP1CA	8.02375e-11	9.57665e-10	0.66395	962.529	638.397
KIAA0586	8.09356e-11	9.65468e-10	0.547957	371.056	203.729
ERH	8.10215e-11	9.65965e-10	0.577961	449.592	259.051
PSMB5	8.20259e-11	9.77405e-10	0.628085	632.409	396.154
ZNF329	8.262e-11	9.83945e-10	2.94754	60.755	178.262
TNFAIP3	8.31526e-11	9.89747e-10	0.409563	173.171	71.0247
RASGRP3	8.32596e-11	9.90481e-10	0.291652	113.013	32.8911
GPX1	8.62351e-11	1.02485e-09	0.666897	854.01	570.33
RBM12B	8.62427e-11	1.02485e-09	1.49742	637.506	956.585
DNM3	8.65246e-11	1.02764e-09	0.494039	280.547	138.621
GLRX5	8.77177e-11	1.04124e-09	0.568673	442.018	252.453
NEDD4L	8.80504e-11	1.04462e-09	0.704832	1241.15	873.579
RP11-234K24.3	8.84849e-11	1.04921e-09	0.304669	106.577	32.4627
SKP2	9.03726e-11	1.07101e-09	0.662549	848.264	560.451
C2CD3	9.40735e-11	1.11426e-09	0.680687	1003.95	684.295
AMD1	9.44849e-11	1.11853e-09	0.700511	1874.74	1312.7
OGN	9.58408e-11	1.13396e-09	0.3306	121.629	40.5268
AP3S1	9.69182e-11	1.14608e-09	0.595483	521.999	310.883
CTB-85C5.2	9.72247e-11	1.14909e-09	0.129655	56.0707	7.10043
IGFBP6	9.80092e-11	1.15773e-09	1.78548	296.576	532.023
SLC39A7	9.93311e-11	1.17271e-09	0.689529	958.073	660.938
RECQL	1.00039e-10	1.18043e-09	0.571101	388.172	222.088
YEATS2	1.01216e-10	1.19366e-09	0.700353	1174.06	821.162
CC2D2A	1.02836e-10	1.21212e-09	1.76375	226.907	401.404
MAFK	1.06406e-10	1.25352e-09	0.400639	277.602	111.782
AGR2	1.07511e-10	1.26585e-09	0.432361	289.888	124.799
CPLX1	1.13687e-10	1.33785e-09	2.07005	151.954	314.364
ACOT11	1.14013e-10	1.34095e-09	1.97017	215.853	426.649
TBL1XR1	1.145e-10	1.34596e-09	1.26049	2813.35	3545.49
RP11-413M3.4	1.14777e-10	1.34849e-09	0.182428	65.9423	12.1475
ZNF790-AS1	1.15168e-10	1.35236e-09	5.8197	11.8204	68.6152
CCNDBP1	1.15266e-10	1.35278e-09	2.08225	123.973	256.806
HBEGF	1.15478e-10	1.35454e-09	0.363468	138.766	50.591
IRS1	1.19496e-10	1.40091e-09	1.52619	571.457	873.678
ZNF320	1.19594e-10	1.40131e-09	2.44247	70.4034	171.525
OGT	1.19665e-10	1.40139e-09	1.27128	3141.98	3994.99
NCOR2	1.25047e-10	1.46362e-09	1.42422	3351.37	4775.37
ATP5MC3	1.26016e-10	1.47418e-09	0.595754	479.164	285.28
CAPRIN2	1.28289e-10	1.49996e-09	1.70427	279.093	475.521
WDFY3	1.29742e-10	1.51613e-09	1.41804	868.958	1231.47
OSBPL6	1.33534e-10	1.55961e-09	2.57505	76.7208	195.56
KDM1A	1.34377e-10	1.56862e-09	0.743341	1802.8	1339.28
SNHG17	1.34893e-10	1.5738e-09	0.627555	606.695	380.429
LINC00894	1.35289e-10	1.57758e-09	2.70071	68.5402	187.736
TMPRSS6	1.40757e-10	1.64046e-09	2.68399	55.625	149.007
SMIM3	1.41231e-10	1.6451e-09	1.99855	136.631	273.958
CAPN2	1.42712e-10	1.66147e-09	0.778144	2731.95	2125.51
RRAGD	1.43545e-10	1.67027e-09	2.80172	57.7253	162.961
TRA2B	1.45118e-10	1.68767e-09	0.777651	2812.8	2187.5
PLAG1	1.48518e-10	1.72629e-09	1.62707	369.144	600.615
FEM1B	1.48662e-10	1.72705e-09	1.40825	977.335	1375.99
SEPTIN7	1.50435e-10	1.74671e-09	0.717152	1310.79	939.098
KRT7	1.51899e-10	1.76278e-09	0.771586	4838.92	3735.84
TSC22D1	1.52492e-10	1.76872e-09	1.65284	479.366	790.769
ZFAND5	1.5515e-10	1.79858e-09	0.741244	2071.15	1533.63
PIK3R3	1.564e-10	1.81211e-09	0.252915	113.988	29.1535
CDX2	1.56966e-10	1.8177e-09	28.0808	1.62995	48.4962
LAMB3	1.58436e-10	1.83334e-09	0.703916	1244.21	877.263
SRM	1.58484e-10	1.83334e-09	0.602588	671.598	404.53
CIZ1	1.59147e-10	1.84003e-09	0.704151	1594.36	1123.01
VPS36	1.61381e-10	1.86487e-09	1.68663	423.583	711.937
MAPK10	1.61612e-10	1.86655e-09	2.91302	52.5495	151.937
ARFGEF2	1.70866e-10	1.97238e-09	0.735742	1621.84	1192.67
SGO1	1.74407e-10	2.01219e-09	0.595535	513.484	304.962
PCDHGA1	1.74835e-10	2.01607e-09	12.6771	3.86955	48.4928
NUP88	1.75049e-10	2.01746e-09	0.631745	672.417	424.868
E2F1	1.77068e-10	2.03965e-09	0.565504	411.717	233.648
CAPZA2	1.77603e-10	2.04473e-09	1.4678	933.277	1368.15
BAG2	1.80558e-10	2.07766e-09	0.613125	537.55	329.076
NKX2-3	1.83165e-10	2.10655e-09	18.181	2.86116	50.7967
CBX3	1.83783e-10	2.11253e-09	0.712924	1829.41	1303.74
NLGN2	1.91078e-10	2.19514e-09	1.5489	626.421	971.482
ARHGEF5	1.9117e-10	2.19514e-09	1.66268	477.755	798.281
INIP	1.94737e-10	2.23492e-09	0.535998	352.419	188.164
SMAD2	1.9989e-10	2.29285e-09	1.27282	2982.61	3795.77
OAZ1	2.00807e-10	2.30216e-09	0.77219	2371.42	1830.81
TMEM97	2.01038e-10	2.30358e-09	0.616573	576.74	355.628
TTC39C	2.02074e-10	2.31424e-09	1.83168	249.425	457.077
RPAP1	2.04433e-10	2.34003e-09	1.94052	171.759	334.484
DYNLT3	2.06165e-10	2.35861e-09	0.681226	960.377	653.257
TSPOAP1	2.074e-10	2.3715e-09	3.45995	34.8079	117.803
QKI	2.14727e-10	2.45399e-09	1.44204	867.034	1247.52
MAPK11	2.14949e-10	2.45524e-09	5.79802	12.9198	77.1383
PLP2	2.16428e-10	2.47084e-09	0.539099	427.99	229.919
OTUD7A	2.1737e-10	2.4803e-09	4.4271	17.7677	80.2656
RAB3B	2.17866e-10	2.48465e-09	1.60104	351.524	561.795
FAM53C	2.27889e-10	2.5976e-09	0.657574	701.915	461.522
NOL4L	2.30104e-10	2.62147e-09	1.61393	324.603	523.973
NOL9	2.32411e-10	2.64638e-09	0.610507	595.051	363.827
CENPM	2.33868e-10	2.66158e-09	0.456777	214.788	97.574
NCLN	2.35722e-10	2.68127e-09	0.709161	1117.07	792.894
SEC23B	2.38447e-10	2.70989e-09	0.647438	733.72	475.716
SRF	2.38486e-10	2.70989e-09	0.642261	653.882	419.018
RGS17	2.41025e-10	2.73731e-09	2.46312	72.2322	178.146
PCDHGA6	2.4502e-10	2.78123e-09	9.57707	5.37263	50.5154
MYO5B	2.46006e-10	2.79097e-09	1.30873	1697.36	2222.07
LCA5	2.56247e-10	2.90565e-09	2.62718	60.6903	160.838
GNL3	2.57282e-10	2.91586e-09	0.706608	1141.12	807.183
CHD9	2.59781e-10	2.94266e-09	0.641572	766.376	490.9
SCAMP5	2.6061e-10	2.95052e-09	2.4156	72.9758	176.394
TMEM170B	2.64051e-10	2.98792e-09	2.42708	73.5767	177.192
WDR46	2.68323e-10	3.03468e-09	0.552756	455.943	252.36
LINC01006	2.70156e-10	3.05382e-09	2.55209	72.5584	186.057
SHPRH	2.70486e-10	3.05597e-09	1.40281	1129.22	1586.59
TMED3	2.72968e-10	3.08242e-09	0.695675	1214.62	846.846
RP11-102L12.3	2.73428e-10	3.08601e-09	2.79513	49.2686	139.283
LIG1	2.73597e-10	3.08632e-09	0.552871	332.496	183.553
ZBTB37	2.7651e-10	3.11756e-09	1.88204	180.502	340.795
P4HB	2.77425e-10	3.12626e-09	0.738541	3111.55	2300
MIS18A	2.79541e-10	3.14849e-09	0.422785	199.148	84.1441
NEIL3	2.81288e-10	3.16652e-09	0.46204	240.373	111.621
FBXO2	2.83012e-10	3.18429e-09	2.15265	124.185	268.376
NF2	2.85705e-10	3.21293e-09	0.696639	1176.98	819.561
GTF3C6	2.86017e-10	3.21478e-09	0.426436	224.605	95.7849
GAREM2	2.91402e-10	3.27362e-09	2.53318	64.8631	165.992
GRAMD1C	2.93681e-10	3.29752e-09	2.56209	65.7676	170.058
EBP	2.99505e-10	3.36118e-09	0.368812	179.434	65.9654
SVEP1	3.026e-10	3.39417e-09	0.185692	66.8181	12.6072
CFH	3.02942e-10	3.39626e-09	2.72532	57.6154	155.362
OSMR	3.05862e-10	3.42722e-09	1.64585	421.719	697.317
TRAF4	3.1338e-10	3.50966e-09	0.616069	566.041	347.943
UBAP1L	3.14437e-10	3.51969e-09	2.13311	137.118	293.903
MIR23AHG	3.20949e-10	3.59074e-09	0.559235	448.176	250.291
EPCAM	3.28863e-10	3.6774e-09	0.783998	3074.31	2409.89
STK17B	3.29371e-10	3.68119e-09	0.612279	571.256	350.443
CLTA	3.32603e-10	3.71481e-09	0.715178	1271.09	908.603
RALGPS2	3.3272e-10	3.71481e-09	1.47059	687.939	1008.87
ZNF302	3.32935e-10	3.7153e-09	1.86521	202.729	375.338
ASPN	3.34472e-10	3.73054e-09	0.222469	83.7223	18.7971
HMBOX1	3.39303e-10	3.78249e-09	1.56894	428.089	672.502
MMP24OS	3.40726e-10	3.79642e-09	2.07329	147.864	308.285
AZIN1	3.43746e-10	3.82811e-09	0.724171	1446.75	1046.61
SLIRP	3.49248e-10	3.88739e-09	0.495332	371.457	184.352
ATP6V0D1	3.56872e-10	3.97022e-09	0.437191	217.72	95.3061
NSUN7	3.58808e-10	3.98973e-09	2.43065	81.6255	199.114
MCF2L2	3.59326e-10	3.99345e-09	3.53758	30.2653	109.297
MAEA	3.62429e-10	4.02588e-09	0.65663	741.893	486.563
CAB39	3.65622e-10	4.05928e-09	0.676958	1123.41	760.74
HMGN5	3.68674e-10	4.09108e-09	0.395149	162.832	64.5079
PDCL	3.70878e-10	4.11344e-09	0.562057	357.587	200.707
ADCY3	3.75381e-10	4.16127e-09	1.52367	457.689	699.235
GFOD1	3.84829e-10	4.26383e-09	0.541969	401.954	216.582
DYNC2I1	3.86831e-10	4.28384e-09	1.8582	180.728	335.784
SND1	3.88762e-10	4.30303e-09	1.26486	2781.95	3516.58
TCF7L2	3.89346e-10	4.30732e-09	1.952	2005.45	3916.01
VDAC2	3.90981e-10	4.3232e-09	0.688984	1270.11	872.544
HERC2P2	3.93369e-10	4.34741e-09	1.67696	269.515	452.539
TFDP2	3.95461e-10	4.36831e-09	1.48456	529.598	785.481
RNF187	4.03034e-10	4.44971e-09	1.58814	396.157	632.028
H2AC4	4.06274e-10	4.48321e-09	0.298241	95.7709	28.4542
ANKRD22	4.07162e-10	4.49073e-09	0.109208	55.1216	6.27569
AC074286.1	4.10834e-10	4.52894e-09	2.91908	42.6937	124.033
MICALL2	4.12952e-10	4.54999e-09	0.526232	440.057	233.036
ALDH5A1	4.13275e-10	4.55125e-09	1.61439	327.654	530.82
TAS2R4	4.15229e-10	4.57045e-09	2.57289	85.8759	220.324
FKBP1A	4.15819e-10	4.57463e-09	0.7234	1556.33	1125.26
LAD1	4.16703e-10	4.58205e-09	0.655655	746.766	490.368
GINS1	4.22164e-10	4.63976e-09	0.548773	318.961	174.63
WTIP	4.25648e-10	4.67569e-09	1.86607	173.92	325.301
ACOT7	4.2592e-10	4.67633e-09	0.550304	436.203	240.472
EIF3A	4.30067e-10	4.71948e-09	0.784542	5538.42	4344.68
ZKSCAN1	4.43326e-10	4.86253e-09	1.33376	1413.85	1887.03
PGRMC1	4.5037e-10	4.9373e-09	0.704165	1318.4	926.267
RAB8A	4.5439e-10	4.97888e-09	0.528496	288.226	152.596
SEC31B	4.61965e-10	5.05933e-09	2.1217	100.576	213.584
DEK	4.62392e-10	5.06146e-09	0.760879	3436.44	2613.21
SEPTIN6	4.62997e-10	5.06554e-09	1.74308	280.399	489.82
CTNNB1	4.65604e-10	5.09151e-09	0.743759	3902.87	2901.51
PSMD8	4.70599e-10	5.14354e-09	0.674609	897.691	605.767
CD83	4.71811e-10	5.15421e-09	0.37156	166.974	61.6033
HIF1A-AS3	4.73226e-10	5.16707e-09	2.95262	43.7135	129.474
H2BC11	4.75848e-10	5.1931e-09	0.252485	83.8493	21.306
KCNN3	4.85285e-10	5.29344e-09	6.12995	10.0578	61.9295
CHAF1B	4.85941e-10	5.29795e-09	0.523292	430.557	225.718
[truncated: 21,435 more rows]

## Sheet: CC-CR Ago2 vs CC Ago2
Gene Name	pvalue	Deseq padj	FoldChange	baseMean_CC_WC	baseMean_CCCR_WC
PLK2	2.39265e-49	4.68122e-45	0.121573	2255.01	273.953
CFTR	1.61203e-34	1.57697e-30	0.010882	464.288	5.19048
MIR100HG	4.37155e-31	2.85098e-27	53.7386	20.1737	1047.76
MX1	3.56144e-28	1.74199e-24	0.192781	3680.72	709.903
SEMA7A	1.52604e-27	5.97139e-24	0.0592027	5810.45	343.798
MX2	9.88241e-26	3.22249e-22	0.228222	2070.59	472.509
GDA	2.69571e-22	7.5345e-19	0.279368	2501.28	698.733
SLC12A2	5.48411e-22	1.34121e-18	0.170851	2231.84	381.115
PKDCC	2.60109e-21	5.65448e-18	0.0389754	384.829	15.0168
PTGS2	1.53888e-20	3.01081e-17	0.113688	1095.74	124.573
MKX	3.18053e-20	5.65701e-17	8.11226	67.5673	551.564
SYNE1	2.63618e-19	4.29806e-16	3.87864	226.947	881.483
LINC00923	4.03473e-19	6.07227e-16	5.04084	156.035	784.698
CDK6	1.44504e-18	2.01945e-15	0.144598	567.236	81.9157
ARHGAP44	4.87479e-18	6.35835e-15	0.0170833	189.128	3.2486
LAMA3	7.11022e-18	8.69446e-15	0.34305	2430.51	834.056
GALNT5	1.27019e-17	1.46184e-14	0.203451	809.902	164.791
SATB1	2.13466e-17	2.32026e-14	7.30824	60.0708	437.595
IRF2BP2	2.86287e-17	2.948e-14	4.27511	391.299	1673.73
CAMK2D	3.61641e-17	3.53775e-14	14.2663	14.979	212.951
CEMIP2	3.98876e-17	3.71619e-14	0.160069	3655.63	584.952
H19	4.2034e-17	3.73816e-14	0.0254736	589.209	15.1007
SYTL2	1.6807e-16	1.42969e-13	6.01531	527.883	3180.95
ZNF280D	3.02727e-16	2.46785e-13	4.44206	112.423	499.687
PMEPA1	3.23385e-16	2.53081e-13	0.152214	1349.65	205.184
CCN2	9.58973e-16	7.21627e-13	0.0545426	313.353	17.1074
SH3TC2	1.49066e-15	1.08018e-12	0.20867	884.507	184.595
WWC3	2.64569e-15	1.84867e-12	0.00100108	316.518	0.244901
MALAT1	3.31658e-15	2.23755e-12	3.41666	49804.1	170167
RASAL1	7.67143e-15	5.00305e-12	0.0127893	161.338	2.10457
JAG1	1.05214e-14	6.64035e-12	0.294262	921.702	271.496
BCAM	1.24444e-14	7.60857e-12	4.72834	375.775	1777.81
OAS3	1.3704e-14	8.12483e-12	0.364532	3418.69	1245.69
ZNF800	1.92082e-14	1.10532e-11	4.52573	267.948	1216.36
PTPRS	2.50337e-14	1.39938e-11	3.29822	811.471	2675.15
TGM2	6.33933e-14	3.44525e-11	5.45741	96.7921	530.779
NRP1	7.62289e-14	4.03086e-11	5.15877	79.2421	408.25
ODAD2	8.61189e-14	4.43399e-11	5.60403	66.3153	369.343
SLC7A11	1.08334e-13	5.43474e-11	3.80677	222.338	848.533
RP11-159D12.2	1.12796e-13	5.51712e-11	4.11293	157.791	650.051
DDX60	1.19023e-13	5.67974e-11	0.287402	1255.56	360.656
ITPRID2	4.04445e-13	1.88404e-10	0.390493	3899.91	1523.37
COL16A1	4.86954e-13	2.18036e-10	0.185259	691.634	128.218
ZNF608	4.90343e-13	2.18036e-10	0.0373464	154.151	5.69936
CGN	5.04064e-13	2.19156e-10	0.215129	488.831	105.234
ID1	8.9122e-13	3.79059e-10	4.4092	243.042	1071.14
PHLDB2	1.11119e-12	4.62562e-10	0.351589	1377.39	484.56
IGFBP4	1.27238e-12	5.18626e-10	30.7483	16.3049	515.165
STK39	2.90416e-12	1.15959e-09	4.01399	240.352	967.795
SLC22A3	3.64279e-12	1.42543e-09	0.11021	253.588	28.0448
VIL1	5.29862e-12	2.03269e-09	0.157716	260.457	41.0722
CRACDL	9.1163e-12	3.43001e-09	0.0193476	139.137	2.75186
ITGB8	1.21083e-11	4.46977e-09	0.124854	243.58	30.4776
CXADR	1.45077e-11	5.25634e-09	0.0986616	327.37	32.1665
OAS2	1.54622e-11	5.50034e-09	0.12233	359.616	43.8524
GRIN2B	2.26219e-11	7.90351e-09	5.69629	37.9927	217.097
KLF13	2.35161e-11	8.0718e-09	5.23759	88.0171	461.725
GATA6	2.79268e-11	9.28069e-09	0.00403637	146.843	0.640353
BTG2	2.79867e-11	9.28069e-09	0.161886	717.851	116.06
MYEF2	3.27099e-11	1.06661e-08	2.92705	245.102	717.533
STOX2	3.4391e-11	1.10305e-08	41.65	3.02816	137.403
DDX58	3.55057e-11	1.12043e-08	0.246823	933.746	230.629
PCNT	3.97105e-11	1.23323e-08	0.357171	4525.45	1616.63
AIG1	5.84379e-11	1.78647e-08	2.79502	329.612	920.072
RP11-300B2.2	7.16346e-11	2.1562e-08	0.00162875	99.8202	0
LSAMP	7.63571e-11	2.26352e-08	0.0423288	110.014	4.63754
RASGRP3	8.44732e-11	2.46674e-08	0.143902	238.279	34.1059
LSM8	9.29463e-11	2.67426e-08	3.1982	274.226	879.084
TICRR	1.08007e-10	3.06254e-08	0.385292	1938.68	747.067
TPD52L1	1.3705e-10	3.83055e-08	4.639	52.117	241.577
TCF12	1.48942e-10	4.10429e-08	3.13419	234.127	734.744
DMXL2	1.91303e-10	5.1984e-08	2.37582	515.323	1225.24
GABPB1-AS1	2.27755e-10	6.10414e-08	4.25883	228.913	978.34
ZNF493	2.32316e-10	6.136e-08	37.6409	3.02816	124.084
HMGCS1	2.35216e-10	6.136e-08	0.203771	1862.38	379.407
LRRC61	2.41247e-10	6.21052e-08	4.82657	90.7621	436.077
ERV3-1	2.57727e-10	6.5486e-08	3.51845	316.654	1116.82
TNIK	2.85656e-10	7.1652e-08	0.365353	1512.4	552.98
SMCHD1	3.1448e-10	7.78836e-08	2.30102	2771.99	6380.58
GPR153	3.21614e-10	7.86547e-08	4.35601	85.2984	371.635
SECISBP2L	4.06687e-10	9.82324e-08	3.16463	175.213	554.704
HIP1	5.2697e-10	1.25734e-07	2.9151	179.251	522.835
HERC6	5.33965e-10	1.25868e-07	0.291098	511.845	149.262
GINS1	6.79074e-10	1.58168e-07	0.229888	505.523	116.026
TP53I11	7.14346e-10	1.64426e-07	3.18181	182.743	581.572
CD47	8.0787e-10	1.82051e-07	2.44355	781.374	1911.1
INPP4B	8.10938e-10	1.82051e-07	0.144631	404.275	58.5959
PLCXD2	8.18833e-10	1.82051e-07	0.195318	551.099	107.575
TUBE1	8.40707e-10	1.84814e-07	3.27696	122.517	402.543
CAMK1D	9.04083e-10	1.96538e-07	6.19491	44.0894	275.267
SPRED1	9.26214e-10	1.99136e-07	3.69963	99.6584	369.183
SON	1.04676e-09	2.22608e-07	0.466911	5001.49	2334.83
KITLG	1.15366e-09	2.42704e-07	2.67913	672.96	1803.5
TRMT9B	1.18442e-09	2.46523e-07	7.22507	38.7998	276.755
IGFL2-AS1	1.60733e-09	3.31025e-07	0.109463	152.394	16.5875
LARP6	1.73751e-09	3.54109e-07	6.16286	40.1996	245.737
PTPRK	1.92157e-09	3.87582e-07	0.462241	3975.14	1837.4
MINDY2	2.09249e-09	4.17752e-07	3.94921	95.278	378.029
PPP3CA	2.1256e-09	4.20074e-07	2.48769	544.958	1355.11
WFDC2	2.30801e-09	4.51563e-07	10.6405	52.2718	555.956
FNDC3B	2.45072e-09	4.74736e-07	0.328151	2862.43	939.044
TES	2.76168e-09	5.29727e-07	2.51889	570.724	1437.18
MUC5B	2.91872e-09	5.52119e-07	0.191517	411.904	78.91
AASS	2.93485e-09	5.52119e-07	3.99183	90.6214	363.769
ZNF106	3.1723e-09	5.8906e-07	2.52552	441.369	1113.15
STAT1	3.19143e-09	5.8906e-07	0.407322	2841.31	1157.67
THSD4	3.30631e-09	6.0456e-07	3.51697	100.27	351.21
HMGA2	3.62763e-09	6.57172e-07	0.296468	1989.55	589.731
REPIN1	3.74869e-09	6.72873e-07	3.11574	331.619	1034.04
TNS4	3.83984e-09	6.82968e-07	0.348765	1045.25	364.672
PLA2G4A	3.99098e-09	7.03455e-07	0.316228	542.791	171.729
ADGRV1	5.0194e-09	8.76826e-07	0.426972	2629.62	1123.31
HIVEP2	5.15953e-09	8.93329e-07	2.75043	550.415	1512.71
AKAP12	6.04955e-09	1.03824e-06	2.53923	1673.18	4248.43
FAM102A	6.90119e-09	1.1741e-06	0.199877	3355.24	670.328
BPIFB1	7.2462e-09	1.22217e-06	28.8639	3.53285	109.826
UBN2	7.59665e-09	1.27033e-06	2.129	617.76	1314.98
UBE2H	8.40802e-09	1.39409e-06	2.36645	544.4	1289.56
RP11-72O9.5	9.36423e-09	1.53959e-06	0.119938	134.233	16.0016
SP100	1.01783e-08	1.65949e-06	0.342297	1143.97	391.921
AP001610.5	1.02997e-08	1.66541e-06	0.0427233	114.664	5.02086
FAM20C	1.12484e-08	1.80389e-06	0.00409044	146.996	0.640353
DKK4	1.20044e-08	1.90948e-06	53.1189	3.02816	171.446
TOR2A	1.26346e-08	1.99352e-06	0.138738	383.537	53.1369
EDN1	1.52214e-08	2.38245e-06	0.0396811	135.483	5.27615
HMGCR	1.5988e-08	2.48258e-06	0.352192	1390.6	489.324
DHRS3	1.84736e-08	2.84596e-06	3.23161	226.382	733.763
HEG1	1.86363e-08	2.84858e-06	3.16522	208.711	661.537
AMIGO2	1.88852e-08	2.86425e-06	0.0794605	128.762	10.3463
RUNX2	1.93999e-08	2.89725e-06	2.55056	487.122	1243.7
RP11-274B21.2	1.94315e-08	2.89725e-06	2.86438	142.967	410.227
TCAF1	1.9547e-08	2.89725e-06	2.85775	150.652	431.126
FN1	2.19296e-08	3.22595e-06	0.277377	769.021	213.133
TET3	2.38532e-08	3.48274e-06	0.213794	2305.86	492.781
IFI44	2.81608e-08	4.0676e-06	0.346693	509.724	176.66
TLE1	2.82746e-08	4.0676e-06	0.381497	581.598	221.681
TTBK2	2.91951e-08	4.16936e-06	2.87755	130.155	374.049
BLID	2.9544e-08	4.18861e-06	398.118	0	84.5535
ZNFX1	3.0209e-08	4.25208e-06	0.325334	2654.83	863.429
H4C5	3.29959e-08	4.61117e-06	566.61	0	120.259
CCSER1	3.70445e-08	5.14025e-06	4.98834	42.0707	211.693
RYR2	3.76587e-08	5.17258e-06	0.0593984	198	11.8029
CTSB	3.79394e-08	5.17258e-06	2.6382	1019.76	2689.96
LFNG	3.80706e-08	5.17258e-06	0.156168	170.671	26.592
GRIK2	3.93961e-08	5.31576e-06	5.32024	67.5744	362.558
HIPK3	4.33463e-08	5.8087e-06	3.04053	230.453	702.546
ASAH1	4.36495e-08	5.80955e-06	3.15013	163.874	515.273
EIF3B	4.61716e-08	6.1037e-06	0.450024	1438.96	647.586
NAV2	4.8111e-08	6.31739e-06	0.344761	475.862	163.874
HERC5	5.01999e-08	6.54774e-06	0.317805	358.891	114.164
RFX7	5.42453e-08	7.02853e-06	3.31045	171.566	568.255
FRK	5.9017e-08	7.59649e-06	0.339883	915.561	310.871
VPS39	6.17648e-08	7.89823e-06	3.75238	173.801	654.861
SUN1	8.31463e-08	1.05634e-05	0.451692	1596.53	721.199
OIP5-AS1	9.19511e-08	1.16066e-05	2.4586	249.287	611.931
TMEM8B	9.64781e-08	1.21e-05	2.67215	230.365	616.322
RP4-584D14.7	9.74319e-08	1.21418e-05	6.69069	29.2652	198.377
AGK	9.84994e-08	1.21971e-05	2.74042	179.331	492.459
PHLDB1	1.00955e-07	1.24225e-05	0.363471	1365.13	496.223
SEMA3F	1.05372e-07	1.2885e-05	26.366	3.14246	77.9907
ATP7B	1.20882e-07	1.46898e-05	2.89775	171.902	496.675
CEMIP	1.27813e-07	1.54361e-05	2.01322	2876.77	5790.16
ZBTB37	1.35361e-07	1.62475e-05	3.57635	72.5738	260.845
ZBTB34	1.37508e-07	1.64046e-05	0.217293	1155.1	250.875
FAT1	1.49251e-07	1.76976e-05	0.292377	42150.5	12323.5
ENC1	1.62216e-07	1.91191e-05	0.0244007	88.6431	2.269
KCNN4	1.76268e-07	2.05805e-05	0.243611	201.443	49.1158
AC000123.2	1.77243e-07	2.05805e-05	5.24562	138.453	729.781
TMEM168	1.77771e-07	2.05805e-05	3.01953	98.3396	297.643
MGMT	1.95335e-07	2.24808e-05	0.00775521	72.6477	0.489802
ZNF117	2.05876e-07	2.35553e-05	4.10599	436.192	1794.31
CLSPN	2.1045e-07	2.39387e-05	0.3401	696.718	236.934
CRTC3	2.25338e-07	2.54493e-05	2.2778	333.711	761.049
GOLM2	2.26332e-07	2.54493e-05	3.16944	174.627	553.097
COPG2	2.33952e-07	2.61558e-05	2.86223	160.981	462.092
TBC1D9	2.67216e-07	2.9705e-05	19.8474	5.04693	106.084
MICB	2.77289e-07	3.06506e-05	0.184974	654.341	120.841
PPP1R14C	3.16188e-07	3.4754e-05	14.1047	9.74392	142.408
UST	3.35923e-07	3.67169e-05	18.3889	7.0657	135.946
RP11-250B2.3	3.47936e-07	3.78187e-05	4.38979	37.3332	164.389
ANTXR1	3.55498e-07	3.84271e-05	3.30804	157.025	520.915
HIF1A	3.61977e-07	3.89126e-05	2.76085	525.322	1450.1
CTB-85C5.2	3.7122e-07	3.96881e-05	0.0958928	114.966	10.9634
SPG11	3.74137e-07	3.97826e-05	2.0253	568.571	1152.57
PKP1	3.91903e-07	4.14464e-05	0.0578879	65.7772	3.81368
LSS	4.00958e-07	4.2176e-05	0.401773	1449.73	582.736
AKR1B1	4.25818e-07	4.45276e-05	3.14855	126.346	396.44
ELF3	4.27865e-07	4.45276e-05	2.14163	527.941	1131.18
AGPAT5	4.34683e-07	4.49977e-05	2.35413	645.576	1517.71
LDLR	4.67017e-07	4.79818e-05	0.320593	4167.44	1335.64
VPS13C	4.68414e-07	4.79818e-05	1.79222	1999.56	3584.74
LTN1	4.78493e-07	4.8759e-05	0.412337	833.067	343.945
MSMO1	5.03377e-07	5.09348e-05	0.157688	1046.52	164.818
CADPS2	5.05052e-07	5.09348e-05	2.95914	149.885	445.324
PLXND1	5.38361e-07	5.40156e-05	2.8175	202.433	571.937
BMPR1B	5.4295e-07	5.4198e-05	40.0748	1.51408	66.7234
RAD51-AS1	5.59359e-07	5.55526e-05	18.5487	5.55163	108.56
LMBR1	5.77588e-07	5.68026e-05	1.86203	885.478	1648.38
RNF141	5.77752e-07	5.68026e-05	3.503	95.9779	337.803
TINAGL1	5.89916e-07	5.77085e-05	0.471774	3262.07	1538.89
ARMT1	6.09077e-07	5.92865e-05	5.45321	30.4627	165.893
COBL	6.57821e-07	6.37142e-05	3.6424	71.1002	260.266
CXCL16	6.73671e-07	6.49279e-05	5.85232	53.6241	312.034
PAM	6.87531e-07	6.59389e-05	2.08421	538.566	1122.7
SLC16A3	7.10939e-07	6.78513e-05	0.3255	2909.45	946.669
SCN1A-AS1	7.15034e-07	6.79109e-05	32.9224	2.01877	72.3552
NPAS2	7.26715e-07	6.86868e-05	5.04865	40.1328	204.914
DTWD1	7.33028e-07	6.89505e-05	3.09655	79.6729	247.428
B2M	7.39274e-07	6.90599e-05	4.04251	555.294	2245.02
EPHA4	7.41251e-07	6.90599e-05	0.285195	496.903	141.676
TMC5	7.49662e-07	6.95125e-05	2.12877	844.278	1798.74
GART	8.33099e-07	7.68848e-05	0.504701	1334.42	673.866
EPB41L3	8.66401e-07	7.95828e-05	0.00346031	46.9628	0
CDC25A	8.86626e-07	8.106e-05	0.343462	394.137	135.095
SMO	9.1782e-07	8.35216e-05	3.05463	122.779	374.224
DAPP1	9.30093e-07	8.42466e-05	0.0914898	79.316	7.21803
FBXL4	9.39457e-07	8.45088e-05	2.57921	199.519	516.119
SMARCA1	9.41626e-07	8.45088e-05	5.93915	80.5821	481.915
AGO4	9.94104e-07	8.88112e-05	2.3522	189.223	445.394
FKBP10	1.08052e-06	9.60923e-05	2.2814	290.712	664.173
RPS6KA2	1.0972e-06	9.71345e-05	2.90271	100.466	290.66
AQR	1.12465e-06	9.91157e-05	2.32938	302.784	706.384
STT3B	1.16132e-06	0.000101889	0.422517	4961.87	2096.06
ADD3	1.19045e-06	0.000103978	2.15203	316.633	682.176
PAXIP1-DT	1.22309e-06	0.000106355	30.5847	2.01877	67.1074
FXN	1.26162e-06	0.00010922	0.287556	309.148	88.6311
LOXL1	1.27098e-06	0.000109545	0.253944	189.835	48.2729
ADAM22	1.30925e-06	0.000112349	2.41664	241.952	584.345
F3	1.40069e-06	0.00011967	0.240938	678.223	163.177
FAN1	1.43123e-06	0.000121255	2.44448	227.377	556.669
IFI16	1.43163e-06	0.000121255	0.00385269	42.2588	0
CENPP	1.44376e-06	0.000121458	0.253913	223.366	56.8851
MALT1	1.44644e-06	0.000121458	0.393623	430.273	169.349
PMPCB	1.48873e-06	0.000124474	2.22675	359.82	801.746
HDGFL3	1.52605e-06	0.000127052	3.4858	100.056	350.785
CYFIP2	1.5477e-06	0.000128308	4.17289	88.8049	372.986
GPRC5A	1.56347e-06	0.000129069	0.254173	14591.8	3708.58
FKBP9	1.61364e-06	0.000132651	2.27608	214.565	488.575
TFRC	1.68591e-06	0.000138012	0.30288	4377.12	1325.36
QSOX2	1.76358e-06	0.000143768	0.460895	1483.46	683.123
FLNC	2.03502e-06	0.000165208	0.12585	137.28	17.2504
MAP1B	2.13321e-06	0.000172464	6.67442	31.8291	215.305
CST3	2.15141e-06	0.00017322	7.17555	50.6909	365.992
OSBPL10	2.16903e-06	0.000173922	0.447759	676.203	302.996
LPCAT4	2.18264e-06	0.000174299	2.70936	162.596	440.223
FKBP15	2.24899e-06	0.000178868	0.456871	717.338	327.452
CCNDBP1	2.32061e-06	0.000183817	3.68663	48.2008	178.563
SPTAN1	2.41605e-06	0.000190605	0.531373	7326.66	3893.48
INTS1	2.46157e-06	0.000192901	0.391578	1430.94	560.124
WEE1	2.46487e-06	0.000192901	0.419103	1351.2	565.89
LIPG	2.59082e-06	0.000201949	0.512835	1279.28	655.897
TNFRSF12A	2.69659e-06	0.00020936	0.258795	1266.65	327.445
EEF2	2.73e-06	0.000211116	2.54223	2643.55	6719.48
ZNF585B	2.7951e-06	0.0002153	3.69486	60.273	224.093
C3orf52	2.96658e-06	0.000227418	0.399663	687.587	274.888
DDX60L	2.97567e-06	0.000227418	0.365287	1435.01	524.569
ANLN	3.09997e-06	0.000235996	0.481443	1278.13	615.656
SLC13A4	3.13123e-06	0.000237452	3.18792	92.6332	295.545
ZKSCAN8	3.30763e-06	0.00024986	2.16042	355.459	767.418
BNIP2	3.46513e-06	0.000260751	2.41024	160.853	387.494
NIPSNAP2	3.75885e-06	0.000281472	3.88963	62.8299	244.815
TRPM7	3.76927e-06	0.000281472	2.71987	358.462	977.243
SMAD7	3.79761e-06	0.000281895	0.32014	1304.43	417.371
RRP1	3.80374e-06	0.000281895	0.402821	513.628	207.032
ABCC5	3.94137e-06	0.000290992	0.459	1463.68	671.789
RP11-401P9.1	4.10855e-06	0.000302194	0.191971	150.726	28.8801
ADAM10	4.2999e-06	0.000315084	2.1504	737.626	1585.69
TBC1D2	4.3746e-06	0.000319362	0.350025	253.681	88.8094
FHAD1	4.45998e-06	0.000324385	0.213918	410.688	87.8384
EIF2AK4	4.66373e-06	0.000337948	3.02126	309.838	938.413
ZNF875	4.83359e-06	0.000347743	1.99171	419.588	836.614
STEAP2	4.83445e-06	0.000347743	2.79413	167.09	465.688
GABRQ	4.86453e-06	0.000348625	0.00422857	38.5308	0
KCNK5	5.17811e-06	0.000368011	0.221613	377.911	83.62
SEZ6L2	5.18562e-06	0.000368011	196.33	0	41.6466
TP53BP1	5.20444e-06	0.000368011	2.04605	434.81	890.923
UACA	5.21027e-06	0.000368011	2.0152	616.186	1242.67
SLC12A6	5.31936e-06	0.000374365	3.17484	110.224	351.692
ISCU	5.3858e-06	0.000377011	3.68795	68.9196	254.026
FLOT1	5.39551e-06	0.000377011	2.24709	456.672	1026.04
FBXO30	5.54294e-06	0.000385935	2.39527	239.262	574.659
SLC44A2	6.00434e-06	0.000416578	0.403012	1381.29	556.231
LINC00886	6.05656e-06	0.000418716	23.6949	2.52347	64.3723
CTDSPL2	6.10647e-06	0.00042068	2.37569	267.779	637.212
LYSMD2	6.19765e-06	0.000425464	23.1445	2.52347	62.7928
TARBP1	6.243e-06	0.000427078	2.47939	608.322	1510.47
ZDBF2	6.53095e-06	0.00044522	2.88322	301.608	871.806
NCOA7	6.70329e-06	0.000455381	2.08609	330.488	690.086
ZNF829	6.77864e-06	0.000458907	25.9952	2.01877	56.9517
EI24	6.89289e-06	0.000465032	4.35815	44.0824	191.491
SLC29A1	6.93127e-06	0.000466015	0.316046	1519.07	479.815
CHP1	7.10421e-06	0.000476006	4.1997	75.5281	318.843
NEK6	7.16431e-06	0.000478395	0.479475	546.674	262.106
SVIL	7.38103e-06	0.000490645	0.505237	855.251	431.895
EPSTI1	7.39792e-06	0.000490645	0.310835	306.869	95.43
SVIP	7.70589e-06	0.000509344	6.25015	25.1133	159.235
AC073130.3	7.79408e-06	0.000513438	14.8483	12.6173	192.106
CNTRL	7.93959e-06	0.000521269	0.492369	761.387	375.151
LAMA1	8.03591e-06	0.000525828	0.0045352	35.8596	0
LINC00456	8.18577e-06	0.000533849	0.219625	167.468	36.7999
SEMA4C	8.53102e-06	0.000554516	0.328889	1089.47	357.955
CTC-490E21.11	8.68932e-06	0.000562936	193.164	0	40.9261
ERN2	8.73705e-06	0.00056416	0.2739	202.99	55.4288
ENPP5	8.93352e-06	0.000574948	0.163853	630.599	103.244
PRKAG2	9.01432e-06	0.000578247	2.34812	271.782	636.871
PDP1	9.05415e-06	0.00057865	2.99363	583.135	1743.21
CCNI	9.07977e-06	0.00057865	4.11753	225.809	929.286
CHAF1A	9.25876e-06	0.000588141	0.498832	783.37	390.814
KDELC1P1	9.46063e-06	0.00059902	0.0998196	65.3868	6.56554
MAP3K4	9.50982e-06	0.000600193	2.07914	580.119	1207.86
DMGDH	9.76304e-06	0.000614123	3.8789	33.3361	129.758
NAV3	9.79332e-06	0.000614123	0.0903857	98.9111	9.0673
COLGALT2	9.99303e-06	0.000624644	4.04253	30.308	122.437
HOXB5	1.02406e-05	0.000638078	0.366332	385.241	140.918
HIPK2	1.02943e-05	0.000639391	2.69548	993.14	2674.84
RP11-600F24.7	1.0616e-05	0.000656649	26.5821	2.01877	58.0725
RGS17	1.06393e-05	0.000656649	3.8081	36.519	139.678
CDKN1B	1.07756e-05	0.000662973	0.374012	1130.65	422.447
TULP4	1.0848e-05	0.000665332	1.96256	878.428	1724.79
PRSS37	1.09099e-05	0.000665401	12.5438	7.22045	93.9674
LUC7L2	1.09171e-05	0.000665401	2.16362	322.889	697.312
RTN4	1.11831e-05	0.000679498	0.329463	2681.73	883.204
PCBP1	1.14972e-05	0.000696417	206.423	0	43.7976
AGPAT4	1.18294e-05	0.000714329	0.405227	631.097	255.741
HELZ2	1.2184e-05	0.000732173	0.38403	2847.88	1093.34
CDC6	1.21998e-05	0.000732173	0.362533	471.575	170.795
ANO1	1.31365e-05	0.000785978	0.0363726	58.5092	2.17984
KDM7A	1.32337e-05	0.000789131	2.21135	198.798	438.823
MAFK	1.32698e-05	0.000789131	0.286115	265.942	75.9677
MIDN	1.34931e-05	0.000799975	0.292784	3617.39	1058.71
NCBP1	1.39158e-05	0.000822543	0.553043	1084.32	599.873
UCA1	1.44935e-05	0.00085411	3.78928	343.489	1302.07
NEDD9	1.45536e-05	0.000855079	0.36732	259.811	95.2927
KRT36	1.49349e-05	0.000871298	163.195	0	34.6131
MYO5A	1.49582e-05	0.000871298	2.21178	222.04	490.038
ZCCHC3	1.49632e-05	0.000871298	0.225306	501.51	112.932
TMEM184A	1.52106e-05	0.000883073	0.278687	220.433	61.3817
PLSCR4	1.54664e-05	0.000892811	2.99479	59.6066	178.437
RP11-60L3.3	1.55092e-05	0.000892811	109.468	0.504693	62.5474
SLC22A5	1.55152e-05	0.000892811	2.59078	205.852	535.034
GRIA3	1.5796e-05	0.000906303	0.00434965	37.3403	0
BCL6	1.59804e-05	0.000914202	3.07984	170.618	527.3
CHD3	1.63087e-05	0.0009291	0.566142	1755.48	993.615
SESTD1	1.63358e-05	0.0009291	2.7448	106.603	292.971
CYP4F3	1.645e-05	0.000929721	2.7951	129.354	363.101
ZBTB44	1.64714e-05	0.000929721	2.12203	280.449	594.43
SLC5A1	1.64893e-05	0.000929721	0.193902	122.039	23.7569
LINC02019	1.77489e-05	0.000997562	158.842	0	33.7175
FLNB	1.793e-05	0.000997562	0.574054	8314.62	4772.47
ITGAX	1.79728e-05	0.000997562	2.60589	123.129	320.066
CACNA2D2	1.79794e-05	0.000997562	17.7686	3.53285	66.7159
SHCBP1	1.79812e-05	0.000997562	0.345733	274.386	94.653
OAZ2	1.79984e-05	0.000997562	2.59168	168.942	439.355
PODXL	1.81909e-05	0.00100538	2.26292	634.148	1436.44
TMPRSS3	1.84074e-05	0.00101288	0.268224	159.379	42.6539
GRB10	1.84301e-05	0.00101288	2.12491	194.23	412.874
PRKAR1B	1.93722e-05	0.00106167	0.31972	199.808	63.7458
JHY	2.00571e-05	0.00109614	18.958	3.02816	61.2998
ALDH7A1	2.01891e-05	0.00110028	0.164076	86.1531	14.179
ABCC3	2.08989e-05	0.0011358	2.07879	936.763	1948.55
ADAMTS17	2.1569e-05	0.00116897	0.251991	215.27	54.1106
SLC5A3	2.17265e-05	0.00117425	0.467062	2735.96	1277.53
LTBP1	2.26979e-05	0.00121754	3.03473	69.6529	210.373
ZNF770	2.2702e-05	0.00121754	3.90814	72.4261	285.043
SLC5A6	2.27142e-05	0.00121754	0.385726	593.298	228.446
TACC3	2.3547e-05	0.00125874	0.536776	990.547	531.868
ZNF746	2.39924e-05	0.00127905	2.16397	173.08	374.711
CD109	2.45149e-05	0.00130335	0.416192	3361.77	1398.58
PPDPF	2.46442e-05	0.00130668	5.21062	53.0051	275.261
PRAG1	2.53417e-05	0.00134003	0.279963	314.457	87.9107
UTP20	2.61405e-05	0.00137854	1.78595	1399.36	2498.72
TGFBR2	2.77375e-05	0.00145883	0.545065	989.026	539.371
ACO1	2.79509e-05	0.00146611	0.569517	1299.43	740.111
PCGF5	2.9194e-05	0.00152722	3.06895	117.168	360.614
ADNP	2.95967e-05	0.00154416	1.76175	803.902	1417.21
PHACTR1	3.02645e-05	0.0015748	3.68281	40.8256	150.533
CSRNP1	3.0736e-05	0.00159509	0.248425	238.708	59.0989
TRIOBP	3.21268e-05	0.00166286	1.84459	785.765	1448.35
N4BP2L2	3.23751e-05	0.00167129	1.76407	1237.05	2182.04
EEF1A1	3.28824e-05	0.00169271	3.06808	3655.78	11216
POLA1	3.29632e-05	0.00169271	0.541543	1222.7	662.591
NABP1	3.37695e-05	0.0017239	0.475059	1010.66	480.143
RBM33	3.37852e-05	0.0017239	1.66995	1117.34	1865.11
TUSC2	3.38347e-05	0.0017239	0.290869	260.052	75.5291
TTC39C	3.48456e-05	0.00177061	3.23267	74.0141	240.802
SYCP2L	3.49326e-05	0.00177061	151.083	0	32.0621
RP11-601H16.1	3.53566e-05	0.00178747	143.915	0	30.5813
TGFB1	3.74647e-05	0.00188577	2.81619	167.669	470.762
SMC5	3.74938e-05	0.00188577	0.531638	1818.91	967.665
BCL2L11	3.83541e-05	0.0019241	0.420901	778.886	327.573
SYNGR3	3.86718e-05	0.00193507	13.4703	8.57978	119.344
SLC16A14	3.94774e-05	0.00196577	14.3781	5.04693	76.1282
NCAPH	3.94861e-05	0.00196577	0.482157	447.197	215.51
Y_RNA	4.02783e-05	0.00200012	0.00522453	31.196	0
BCL2L12	4.15697e-05	0.00205902	0.31862	472.294	150.247
RP11-47I22.3	4.18407e-05	0.00206721	97.0749	0.659442	56.4899
PRG4	4.30153e-05	0.00211989	0.1638	107.672	17.541
LIF	4.36669e-05	0.00214147	0.361922	607.36	219.592
ICE2	4.36721e-05	0.00214147	2.06356	216.731	446.94
MYO6	4.38436e-05	0.0021445	1.85992	982.952	1829.89
EBPL	4.41801e-05	0.00215557	7.32918	10.8676	80.979
SLC25A37	4.4531e-05	0.00216729	1.78408	622.357	1110.79
KRT43P	4.46496e-05	0.00216766	142.582	0	30.3104
AC005618.6	4.48248e-05	0.00217078	135.387	0	28.7389
PPARG	4.50757e-05	0.00217755	2.00668	289.043	580.81
XPOT	4.53309e-05	0.00218448	1.79854	708.313	1273.19
RAVER2	4.56862e-05	0.00219619	2.59142	142.2	369.823
ZBED6CL	4.6243e-05	0.00221369	2.37771	222.869	530.048
C2CD3	4.63557e-05	0.00221369	0.575084	1096.84	631.054
LAMA2	4.63896e-05	0.00221369	0.194457	138.37	27.0142
COG5	4.68712e-05	0.00223123	2.20342	374.127	826.088
GAS7	4.71549e-05	0.00223929	0.00499783	32.6292	0
CLIP4	4.74691e-05	0.00224875	0.325037	271.05	88.1597
COPG2IT1	4.79926e-05	0.00226806	2.89068	204.614	593.238
RIMS3	4.86309e-05	0.00229268	2.8376	112.854	320.55
SLC27A2	4.94716e-05	0.00232671	5.6921	17.7715	100.13
QRFP	5.00283e-05	0.00234725	0.124187	98.4732	12.1126
RP1-60N8.1	5.09774e-05	0.00237729	0.31214	391.419	121.958
SSH1	5.10321e-05	0.00237729	2.19242	485.35	1062.24
CLEC2D	5.10331e-05	0.00237729	2.50956	101.556	254.905
ZNF540	5.1195e-05	0.00237917	26.9042	1.51408	44.2993
TMEM161B-AS1	5.13258e-05	0.00237959	1.76622	815.866	1441.14
SGK1	5.19015e-05	0.0024006	0.200235	393.367	78.7361
COX6B1	5.23254e-05	0.0024145	22.2967	4.54224	105.437
ZDHHC11B	5.26957e-05	0.00242586	3.75103	36.9094	139.648
AHCYL2	5.36453e-05	0.00246378	2.34454	212.486	499.639
NOTCH1	5.43842e-05	0.00249187	0.551807	2839.66	1566.49
LINC02367	5.46753e-05	0.00249411	0.151036	90.4192	13.7871
EXO1	5.47263e-05	0.00249411	0.452993	387.778	175.487
PHF1	5.48156e-05	0.00249411	2.17099	203.281	442.303
LINC01234	5.578e-05	0.00252639	136.119	0	28.8732
MNX1-AS1	5.57834e-05	0.00252639	134.157	0	28.4343
SLC25A36	5.60387e-05	0.00253209	2.01822	1045.4	2108.02
ANKDD1A	5.7838e-05	0.00260738	2.48672	137.294	341.127
SYT7	5.82567e-05	0.00262021	2.20335	210.09	461.837
AC002310.14	5.84971e-05	0.00262499	0.0412194	51.8339	2.18678
CAV1	6.1012e-05	0.00272854	4.24319	44.0085	187.09
RP5-964C11.1	6.10836e-05	0.00272854	0.00520814	31.3103	0
PCDH1	6.17297e-05	0.00275112	0.393566	697.242	273.953
SNAP23	6.20351e-05	0.00275845	3.23165	40.6304	131.343
DYRK1A	6.27427e-05	0.00278017	0.580367	1635.35	949.527
CCDC50	6.28077e-05	0.00278017	1.9061	441.733	842.075
CDC25B	6.37456e-05	0.00281531	0.561299	971.429	545.185
RPL26	6.46115e-05	0.00284713	4.33338	152.892	662.088
LINC01730	6.56379e-05	0.00288586	0.0228947	52.372	1.21931
CSF1R	6.79012e-05	0.00297867	0.297686	184.007	54.8332
CPNE4	6.8686e-05	0.00300636	0.0951775	63.6705	6.00566
NRBP2	6.92806e-05	0.00302562	2.48936	125.424	312.219
TRAF4	7.09557e-05	0.00309187	0.43696	764.353	333.932
POT1	7.1859e-05	0.00312233	2.09947	177.191	371.958
ARHGAP18	7.1974e-05	0.00312233	0.529872	2327.08	1233.02
RNF43	7.2583e-05	0.00313901	0.348379	2058.66	716.91
AKAP11	7.26792e-05	0.00313901	1.84353	466.059	858.549
POMT2	7.38356e-05	0.00318192	0.479121	492.996	236.042
KNDC1	7.41744e-05	0.0031895	2.63185	165.833	437.424
RPL4	7.44654e-05	0.00319499	3.01644	965.749	2912.68
IDUA	7.48552e-05	0.00320315	2.60525	173.066	449.893
AC105760.2	7.49829e-05	0.00320315	4.06354	25.261	101.893
LANCL1	7.55446e-05	0.00322011	2.4519	105.284	258.227
ATAD3B	7.59518e-05	0.00323043	0.386309	724.469	279.776
VPS36	7.64553e-05	0.00324479	2.03155	266.649	542.541
CDCA2	7.69371e-05	0.00325817	0.449769	565.722	254.01
SLC20A1	7.84195e-05	0.00331378	0.453911	1515.12	687.394
ABHD17B	7.86139e-05	0.00331483	0.33403	258.545	86.0766
SOD2	7.881e-05	0.00331595	1.96198	503.075	986.154
ZNF467	8.01208e-05	0.00336387	127.989	0	27.1189
ADRA2A	8.05346e-05	0.003374	0.00637358	49.8486	0.320176
LRATD1	8.23892e-05	0.00344433	0.284856	196.651	56.0456
IVD	8.2662e-05	0.00344836	2.02951	223.838	454.551
SPINK5	8.28847e-05	0.00345029	0.0275647	51.5578	1.382
FAM66B	8.32383e-05	0.00345766	124.628	0	26.4734
CCNA2	8.51138e-05	0.00352807	0.321807	554.57	178.227
SEC31B	8.81523e-05	0.0036463	2.33173	175.139	408.815
SATB2	8.90143e-05	0.00367419	0.46904	372.242	174.812
MSI1	8.96468e-05	0.00369251	0.00596867	27.2798	0
PPARA	9.03936e-05	0.00371544	3.64066	116.204	420.941
TJP1	9.07573e-05	0.00372257	1.83698	916.655	1683.95
RPL10P6	9.11402e-05	0.00373046	8.56018	31.0887	267.468
CTD-2561B21.11	9.1343e-05	0.00373095	128.685	0	27.332
MPP7	9.30021e-05	0.0037908	3.53331	82.1419	288.714
RHEBL1	9.4164e-05	0.00382639	0.177157	141.001	24.9038
RPL3	9.42662e-05	0.00382639	2.44717	1292.31	3162.95
TPT1	9.46287e-05	0.00383315	3.78117	437.569	1655.02
ASPN	9.51155e-05	0.00384491	0.24253	131.433	31.8016
RAB11FIP4	9.6013e-05	0.00387318	2.31575	166.519	385.253
RP13-560N11.1	9.83626e-05	0.0039598	0.00553038	29.4867	0
GLUD1	9.88904e-05	0.00396231	2.00446	302.972	607.739
IQSEC1	9.89932e-05	0.00396231	1.76776	748.77	1323.2
PLEKHG1	9.90325e-05	0.00396231	2.37988	121.468	289.583
ABI2	0.000100473	0.00401175	2.3035	351.006	810.148
AP3B2	0.000102258	0.00407468	12.2413	8.57978	108.386
TSC22D1	0.000102746	0.00408582	1.95211	235.398	459.286
GSN	0.000106971	0.00424522	0.563836	1124.78	633.671
RP11-63P12.7	0.000109154	0.00432235	0.081862	56.2619	4.56227
PLPPR2	0.000109417	0.00432235	3.43698	36.3977	124.272
PIGB	0.000109772	0.00432235	3.24101	36.7881	119.095
PRIMA1	0.000109869	0.00432235	13.3787	3.6876	51.1995
RP11-399B17.2	0.000110239	0.00432235	3.67626	34.5003	127.315
DICER1	0.000110327	0.00432235	0.483772	2846.51	1376.56
CSNK1G1	0.000110461	0.00432235	2.45358	163.471	402.641
TNFSF15	0.000110703	0.00432317	0.229193	324.664	74.3029
NCAPG	0.000111216	0.00433455	0.466574	452.022	211.143
PKN3	0.000112481	0.00437514	0.368814	367.248	135.226
MAP3K7CL	0.000114937	0.0044618	0.307597	237.565	73.2759
SCUBE2	0.000116391	0.0045093	3.67679	45.1393	167.529
ADGRE5	0.000117165	0.00453032	0.42287	852.919	360.331
HMGN3	0.000117405	0.00453064	7.49145	22.1661	168.755
WDR72	0.000120855	0.00465457	3.6081	44.9036	162.807
SGK2	0.000121683	0.00467725	3.60366	34.8502	126.165
SLC35B4	0.000122624	0.00470418	2.06694	224.759	463.735
KIF18B	0.000123043	0.00471103	0.498809	750.169	373.899
MCM7	0.000124997	0.0047765	0.596871	1280.91	764.691
XPA	0.000126217	0.00481372	0.406469	374.414	152.067
MAP4K4	0.000127568	0.00485578	0.616788	1452.97	896.409
HTRA1	0.000128353	0.00487618	11.6525	3.9971	46.5307
PCSK9	0.00012862	0.00487685	0.466335	818.022	381.523
ITGA2	0.000129983	0.0049107	0.472919	12827.3	6065.62
DYNC2I2	0.000130015	0.0049107	0.436704	394.67	172.111
LAMB3	0.000131477	0.00495499	0.50819	1708.37	867.481
FEM1B	0.000131694	0.00495499	2.15263	379.037	814.615
MGA	0.000132161	0.00496254	1.63186	1076.87	1757.08
KLF2	0.000132402	0.00496254	23.3513	1.51408	38.3869
RPS6KA6	0.000132693	0.00496392	2.35019	95.9708	225.839
VDAC3	0.00013372	0.00499281	2.24881	135.706	304.991
RAB6B	0.000134257	0.0050033	2.9202	64.7748	190.188
CREBZF	0.000138419	0.0051486	1.79126	792.363	1420.82
ZNRD2-AS1	0.000141659	0.00525593	112.608	0	23.9109
ZNF84	0.000141842	0.00525593	2.39094	91.819	219.968
TRAF2	0.00014236	0.00526516	0.398374	432.341	172.285
GATA4	0.000144427	0.005327	2.29489	122.632	281.604
SKOR1	0.000144576	0.005327	11.6335	4.69699	56.7088
PTPRU	0.00014496	0.0053311	1.97917	488.998	967.176
H2BC18	0.000145941	0.00535711	9.46997	29.696	283.701
CPOX	0.000146759	0.00537704	2.4054	236.42	566.911
MRPL42	0.00014814	0.00541748	2.50402	248.279	623.383
STK16P1	0.000149686	0.00546382	113.864	0	24.1465
SMIM30	0.000150128	0.00546974	17.3403	3.02816	55.6185
CUL1	0.000151301	0.00550222	1.97402	428.525	847.061
HMGA1	0.000152523	0.0055364	3.77323	1104.1	4165.37
TNRC6A	0.000155416	0.00563097	0.430247	2451.38	1054.36
ARHGEF12	0.000156488	0.00565931	1.69999	1726.13	2935.71
NKX2-3	0.000159404	0.00575413	109.82	0	23.3035
EIF3J-DT	0.000160771	0.00579281	10.6482	4.69699	52.0883
SKP2	0.000161761	0.00581055	0.463152	877.407	406.051
FAM78A	0.000161858	0.00581055	109.327	0	23.2092
RP11-6G22.1	0.000163104	0.00583426	0.485424	510.693	248.078
CYP11A1	0.000163115	0.00583426	17.2965	2.52347	46.628
ARID3B	0.000163944	0.00585321	0.418751	420.865	175.855
NRARP	0.00016489	0.00587626	0.330571	265.328	87.5474
STRIP2	0.000167071	0.00594316	2.75733	195.617	541.272
LINC02636	0.000168863	0.00598617	111.2	0	23.6272
DHTKD1	0.000168892	0.00598617	2.18724	149.602	327.258
IFI27L2	0.000171559	0.00606584	33.8754	1.00939	37.4711
RP11-16B9.3	0.00017176	0.00606584	109.235	0	23.204
EPHX4	0.000172321	0.00607469	109.542	0	23.2723
GATA2	0.000178691	0.00628792	2.74037	107.741	296.618
IFIH1	0.000179016	0.00628806	0.412638	361.158	148.859
NKTR	0.000181087	0.00634218	1.75472	2227.39	3910.1
PGM1	0.000181512	0.00634218	2.78858	88.5622	247.63
PRRX1	0.000181724	0.00634218	107.887	0	22.9029
IKBKB	0.000181854	0.00634218	1.96935	856.983	1689.1
IMPDH1	0.000185728	0.00646578	2.04906	366.421	750.942
RP11-466A19.7	0.000189007	0.00656237	0.0762237	59.6329	4.48005
RGS3	0.000189173	0.00656237	0.481583	639.624	308.193
THUMPD1	0.000190762	0.00660577	3.1208	82.9772	260.031
RP11-110G21.1	0.000191252	0.00661104	16.6066	2.52347	44.7325
SSBP1	0.000191806	0.00661848	2.0801	151.695	315.637
SIK1B	0.000192969	0.00663793	0.180678	209.933	37.8281
BAIAP2L2	0.000193048	0.00663793	0.418987	277.038	116.022
FLJ20021	0.000194758	0.00668498	24.8062	1.51408	40.5622
ZNF460	0.000195668	0.00670446	1.95788	266.008	519.847
BACH1	0.000197755	0.00676411	0.425052	1003.45	426.122
EPHB3	0.000199645	0.00681261	0.298706	247.018	73.5099
OAS1	0.000199869	0.00681261	0.432211	550.121	238.065
RP11-244H3.5	0.000201241	0.00684745	105.433	0	22.3853
STK32A	0.000203202	0.00690216	105.127	0	22.317
SLCO1A2	0.000203853	0.00691227	0.00548253	29.7558	0
AC012494.1	0.000204731	0.00693004	107.396	0	22.7773
DAZAP2	0.000206063	0.00695276	2.54012	162.912	413.955
CDCP1	0.000206113	0.00695276	1.96054	1061.73	2080.88
HDAC9	0.000207059	0.00696093	0.135679	59.1423	7.97355
SLC37A1	0.000207067	0.00696093	0.528282	446.006	235.676
ZNF483	0.000207936	0.00697566	1.61498	923.228	1490.51
NEDD4	0.000208294	0.00697566	2.49285	128.695	321.913
PREX1	0.000208575	0.00697566	2.94507	52.1575	153.889
AP001347.6	0.000209739	0.00700263	0.167014	61.5849	10.297
TBL1X	0.000211593	0.00705249	1.88197	273.815	515.143
POPDC3	0.000215275	0.00716301	106.447	0	22.5955
NPR3	0.000217505	0.00722492	17.9909	2.52347	48.2218
MDM4	0.000219952	0.00729139	1.85503	768.421	1426.86
PPARD	0.000220702	0.00729139	1.94796	291.983	568.747
CIDEC	0.00022073	0.00729139	0.00894478	35.536	0.244901
SCFD2	0.000220996	0.00729139	0.321431	168.059	54.0069
FNIP2	0.000221896	0.00730875	0.426843	283.154	120.729
SCAF8	0.000223345	0.00734411	1.67489	763.56	1279
MALL	0.000224177	0.00735909	3.28164	45.8321	150.625
SEMA4D	0.000224696	0.00736378	0.583153	855.089	498.509
LINC01348	0.000225228	0.00736887	11.8107	6.05632	74.4202
AC114812.9	0.000225739	0.00737326	0.0134768	40.6973	0.489802
INHA	0.000226947	0.00740036	105.741	0	22.4391
POMGNT1	0.000227637	0.00741052	1.94065	247.154	479.054
EPB41L1	0.000228172	0.00741558	0.608653	984.996	599.646
SEC61A2	0.000228667	0.00741936	2.12799	144.743	307.56
RP11-977G19.14	0.00022958	0.00743665	0.00560682	29.0964	0
SIPA1L2	0.000230542	0.00745546	11.2146	9.08448	104.906
RP11-1143G9.5	0.000231655	0.00747911	103.471	0	21.9778
NET1	0.000235462	0.00758948	0.473852	2721.4	1289.36
PTK2B	0.000237893	0.00765524	0.498267	449.829	224.284
MTHFD1L	0.000239343	0.00767963	1.59505	1238.32	1976.23
DUSP10	0.000239436	0.00767963	0.492271	596.999	293.643
PSMC1P11	0.000242995	0.00778101	104.698	0	22.2053
MFSD2A	0.000243762	0.00779281	0.389552	277.845	107.924
FBXO44	0.000245626	0.00783958	2.92509	121.562	357.34
EMP1	0.000247095	0.00787362	0.370851	450.647	166.862
ZDHHC21	0.000249258	0.00792001	2.34116	149.535	351.384
PIGU	0.00024936	0.00792001	0.303776	280.293	84.9877
LINC00705	0.000250304	0.0079371	0.296187	155.482	45.9754
DIRAS1	0.000251633	0.00796635	13.1076	4.03755	55.6529
DNM3	0.000252177	0.00797066	0.431406	305.118	131.526
CTPS1	0.00025666	0.00809929	0.507579	1227.89	623.787
RP11-280G9.1	0.000257356	0.00810755	102.982	0	21.8834
SAMD4A	0.000257751	0.00810755	0.358841	160.032	57.3748
NT5E	0.000258641	0.0081225	0.240635	132.159	31.855
BEX3	0.000263597	0.00826487	4.40599	55.6499	245.404
AP000962.2	0.000264313	0.00827404	0.00631134	25.8396	0
UBE2G1	0.000267173	0.00835021	4.15747	53.1001	222.662
LINC00342	0.000268793	0.00838745	0.454777	539.438	245.031
SEPTIN6	0.00027207	0.0084762	2.78538	95.0089	265.806
ZFYVE1	0.000273648	0.00851181	0.343693	222.026	76.1491
SMPD3	0.000274677	0.00851982	0.304135	167.669	50.8839
CREB5	0.000274777	0.00851982	11.7721	5.55163	68.1658
DNAJB9	0.000276018	0.00854475	0.303126	323.83	98.006
EML1	0.000277407	0.00857077	101.969	0	21.6118
H2AZ1	0.000277734	0.00857077	3.27316	153.727	503.995
FOXQ1	0.000283138	0.00871915	0.348145	452.189	157.201
U91328.19	0.000283434	0.00871915	22.2426	1.51408	36.427
PIP5K1A	0.000284176	0.00872826	1.75025	385.39	674.558
LRP5	0.000286483	0.00876173	1.85595	642.726	1192.73
IGF1R	0.000286589	0.00876173	0.441347	6626.34	2923.95
ID3	0.00028669	0.00876173	4.16849	52.729	218.359
ANKRD36	0.000287057	0.00876173	0.560275	1816.1	1018.14
SAMHD1	0.000287837	0.00877186	0.484879	957.691	463.929
RP11-234K24.3	0.000297966	0.00906641	0.339503	208.994	71.0124
PCNX1	0.000299996	0.00911402	1.58534	1339.3	2123.11
HAPLN2	0.000302106	0.00916187	61.1981	0.504693	34.8633
HS3ST5	0.000302508	0.00916187	18.2031	2.01877	39.4303
POU2F1	0.000310286	0.00938291	0.47543	1330.45	632.139
GATA6-AS1	0.000311852	0.00941572	0.006994	23.2827	0
C1orf21	0.000319067	0.00961872	8.55303	19.8378	172.399
PSMB1	0.000321825	0.00968692	2.10699	369.764	778.07
SAMD9L	0.000324408	0.00974029	0.24405	158.073	38.5538
PARP10	0.000324593	0.00974029	0.455146	702.937	319.576
ORMDL1	0.000326834	0.00977927	2.1559	119.18	257.435
HOXB9	0.000326892	0.00977927	2.30393	414.16	955.897
RP11-182A9.1	0.000328692	0.0098181	0.292344	247.586	72.5588
PLEKHG3	0.000329426	0.00982503	0.484928	499.437	242.444
GLMP	0.000333128	0.00992031	0.279226	367.501	102.415
MRPL34	0.000336078	0.00999296	5.15112	28.6462	149.349
RMDN1	0.000336728	0.00999709	2.39452	119.032	286.236
AC092168.2	0.000337333	0.00999989	99.5532	0	21.1626
MMP28	0.000341773	0.0101162	100.276	0	21.2499
BEX2	0.000344823	0.010191	21.8732	2.01877	47.0254
NKX2-1	0.000345759	0.0101956	98.9693	0	21.0329
PCLAF	0.00034602	0.0101956	0.320015	207.438	66.1659
MMD	0.000351561	0.0103433	0.390681	378.249	147.406
BMT2	0.00035278	0.0103636	3.5184	27.4346	95.9331
KRT16P2	0.000355812	0.010437	95.1944	0	20.2055
CAND2	0.000365218	0.0106969	0.285606	123.317	35.1747
MDN1	0.000368889	0.0107734	0.641145	3886.17	2491.99
ESYT2	0.000368934	0.0107734	1.99479	983.719	1960.36
LPGAT1	0.000372741	0.0108684	2.05167	218.724	449.23
USPL1	0.000374795	0.0108902	0.479373	293.605	140.753
ATG12P2	0.000374982	0.0108902	0.0852322	38.6117	3.33082
AC079305.8	0.000375161	0.0108902	95.8696	0	20.3404
PANK3	0.000375979	0.0108978	0.509271	1851.71	942.437
ARSA	0.000379771	0.0109726	2.43199	78.0375	189.379
MFF	0.000380076	0.0109726	2.39934	151.79	365.63
FAM214A	0.000380241	0.0109726	2.344	153.618	358.632
FAM207A	0.000386276	0.0111209	0.402872	185.569	74.6484
BAIAP2	0.000386971	0.0111209	0.524881	503.432	264.132
SUSD1	0.000387087	0.0111209	0.486471	473.583	230.473
PHF19	0.000389711	0.0111799	0.431619	340.735	146.71
TMEM250	0.000393817	0.0112812	0.382566	549.861	209.901
RP11-250B2.5	0.000399923	0.011424	29.3897	1.00939	32.4316
SF3B5	0.000399971	0.011424	16.9587	5.55163	97.1828
NPRL3	0.000405352	0.0115608	1.81423	268.782	488.147
CDC42BPA	0.000406623	0.0115729	1.70334	1165.93	1987.53
RABGAP1	0.000406959	0.0115729	0.614887	1364.33	839.399
ECPAS	0.000407764	0.011579	0.632272	2438.69	1541.51
PDZD4	0.000409938	0.0116205	0.0352042	35.1931	1.29459
CRYZL2P	0.000410416	0.0116205	0.244925	93.2522	22.9116
SLC22A31	0.000411778	0.0116422	104.793	0	22.2428
MICA	0.000412492	0.0116456	0.44707	358.709	160.273
CYP2E1	0.000419221	0.0118185	3.74115	28.2488	105.098
ZFP36L1	0.00042108	0.0118538	0.353601	2388.83	844.429
MIR4292	0.000422679	0.0118818	0.15649	94.0259	14.6751
LIG1	0.00042472	0.011922	0.480797	470.824	226.715
TMEM165	0.00042706	0.0119705	1.90251	390.775	744.86
ARHGAP9	0.000428038	0.0119808	0.143911	72.3786	10.5454
NACC2	0.000436703	0.0122059	0.314412	1387.16	435.808
NR3C1	0.000437932	0.0122227	2.25475	106.024	239.452
NLRP11	0.000441405	0.0123021	0.00679081	24.016	0
MORF4L1	0.000443127	0.0123326	0.51922	1720.23	892.916
AC005336.4	0.000449178	0.0124794	55.0628	0.504693	31.3316
CCPG1	0.000449678	0.0124794	4.08799	24.7159	99.771
RP11-166B2.5	0.000451365	0.0125084	93.1713	0	19.7997
CMPK2	0.000452011	0.0125086	0.284997	98.8443	28.1652
REXO2	0.000456221	0.0126041	2.59782	106.886	278.947
RBP1	0.000456751	0.0126041	0.339105	290.858	98.5503
PCMTD2	0.000458882	0.0126451	2.66142	219.721	586.413
RP11-366L20.3	0.000463364	0.0127506	0.201541	98.7897	19.978
GTF3C5	0.000465133	0.0127814	0.541768	533.069	289.156
HMGN4	0.000471954	0.0129506	3.56357	36.2095	129.687
RPL24	0.000476442	0.0130502	4.34878	134.442	585.607
SLC7A11-AS1	0.000477311	0.0130502	2.81283	46.4107	130.193
NFS1	0.000477585	0.0130502	2.77242	46.9558	130.227
LTBP4	0.000479705	0.0130727	1.85713	1538.41	2858.04
HOXB13	0.000479745	0.0130727	13.6036	3.02816	43.6283
ADAP1	0.000481312	0.0130972	0.283882	114.133	32.3597
CTTN	0.000484875	0.0131758	1.70349	1606.55	2738.29
UGT8	0.000492586	0.0133668	0.422742	708.762	299.36
ZNF891	0.000498073	0.013497	89.9233	0	19.0736
AP4E1	0.000498824	0.0134986	2.62344	66.3223	174.134
CTD-2081C10.8	0.000503188	0.0135979	27.7112	1.00939	30.5934
FABP6	0.00050456	0.0136162	27.0327	1.51408	43.7819
TRIM9	0.000509765	0.0137377	0.259223	128.707	33.4292
RP11-221G19.1	0.000512379	0.0137784	90.4115	0	19.1981
RP11-531A24.3	0.000513037	0.0137784	0.0067059	24.3255	0
GRIK4	0.0005139	0.0137784	89.1253	0	18.9109
FAM222B	0.000514093	0.0137784	0.337867	1068.72	360.976
TNFAIP3	0.000515752	0.0138039	0.366991	139.939	51.3674
WNT9A	0.00051675	0.0138118	0.310441	356.563	110.746
SIAE	0.000519521	0.0138669	2.89029	44.5467	128.024
PLCB2	0.00052125	0.0138708	15.1902	2.52347	40.7322
POLR2M	0.000521699	0.0138708	4.17516	22.0447	92.7604
C1QL1	0.000521896	0.0138708	11.1357	7.5704	86.9059
ZNF445	0.000522937	0.0138708	1.72341	523.182	901.359
NSUN7	0.000523384	0.0138708	4.10853	44.5607	184.816
ZNF862	0.000523921	0.0138708	3.48177	85.3934	299.059
CTC-457L16.2	0.000530247	0.0139964	0.00748301	21.7686	0
GTPBP3	0.000530435	0.0139964	2.82119	68.8124	195.22
USP25	0.000530812	0.0139964	0.624441	1223.59	764.307
ZNF418	0.000534418	0.0140725	27.777	1.00939	30.6333
MKX-AS1	0.000536647	0.0141122	27.1501	1.00939	29.9426
SLC29A2	0.000541685	0.0142256	0.522264	816.045	426.008
PRDX3P1	0.000543494	0.014254	0.288286	144.158	41.5578
KCNJ9	0.000547952	0.0143436	91.4269	0	19.425
OR2A20P	0.000548897	0.0143436	4.00998	20.0998	79.8586
RAB11A	0.000549112	0.0143436	1.98675	328.172	651.388
RP11-19J3.7	0.000551407	0.0143844	0.235265	80.7966	19.0209
ANKH	0.00055716	0.0145151	1.93632	436.305	846.334
LRFN1	0.000567174	0.0147563	93.1941	0	19.7597
PDIA5	0.000568336	0.0147669	0.530818	458.981	243.668
PCDHGB2	0.000570744	0.0148098	4.07596	18.9357	76.456
SETD7	0.000572754	0.0148423	1.96366	217.519	427.502
RP11-305F18.1	0.000574986	0.0148804	3.39683	46.9488	158.33
XKR8	0.000580185	0.0149762	0.380091	257.219	97.5287
AWAT1	0.000580216	0.0149762	90.0139	0	19.11
HMGN1P1	0.000583523	0.0150417	90.9397	0	19.3307
RP11-123K3.9	0.000585394	0.01507	0.012518	25.3753	0.320176
PLK3	0.000587382	0.0150949	0.48339	355.58	171.752
CTA-363E19.2	0.000587903	0.0150949	12.3564	4.03755	52.3533
POLE	0.000591469	0.0151666	0.563307	2137.68	1204.43
RAB15	0.000597977	0.0153134	2.35767	80.0967	188.663
PTPN9	0.000602853	0.0154181	1.76384	291.472	513.59
ZNF345	0.000605399	0.0154512	5.80264	9.70347	57.406
ZNF717	0.000605728	0.0154512	3.10712	41.0613	128.454
MTFMT	0.000607356	0.0154537	2.41328	72.4525	175.032
KIAA1217	0.000607406	0.0154537	0.490131	646.415	317.172
RNF208	0.000611682	0.0155388	4.65675	14.5148	67.9815
NOP53	0.000612337	0.0155388	1.91419	379.885	725.696
RPL8	0.000613405	0.0155457	3.62706	432.918	1570.06
IL20RA	0.000615204	0.0155711	89.9284	0	19.1194
PDCD11	0.000616691	0.0155886	0.610645	1282.68	782.747
SNX18	0.000620805	0.0156723	2.72441	65.4606	177.324
AC011330.13	0.000622248	0.0156885	88.9395	0	18.8703
RAC3	0.000626796	0.0157828	3.31687	36.3238	120.61
ZNF808	0.000627612	0.0157831	2.06976	127.093	263.35
SLC1A3	0.000631249	0.0158465	0.386841	270.976	105.078
RP11-556O5.7	0.000631754	0.0158465	7.96979	6.87051	56.2718
MASP1	0.00063692	0.0159382	87.4076	0	18.5276
PNISR	0.00063704	0.0159382	2.01314	1323.93	2667.18
ENPP7P4	0.000640769	0.016011	51.5939	0.659442	30.0699
TARBP2	0.000642088	0.0160235	0.444113	238.883	105.971
KLF6	0.000643598	0.0160408	0.595046	757.376	450.593
BACH1-AS1	0.000645206	0.0160604	0.128871	46.882	6.01954
RP13-192B19.2	0.000647908	0.0160935	52.3403	0.504693	29.8032
GAD1	0.000648183	0.0160935	3.77298	39.6685	151.217
ZC3H4	0.000649123	0.0160964	0.517957	751.328	388.973
GDPD3	0.00065087	0.0161193	0.283987	134.097	37.9863
OR7E12P	0.00065239	0.0161223	11.5787	4.03755	49.0984
INSIG1	0.000652636	0.0161223	0.322871	1410.71	455.233
KCNH2	0.000657084	0.0162117	3.26014	28.7939	93.6478
DCAF17	0.0006618	0.0163072	2.75234	58.409	161.597
SYNJ2	0.000663761	0.0163072	1.6189	953.047	1543.68
ZNHIT2	0.000663958	0.0163072	85.7207	0	18.197
FAAP20	0.000664289	0.0163072	2.17374	104.86	228.579
PRSS8	0.000669646	0.0164181	0.26084	485.037	126.322
AOPEP	0.000674039	0.0164935	0.449272	1534.52	689.893
ZNF454	0.00067441	0.0164935	85.198	0	18.0957
CTC-204F22.1	0.000681011	0.0166342	51.5258	0.504693	29.3481
NAA35	0.000682058	0.016639	0.563337	788.083	444.247
C6orf89	0.000683308	0.0166416	2.21556	219.302	485.844
RHEB	0.000683866	0.0166416	1.93946	309.055	599.343
PLD1	0.000685167	0.0166456	0.507287	387.154	196.672
ALDH1A2	0.000686286	0.0166456	2.2149	197.043	437.763
RP11-350J20.13	0.000686582	0.0166456	86.1195	0	18.2862
ICMT	0.000687919	0.0166573	2.14562	141.493	303.81
PALM2AKAP2	0.000692758	0.0167179	0.558054	976.777	544.655
RP11-161H23.8	0.000693019	0.0167179	0.0736812	31.8959	2.34947
SNAPC4	0.000694005	0.0167179	0.455423	891.301	406.069
NIBAN2	0.000694734	0.0167179	0.544668	1045.93	569.756
RP11-54O15.3	0.000695125	0.0167179	0.111645	58.3545	6.43406
RP11-361L15.5	0.00069564	0.0167179	16.1663	2.01877	34.9437
RAB11FIP2	0.000696402	0.0167179	2.33558	94.033	220.288
RHOA	0.000700642	0.0167991	3.044	209.411	637.827
MAP3K5	0.000716966	0.0171546	9.8899	11.6079	117.364
HOXB6	0.000717223	0.0171546	0.58587	1794.36	1051.77
TBC1D19	0.000719669	0.0171921	0.527002	412.563	217.65
MRPL43	0.000730626	0.0174325	5.17041	29.9246	155.742
CALML3-AS1	0.00073725	0.0175692	0.264139	95.2305	25.0369
RCN3	0.000741305	0.0176443	0.112868	39.3854	4.46097
CTD-2621I17.3	0.000745727	0.017728	14.1716	2.52347	37.9949
RP11-843B15.4	0.000753264	0.0178855	86.6406	0	18.3875
FKRP	0.000757548	0.0179654	0.401379	235.848	94.386
RP11-667F14.1	0.00076806	0.0181862	3.94645	60.8252	241.852
TBC1D5	0.000768718	0.0181862	1.68036	448.234	753.97
B4GALT6	0.000771677	0.0182341	3.40348	29.2247	100.243
FAM135A	0.000773417	0.0182532	0.585157	1267.35	741.216
KCNJ2	0.000780949	0.0184088	0.114756	74.4097	8.51956
FBXO10	0.000788185	0.0185512	0.405294	328.077	132.709
TTF1	0.000788888	0.0185512	0.46418	218.831	101.606
TAS2R4	0.00079863	0.0187577	2.16289	145.962	316.731
SEPTIN10	0.000799632	0.0187587	1.91232	328.967	629.193
RCN2	0.000801902	0.0187644	1.80698	333.314	602.345
TSR1	0.000802193	0.0187644	0.538101	682.715	367.034
MCCC2	0.000802748	0.0187644	1.71229	324.815	556.184
NAT1	0.000808049	0.0188217	82.1019	0	17.4346
ZNF430	0.00080873	0.0188217	0.410287	298.079	122.127
SGPP2	0.000810932	0.0188217	4.34285	20.921	92.1797
OGFR	0.000812158	0.0188217	0.515468	650.713	335.27
NT5DC3	0.000812247	0.0188217	0.614241	714.202	438.806
ZNNT1	0.000812532	0.0188217	11.3205	4.03755	47.9839
WDR5	0.00081299	0.0188217	0.481189	544.318	261.567
PKMYT1	0.000813845	0.0188217	0.440857	394.12	173.925
LINC02882	0.000813858	0.0188217	0.267751	102.027	27.4763
SLC2A4RG	0.000823542	0.0190132	2.7249	88.36	240.184
PTPRF	0.000824083	0.0190132	1.7112	1856.32	3175.18
PLAGL1	0.00083652	0.0192591	1.67822	988.587	1657.83
WFDC10B	0.000836709	0.0192591	0.0306894	47.675	1.45727
URB1	0.000842171	0.019362	0.526814	1629.61	858.567
PA2G4P6	0.000846195	0.0193949	0.245922	103.561	25.3519
RNASET2	0.000846473	0.0193949	2.48984	141.353	353.357
SLC25A25	0.000846575	0.0193949	0.454774	277.907	126.649
FOXA1	0.000853611	0.0195332	2.435	184.311	449.676
RP3-405J10.3	0.000855736	0.019559	0.25939	104.187	26.9962
HCP5	0.000861518	0.0196601	1.81322	375.458	681.307
AP3B1	0.00086217	0.0196601	0.600436	816.316	490.163
HSD17B14	0.00086602	0.0197249	0.147301	66.2344	9.82977
NSD3	0.000870831	0.0198114	1.60268	1022.13	1639.25
POF1B	0.000886986	0.0201555	0.21886	147.548	32.189
LINC00943	0.000888324	0.0201625	0.0590622	30.8865	1.86661
KLHDC10	0.000894885	0.0202817	1.87703	262.899	492.46
TRIM25	0.000895651	0.0202817	0.663753	1484.85	985.6
DDX17	0.000898163	0.0203151	1.72939	2780.69	4810.62
ZFP36	0.000910374	0.0205675	0.380217	1356.16	515.406
SPG21	0.000913514	0.0205973	2.10917	128.714	270.642
BCL2L1	0.000913797	0.0205973	1.79562	370.471	664.193
CCDC146	0.000915441	0.0206106	3.07681	52.824	163.834
TCTN3	0.00091947	0.0206775	2.77591	109.84	306.176
ERICH5	0.000929936	0.0208889	0.00752093	21.6877	0
DDX12P	0.000934092	0.0209581	0.46236	581.129	268.957
GOLGA8A	0.000939164	0.0210458	2.38248	145.195	347.33
SRSF2P1	0.00094015	0.0210458	16.2317	2.01877	34.9836
RP11-147G7.3	0.000941877	0.0210604	0.15336	46.4107	7.1445
RP11-147L13.8	0.000945364	0.0211142	79.835	0	16.943
DPH7	0.000947298	0.0211333	0.566153	598.158	338.524
GRPR	0.000948619	0.0211386	0.230229	65.1177	15.0168
HSD17B2	0.000950832	0.0211638	0.0350789	35.6169	1.30153
EZH1	0.000952496	0.0211768	1.74963	332.002	581.698
PRB3	0.00095584	0.021227	0.277033	90.9978	25.2541
RP11-715F3.2	0.000959009	0.0212732	25.9725	1.00939	28.5867
FRAS1	0.000961106	0.0212956	0.521267	24057.7	12539.8
EBLN3P	0.000964572	0.0213382	1.78291	389.031	693.217
LINC00514	0.000965209	0.0213382	0.361112	238.764	86.3382
MKI67	0.000967613	0.0213672	0.54353	2940.46	1598.44
C18orf21	0.00096925	0.0213792	80.4777	0	17.1023
IGFBP6	0.000973238	0.021443	3.87526	46.3368	179.789
GNAI1	0.000981032	0.0215904	2.18334	166.809	365.567
ESYT1	0.000986934	0.0216959	0.444401	1788.05	794.136
SLC40A1	0.000992937	0.0218034	82.0662	0	17.3818
GLCE	0.000995577	0.02181	2.04185	242.416	494.384
SLC2A3P2	0.000996228	0.02181	24.8657	1.00939	27.3708
FLOT2	0.00099658	0.02181	2.04526	145.874	298.072
ZNF609	0.00099889	0.0218361	1.62238	1014.89	1647.74
PHF10	0.00100193	0.0218582	1.56906	793.64	1245.26
FOXP1	0.00100214	0.0218582	2.30152	90.7692	209.179
PNPLA8	0.00100765	0.021954	2.88137	98.1989	284.436
VMP1	0.0010107	0.0219627	1.85243	1221.54	2262.71
RORA	0.00101132	0.0219627	2.90256	42.185	122.959
NR4A1	0.00101142	0.0219627	0.349386	625.709	218.408
SBDS	0.00101436	0.0220022	4.12244	20.9949	86.6791
HOXD10	0.00102326	0.0221706	0.0975365	35.8596	3.50044
RP11-554A11.11	0.00102508	0.0221856	3.16064	27.6298	87.2266
ZNF320	0.00102756	0.0222145	7.41074	19.3331	145.524
RP11-98O2.1	0.0010423	0.0225058	79.2841	0	16.8046
CD44	0.00104333	0.0225058	1.67301	781.884	1308.33
KRT81	0.00104821	0.0225862	78.2691	0	16.6246
MIRLET7A2	0.00104997	0.0225993	83.5928	0	17.7791
E2F7	0.00105679	0.022721	0.426726	346.232	147.569
MAP9	0.00105873	0.0227241	3.37681	30.2271	101.208
GNRH1	0.00105926	0.0227241	0.404658	175.011	70.6714
CRYBA1	0.0010641	0.0227664	81.2757	0	17.2504
CYCSP6	0.00106417	0.0227664	78.5486	0	16.6558
LPP	0.00106472	0.0227664	1.7141	1005.13	1722
RTF1	0.0010703	0.0228607	2.11757	178.16	377.063
SMIM35	0.00107185	0.0228689	0.151085	45.3274	6.8996
KIF13A	0.00107542	0.0229201	1.79864	258.695	465.844
RP11-745A24.1	0.00107876	0.0229211	8.33102	3.9971	33.3435
COX19	0.00107895	0.0229211	0.430401	248.156	106.859
AC002463.3	0.00107899	0.0229211	79.0679	0	16.8029
PMS2	0.00108309	0.0229834	3.17529	52.8644	169.222
CENPM	0.00108611	0.0230224	0.381679	209.989	80.3913
CUEDC1	0.00108729	0.0230225	0.545762	982.91	536.215
FDPS	0.00109351	0.0230981	0.563564	477.007	268.996
CCDC138	0.00109386	0.0230981	0.549989	367.464	202.212
ADK	0.00109525	0.0230981	0.545836	392.22	214.272
CCDC69	0.00109652	0.0230981	2.59141	66.1605	170.604
H1-4	0.00109676	0.0230981	3.13167	227.618	712.105
POP1	0.00109884	0.0231171	0.396225	261.99	103.65
AP5M1	0.00110098	0.0231371	1.79216	207.149	371.258
LINC00632	0.00110248	0.0231439	0.00629605	25.9134	0
GOT2	0.00110721	0.0232182	2.68027	216.065	578.622
DPAGT1	0.00111737	0.0234061	0.385478	516.208	198.956
HR	0.00113342	0.0237169	2.73173	118.689	325.421
KB-1562D12.2	0.00114257	0.0238828	0.146069	42.6088	6.2523
ACOXL-AS1	0.00114529	0.0239141	3.73487	21.8091	81.4791
PHLDA1	0.00114864	0.0239381	2.57667	176.356	453.211
VPS13A	0.00114888	0.0239381	0.671116	4718.41	3167.18
SGCE	0.00115447	0.024029	1.95355	137.106	268.181
PCED1B	0.00116129	0.0241254	0.10348	88.2176	9.16165
MMP24OS	0.00116157	0.0241254	2.49607	77.4519	192.6
RP5-912I13.3	0.00116583	0.0241882	82.4163	0	17.504
ASTN2	0.00117422	0.0243364	0.419329	177.117	74.4459
SYNPO	0.00117806	0.0243681	2.13789	124.146	265.722
ABHD5	0.00117824	0.0243681	0.401668	358.135	143.54
RP11-1134I14.9	0.00118024	0.0243837	0.00833937	38.0929	0.320176
RPS15	0.00118228	0.0244001	3.82395	319.659	1221.76
PLEKHA6	0.00118536	0.0244185	0.616889	1442.1	889.222
TRMT2B	0.00118567	0.0244185	3.96864	32.9932	132.486
CA12	0.00118868	0.024448	10.8542	4.54224	51.51
DPP8	0.00118992	0.024448	1.99077	352.17	702.676
SMIM14	0.00119085	0.024448	2.36422	81.3347	191.816
MARK3P3	0.0011928	0.0244624	0.0109419	29.0559	0.327117
MACC1	0.00119993	0.0245829	0.56102	471.603	264.557
GOLGA2	0.00120381	0.0246366	0.620023	881.817	546.359
IPO5	0.00120596	0.0246547	1.63991	770.93	1265.1
KIF4A	0.00121091	0.0247301	0.433112	370.026	159.947
SFMBT2	0.00121858	0.0248153	0.00736555	22.152	0
RP11-436H11.5	0.00121858	0.0248153	0.00736555	22.152	0
RP11-383A19.1	0.00121888	0.0248153	0.0115274	27.5823	0.244901
RP1-69D17.4	0.00122361	0.0248856	0.31434	161.76	50.7781
CERCAM	0.00122893	0.0249679	0.468939	669.881	313.702
TPSP2	0.00123272	0.0249796	76.6171	0	16.2395
ALG13-AS1	0.00123378	0.0249796	24.2708	1.00939	26.6604
RPL10	0.00123395	0.0249796	2.9986	684.107	2050.7
TIMM21	0.00123461	0.0249796	0.308644	97.8278	30.2316
SLC9A7	0.00125178	0.0253006	1.7545	244.954	430.326
SLC27A4	0.00125519	0.0253301	0.514727	442.991	227.649
FBXO2	0.00125638	0.0253301	2.89705	55.7712	162.349
NBR1	0.00125712	0.0253301	1.91273	305.51	585.479
PNPLA2	0.00125912	0.0253442	1.81074	485.633	877.939
CH17-360D5.3	0.00126341	0.0254045	0.0836107	38.7594	3.23472
TJP2	0.00126575	0.0254254	0.409303	266.304	108.92
FPGS	0.00126778	0.02544	0.50829	391.689	199.266
PCDHB6	0.00127598	0.0255765	80.2841	0	17.0159
ATN1	0.00127719	0.0255765	1.90494	677.057	1289.59
ODF2	0.00127851	0.0255768	0.45596	583.257	266.249
CEP164	0.00127983	0.0255771	0.541149	898.595	486.46
WSB1	0.0012854	0.0256155	1.61621	813.391	1315.89
RP11-58G13.1	0.00128569	0.0256155	75.0229	0	15.9141
RP11-536C12.1	0.00128569	0.0256155	75.0229	0	15.9141
RP11-448A19.1	0.00129234	0.0257219	2.03459	263.708	537.576
TOP2A	0.00130306	0.025909	0.654644	1210.09	792.192
RHOBTB3	0.00131044	0.0260291	1.67055	2847.27	4754.9
JMY	0.00132705	0.0263324	1.57098	515.243	809.646
ZNF516	0.00132863	0.0263335	2.56091	115.311	296.515
CHPF	0.00133087	0.0263335	2.18098	365.336	795.514
AFDN	0.00133115	0.0263335	1.46115	5872.69	8582.17
RP11-141B14.1	0.00133779	0.0264382	0.234575	67.8294	15.8389
ACP5	0.00134012	0.0264576	0.13807	50.8316	6.91693
KIAA1671-AS1	0.00135868	0.026797	0.172886	69.6529	11.9777
SLC12A7	0.00136112	0.0267983	0.563595	1107.31	624.174
RP11-691G17.1	0.00136149	0.0267983	0.00794819	20.5236	0
RAB3IL1	0.00136887	0.0269055	9.60997	6.05632	60.3432
TANC1	0.00136969	0.0269055	1.49119	1078.69	1609.08
IRF7	0.00137205	0.0269249	0.607057	584.155	354.728
MED28	0.00138345	0.0271214	1.80675	308.039	556.311
SF3B3	0.00138891	0.0272013	0.599503	1202.35	720.242
PGPEP1L	0.00139063	0.0272076	3.80784	17.8524	68.5207
MEF2C-AS1	0.00139319	0.0272084	23.4622	1.00939	25.8053
CTD-2210P24.1	0.00139345	0.0272084	0.0139096	22.8519	0.327117
SPATA2	0.00140046	0.0273181	0.41022	335.943	137.561
KCNK10	0.00142542	0.0277773	0.0070573	23.1209	0
RAP1GAP2	0.00142825	0.0278047	2.52885	154.084	390.819
RABGGTB	0.00143939	0.0279938	0.635036	1374.58	873.447
DRAM2	0.00144159	0.0280086	2.60763	49.8697	130.551
RP11-379F4.8	0.00144611	0.0280686	75.4528	0	16.0404
SYNE3	0.00144778	0.0280732	0.454556	392.764	178.181
DLC1	0.00145096	0.0280835	0.421786	236.267	99.5219
FSTL1	0.00145118	0.0280835	0.0339676	24.9111	0.809979
RPL13	0.00146088	0.0282432	3.05038	335.864	1024.34
RIMKLB	0.00147067	0.0284043	1.87987	242.437	456.757
SRP54	0.00147558	0.02845	1.89551	175.765	333.924
FAHD2B	0.00147669	0.02845	4.97797	20.9615	106.011
TUBGCP4	0.00147956	0.02845	1.86533	169.587	316.66
THUMPD3-AS1	0.00147956	0.02845	0.581787	1168.16	679.608
PRUNE1	0.0014803	0.02845	2.89013	34.5003	100.052
RP11-467K18.2	0.00148513	0.0284949	9.46401	6.05632	59.4232
ULBP1	0.00148555	0.0284949	2.89286	107.027	309.426
RP11-520H14.7	0.00149289	0.0285919	75.9166	0	16.1435
OSTM1	0.00149447	0.0285919	0.364242	314.591	114.326
AP002528.1	0.00149499	0.0285919	75.7934	0	16.1157
KLHL23	0.00150549	0.0287531	1.82105	192.682	351.497
RNU5A-1	0.00150776	0.0287531	20.6738	1.51408	33.5492
EPHB6	0.00150783	0.0287531	2.16037	117.242	253.887
TMPRSS4	0.00151381	0.0288391	0.565649	618.414	350.299
GLRX	0.00151708	0.0288732	1.79262	222.061	398.832
RPL15	0.00151864	0.0288747	2.87697	506.74	1456.58
RALGDS	0.0015233	0.0289353	0.502348	287.57	144.726
DNASE1	0.00152553	0.0289495	0.527537	534.231	281.8
HSPD1P11	0.00153664	0.0291322	1.77061	416.103	737.79
SMC2	0.00154022	0.0291659	0.560563	637.786	357.491
KRT8P29	0.0015414	0.0291659	0.10331	40.8186	4.13905
RPL34	0.00154453	0.0291687	3.56386	145.195	518.433
TTC39B	0.00154592	0.0291687	2.25868	76.4496	172.622
MYLK2	0.00154704	0.0291687	0.106846	47.1774	5.03993
RP11-181G12.8	0.00154887	0.0291687	42.8827	0.504693	24.3741
COG7	0.001549	0.0291687	2.0567	110.755	228.029
SPRED3	0.00155877	0.0293244	4.0866	20.4163	84.5604
KMT2E	0.00156709	0.0294526	1.644	826.665	1358.49
RP11-666O2.7	0.00157288	0.0295299	0.0128272	24.7898	0.327117
PTCH1	0.00157422	0.0295299	0.47324	470.478	222.292
KIAA0895L	0.00157867	0.0295402	0.4623	320.359	147.881
F2RL1	0.00157904	0.0295402	0.430028	504.702	216.671
MGAM	0.00157983	0.0295402	4.84262	18.7	89.1081
UGCG	0.00158463	0.0295402	0.372024	1000.26	371.806
RELT	0.0015882	0.0295402	0.418237	402.079	168.239
FAR1	0.00158899	0.0295402	1.81024	628.806	1139.82
HPGD	0.00158921	0.0295402	0.388392	189.123	73.6747
NIPAL4	0.0015896	0.0295402	72.2916	0	15.3508
BAG1	0.00159018	0.0295402	0.550016	437.486	240.32
RPL31	0.00159131	0.0295402	3.4928	466.486	1630.46
ITGB1	0.00159138	0.0295402	0.502407	5657.64	2842.06
USP46-DT	0.00159399	0.0295606	0.150676	55.0168	8.28159
AC058791.1	0.00159792	0.0296054	1.75989	504.739	889.158
CTD-3162L10.1	0.00159999	0.0296157	74.4367	0	15.7844
ANKRD36B	0.00160648	0.0297077	0.526017	482.861	254.246
MNX1	0.0016093	0.0297318	2.60296	57.5544	150.246
FLJ46284	0.00162281	0.0299531	16.8619	1.51408	27.5005
SH3PXD2A	0.0016281	0.0300224	3.43945	42.8514	148.706
USP28	0.00163	0.0300292	2.00888	213.691	430.612
C21orf91	0.00163167	0.0300317	0.354651	113.931	40.4058
GET4	0.00163582	0.0300796	0.215627	65.5415	14.2085
KISS1	0.00164455	0.0302118	76.2625	0	16.1486
SNRNP35	0.00165142	0.030262	3.26976	31.0413	100.527
EBF4	0.00165142	0.030262	2.4813	122.308	302.757
PDS5A	0.00165192	0.030262	1.48846	1030.99	1534.95
SERHL	0.00165609	0.0302769	17.061	1.51408	27.7923
MED12	0.00165634	0.0302769	1.70158	401.864	684.926
ZMYND8	0.00165737	0.0302769	0.645086	912.22	588.534
CLPTM1	0.00166528	0.0303648	0.429486	1260.59	541.043
PPM1L	0.00166529	0.0303648	2.35222	65.1582	153.619
RP11-10G15.5	0.00167126	0.0304452	0.125908	36.9428	4.63754
RASSF3	0.00167347	0.0304572	0.501773	458.353	229.5
EIF1	0.00168488	0.0306363	2.05355	434.715	892.763
SH3GLB1	0.00170791	0.0310172	1.89705	299.688	567.595
CASC15	0.001709	0.0310172	0.103751	45.5086	4.71282
PDS5B	0.00171469	0.0310917	0.637867	919.804	587.068
SLTM	0.0017196	0.0311518	2.09374	461.163	967.298
ALDH1A3	0.00172648	0.0312476	1.57327	501.69	788.979
TRIM14	0.00172883	0.0312612	0.587363	692.722	406.46
LRWD1	0.00173395	0.0313147	2.76615	99.4773	276.318
CCDC197	0.00173499	0.0313147	0.0120358	26.4181	0.244901
RP11-317B7.3	0.00173948	0.0313668	0.00701025	23.2757	0
NCR3LG1	0.00174391	0.0314177	0.472046	737.811	347.918
CLDND1	0.00174806	0.0314634	2.40417	179.653	430.812
TMOD2	0.00175454	0.0315486	2.19245	119.825	261.649
POLQ	0.00175601	0.0315486	0.600288	1192.3	716.26
FKTN	0.00176035	0.0315975	0.403311	211.125	85.0763
CUL4A	0.00177452	0.0318226	1.56097	619.019	966.822
LY6E	0.00177802	0.0318317	2.65932	121.777	323.904
ARMC10	0.00177828	0.0318317	1.97168	127.362	250.957
PRKACA	0.00178546	0.031931	2.57805	99.2346	256.305
ZNF791	0.00179159	0.0319964	1.99574	173.261	344.916
TASOR	0.00179239	0.0319964	0.609733	1111.53	677.124
ATP5F1D	0.00181905	0.0324427	2.90223	75.4807	219.215
CTD-2330K9.2	0.00182516	0.0325221	0.00659198	24.7493	0
PRIM2	0.00182864	0.0325544	0.448297	336.731	150.823
NAXE	0.00183883	0.0326711	1.90976	137.025	261.431
CIAO2B	0.0018397	0.0326711	14.0991	2.52347	37.5515
ZDHHC12	0.00184048	0.0326711	0.401025	222.302	88.8818
CNFN	0.00184187	0.0326711	52.1736	0.504693	29.577
PRDX2P1	0.00186214	0.0329822	0.0743297	56.3287	4.19525
ZBTB47	0.00186278	0.0329822	0.388639	387.427	150.306
CTC-338M12.1	0.00186889	0.0330605	69.5014	0	14.758
CPEB1	0.00187666	0.0331441	0.393533	159.87	62.8664
TRPS1	0.00187788	0.0331441	2.30268	76.2878	174.945
ITGA6	0.0018787	0.0331441	0.525122	2446.64	1284.27
RPL34P19	0.00188439	0.0331856	0.0261104	22.2329	0.572018
SPTBN2	0.00188445	0.0331856	0.571036	2009.62	1147.07
RP1-168L15.7	0.00188959	0.0332191	76.2413	0	16.1719
EPHA2	0.00189052	0.0332191	0.576761	2272.67	1310.01
ZMYND11	0.00189144	0.0332191	1.81469	356.166	646.182
PDE2A	0.00189402	0.0332345	73.5927	0	15.6537
TSPOAP1-AS1	0.00189716	0.0332375	0.481013	272.724	131.232
TSTD1	0.00189878	0.0332375	5.67289	19.6426	113.19
PCDHB12	0.00189929	0.0332375	3.234	32.0577	104.432
TRIM2	0.00190667	0.0333218	1.85074	303.491	562.76
SDC3	0.00190751	0.0333218	1.93679	291.962	564.273
AC091729.7	0.00192789	0.0335999	0.105703	31.1222	3.32388
PSMD10	0.00192887	0.0335999	9.32929	9.08448	86.8289
RGS16	0.00193062	0.0335999	0.157398	75.5	11.8781
LAP3	0.00193097	0.0335999	0.474758	372.599	177.203
SERPINH1	0.00193201	0.0335999	0.423412	883.171	373.503
IGF2BP3	0.00193949	0.0336999	0.545967	631.677	345.248
GOLGA8B	0.00194781	0.0338144	2.90528	235.185	685.172
MYBL1	0.00195172	0.0338352	0.433167	210.042	90.8394
RARRES2	0.00195246	0.0338352	2.63394	81.6777	214.04
RHOB	0.00195578	0.0338627	0.357796	354.548	126.606
RRN3P2	0.00195772	0.0338663	0.17421	51.5719	8.9549
RP11-250B2.4	0.00195978	0.033872	71.6539	0	15.2374
MTND6P5	0.00197412	0.0340757	0.103592	33.8338	3.48656
RRAS	0.00197505	0.0340757	3.72146	27.1251	100.701
GUF1	0.00198234	0.0341593	2.48784	170.275	425.157
LPIN1	0.0019836	0.0341593	0.611835	743.839	455.493
LMBR1L	0.00198758	0.0341593	0.432727	441.139	190.717
MXRA8	0.00198987	0.0341593	0.273696	111.778	30.6593
BRAF	0.0019912	0.0341593	1.62758	864.816	1408.97
ARF4	0.00199145	0.0341593	2.30265	130.081	299.501
RP11-811I7.2	0.00199212	0.0341593	0.339959	128.412	43.5958
GNAS	0.00199628	0.0341828	1.96585	1432.3	2815.89
FAM120B	0.00199698	0.0341828	1.5797	564.736	893.071
PNPT1	0.00200541	0.0342971	0.621674	750.714	466.632
PIAS3	0.00201267	0.0343911	1.82531	192.325	350.982
LINC01852	0.00202446	0.0345396	72.5927	0	15.3879
RP11-739N20.3	0.00202489	0.0345396	0.0680048	54.3099	3.64925
ADARB1	0.00203122	0.034588	0.591435	711.848	420.986
DGAT2L6	0.00203302	0.034588	71.4001	0	15.1371
KLHL12	0.00203303	0.034588	2.32528	89.6121	209.082
RPL29P12	0.00203645	0.034616	0.0480277	38.3286	1.87355
FAM86FP	0.00206035	0.034992	73.0162	0	15.4694
THAP10	0.00207098	0.0351209	10.9911	4.54224	51.9165
RPS2P5	0.00207153	0.0351209	3.62834	55.8117	203.324
SNORD15B	0.00207832	0.0351919	0.296497	388.73	115.565
SLC37A3	0.00207932	0.0351919	1.71754	298.047	512.663
PRICKLE2	0.00208548	0.0352657	0.310835	187.559	58.3094
ILF2	0.00210032	0.0354736	2.41405	127.874	309.068
OCIAD1	0.0021014	0.0354736	1.79655	213.946	384.668
COMETT	0.00210751	0.035546	69.1651	0	14.6983
LINC01565	0.00211247	0.035599	72.1669	0	15.3085
RP11-648K4.2	0.00211902	0.0356786	73.4373	0	15.5499
FAM199X	0.00212534	0.0357543	1.90301	193.725	368.649
CYTH4	0.0021287	0.0357662	0.193344	50.6768	9.81414
PRPH2	0.0021297	0.0357662	0.17183	58.2402	10.0608
DYNC1H1	0.00213697	0.0358304	0.673502	11107	7480.55
AGFG2	0.00213719	0.0358304	0.450457	237.552	107.149
CYP4V2	0.00215049	0.0359958	1.77845	186.935	332.741
NRBP1	0.00215073	0.0359958	0.496872	595.39	295.349
SMC1A	0.00215746	0.0360242	0.610915	1816.52	1109.48
RPS6KA3	0.00215776	0.0360242	1.80589	459.849	831.143
RPS29P16	0.00215843	0.0360242	22.0999	1.00939	24.1923
RPL6P12	0.00215979	0.0360242	0.171255	102.537	17.4727
PLEKHA7	0.00217655	0.0362728	0.517103	2170.64	1122.89
TEX19	0.00218024	0.0363033	5.03937	44.6416	226.638
PIM1	0.00218301	0.0363185	0.422037	577.907	243.409
GALNT13	0.00218576	0.0363334	2.09579	108.783	228.784
RP11-496B10.3	0.00218999	0.0363728	0.0450817	25.6444	1.1371
GCKR	0.00219552	0.0364179	0.085256	30.7318	2.60825
RP11-147L13.15	0.00219963	0.0364179	22.1287	1.00939	24.22
RP11-178H8.7	0.00220146	0.0364179	0.290887	128.236	37.2249
NDUFS2	0.00220196	0.0364179	1.89753	198.045	376.724
RLBP1	0.00220201	0.0364179	3.30623	129.386	425.982
C4B	0.00222812	0.0368143	22.6975	1.00939	24.8042
PHACTR2	0.00222974	0.0368143	2.17732	121.151	263.415
ZCWPW2	0.00223369	0.0368483	67.5692	0	14.3573
CACNA1C	0.00224115	0.0369402	3.11292	25.3015	78.6276
RRM2	0.00226094	0.0372351	0.505153	635.219	321.147
PARP11-AS1	0.00227078	0.0373657	69.4401	0	14.7295
PFN1P8	0.00227823	0.0374065	66.8952	0	14.2068
PCDHGA6	0.00228135	0.0374065	9.01722	6.56101	61.1532
VIPR1-AS1	0.00228472	0.0374065	39.1335	0.504693	22.2435
DHCR7	0.00228536	0.0374065	0.549333	487.208	267.435
UBE2FP1	0.00228657	0.0374065	0.126055	57.7689	7.31587
AC003958.2	0.00228716	0.0374065	39.4724	0.504693	22.427
BCKDHB	0.00228746	0.0374065	2.02551	106.529	216.3
CCDC150	0.00228855	0.0374065	0.502914	360.077	181.462
SMAD9	0.00229386	0.0374619	8.68903	10.0939	89.7685
ABRACL	0.00231978	0.0378537	13.9477	3.02816	44.2301
ADIPOR2	0.00232307	0.0378654	0.406887	1387.49	564.141
EIF2AK1	0.00232437	0.0378654	2.14766	248.393	534.673
FGD2	0.00233535	0.0380126	0.164645	41.2494	6.8035
RP11-2E11.9	0.00234614	0.0381565	9.63182	4.54224	45.6414
H2AC13	0.00234921	0.0381746	9.96279	8.07509	82.4939
AC007405.6	0.0023538	0.0382176	17.439	1.51408	28.2956
KIAA0319	0.00236027	0.0382609	0.335627	100.889	33.8264
STING1	0.00236039	0.0382609	2.01548	181.633	367.289
IQGAP2	0.00236416	0.0382904	0.162268	119.484	19.4795
HEPHL1	0.00237009	0.0383547	0.458352	198.496	90.9903
MIER2	0.00237932	0.0384722	0.475393	460.655	218.655
SPEG	0.00238415	0.0385185	0.284037	86.0722	24.4771
CBLL1	0.00238665	0.038527	2.73773	93.2662	256.605
PKN1	0.00239349	0.0386056	1.8692	455.926	852.569
THRAP3P1	0.00239817	0.0386492	0.159891	38.1474	6.08787
SLC19A2	0.00240132	0.0386681	0.421614	325.62	136.961
HOTAIRM1	0.00240462	0.0386894	2.42395	62.6752	152.248
FAM169A	0.00241714	0.0388589	2.54058	64.3774	163.045
MYO15A	0.00242119	0.0388707	2.6681	88.8383	237.961
TTC12	0.00242396	0.0388707	1.89413	159.501	302.754
DUXAP8	0.00242622	0.0388707	2.52875	53.5573	136.06
GANC	0.0024265	0.0388707	2.54504	57.5948	147.452
MIR503HG	0.00242989	0.0388707	0.283475	78.8113	22.2677
GNRHR	0.00243032	0.0388707	5.05046	8.65364	43.6156
STRCP1	0.00243178	0.0388707	39.092	0.504693	22.1942
SLC3A2	0.00244218	0.0390051	0.658136	1214.83	799.832
RASA2	0.00244543	0.0390126	0.537674	716.575	385.028
MRPL50	0.00244664	0.0390126	0.301701	187.748	56.5742
ATF4	0.00245107	0.0390515	2.75942	293.937	812.49
ZNF596	0.00246266	0.0392041	3.58511	19.5213	70.4719
EIF2AK2	0.00247188	0.039319	0.604661	1780.72	1076.42
LINC01589	0.0024745	0.0393271	65.6991	0	13.9549
C2CD2	0.00247641	0.0393271	1.70317	361.455	615.894
RP11-385F5.5	0.00248164	0.0393782	71.248	0	15.117
RAB23	0.00248758	0.0394404	6.58416	13.7815	92.5426
RP11-210M15.1	0.0024901	0.0394485	0.197384	62.0421	12.1966
CCNO	0.00249573	0.0395057	8.18751	16.1502	134.257
WASL-DT	0.00250084	0.0395205	40.02	0.504693	22.658
SEPTIN9	0.00250471	0.0395205	1.55522	722.177	1123.64
MTCO2P19	0.00250572	0.0395205	69.0829	0	14.6931
CPNE2	0.00250584	0.0395205	2.00496	132.066	265.229
PTMAP4	0.00250677	0.0395205	12.2795	3.53285	45.3128
SBK1	0.00251073	0.039551	1.90612	148.976	283.519
KRTCAP3	0.00252645	0.0397668	3.13434	60.2326	189.243
EDAR	0.00253323	0.0397852	0.18566	65.6084	12.1706
RP11-152L20.3	0.00253352	0.0397852	0.00638071	25.5635	0
SPATA24	0.00253373	0.0397852	8.21481	4.69699	39.8539
LINC00494	0.00254126	0.0398715	66.8051	0	14.2016
RP11-369K16.1	0.00255503	0.0400414	67.1132	0	14.2699
BCL2L10	0.00255618	0.0400414	65.7018	0	13.9393
ACTA2-AS1	0.0025711	0.0402151	0.0929278	72.8147	6.80525
HOXD3	0.00257138	0.0402151	11.3002	3.02816	35.9916
ENTPD6	0.00257375	0.0402199	0.571847	580.879	332.245
EDC4	0.00258926	0.0404071	2.3705	146.595	348.757
TMEM87A	0.00258985	0.0404071	2.30422	140.229	324.408
CH17-373J23.1	0.00261048	0.0406465	0.0865468	41.1615	3.56184
NFKBIZ	0.00261309	0.0406465	1.79073	499.606	896.183
PCDH7	0.00261326	0.0406465	8.23726	10.0939	85.1179
LNCOC1	0.00261351	0.0406465	21.3026	1.00939	23.3684
RP11-314N13.3	0.00261919	0.0407025	23.4225	1.00939	25.634
KRT32	0.00262212	0.0407102	9.29203	5.04693	48.7429
SAMD4B	0.00262422	0.0407102	1.85385	587.078	1089.32
HDAC2-AS2	0.00262593	0.0407102	3.75093	36.5261	138.478
DYRK3	0.00263085	0.0407542	2.30736	59.8422	138.353
MT-RNR2	0.00263397	0.0407703	0.397309	115273	45798.6
HSD17B3	0.00264109	0.0408482	0.0355462	23.8613	0.81692
RPS2	0.00264337	0.0408512	2.78941	918.739	2562.33
BTBD19	0.00265009	0.0409226	0.362897	178.913	64.8638
TAB2	0.00265359	0.0409443	1.76894	596.706	1055.84
CRABP2	0.00266826	0.0411115	10.7342	3.53285	39.7487
MFSD1	0.00266862	0.0411115	0.369898	263.181	97.1937
RP11-65L3.2	0.00267381	0.041159	65.1505	0	13.8165
SPTLC1	0.00268375	0.0412409	0.597284	801.344	478.357
ETS1	0.00268486	0.0412409	0.43291	149.212	64.6855
TDRP	0.00268545	0.0412409	0.00977696	16.6478	0
RP11-486B10.4	0.00269202	0.0413092	0.198353	55.2929	10.9721
VPS18	0.00270154	0.0414229	2.54161	56.2759	143.833
RP11-616M17.1	0.00270819	0.0414621	65.548	0	13.9057
MAP2	0.0027092	0.0414621	2.15113	182.488	393.601
TIAL1	0.00271114	0.0414621	1.6335	720.725	1178.72
RP5-858L17.1	0.00271257	0.0414621	8.12374	4.19229	35.2691
GAREM1	0.00271884	0.0415254	0.521667	363.708	189.386
REEP2	0.00272218	0.0415441	2.24404	73.65	164.579
UBR4	0.0027273	0.0415897	0.70916	10523.1	7462.8
HELLPAR	0.00273247	0.0416362	0.476821	549.126	262.241
TRDMT1	0.00273819	0.0416908	2.42473	106.617	259.847
KMT5C	0.00274356	0.0417401	0.411092	380.018	155.89
SPC25	0.00274967	0.0418006	0.408306	152.421	62.0633
RP11-115D10.1	0.00275682	0.0418604	41.0883	0.504693	23.2977
SERPINB6	0.0027585	0.0418604	1.83937	452.65	834.121
ZNF532	0.00276112	0.0418604	0.464589	251.998	117.054
ZNF267	0.00276216	0.0418604	0.52737	432.425	227.829
RAB11FIP5	0.00276764	0.0419029	2.29866	169.259	390.211
LRP1	0.00276926	0.0419029	1.58859	1441.74	2290.24
PRDM15	0.00277333	0.0419322	0.518451	412.813	214.467
ZNF331	0.00277625	0.0419439	0.00433535	37.5882	0
QPCT	0.00280125	0.0422889	0.0085839	19.0095	0
OGT	0.00281033	0.0423933	1.46302	3257.64	4767.37
SF3B1	0.00281881	0.0424814	1.50441	2734.31	4114.59
FOXP1-IT1	0.00282051	0.0424814	10.9199	3.53285	40.3489
NAAA	0.00282707	0.0425474	2.59887	43.8538	114.248
LRRC4B	0.00282949	0.0425511	11.7351	3.02816	37.3557
GATAD1	0.00284204	0.0427071	2.2912	130.835	300.946
HMGA2-AS1	0.00284948	0.0427859	0.53904	695.771	375.37
SLC26A4	0.00285634	0.042856	65.2101	0	13.8148
SPTBN4	0.00286406	0.042939	2.46667	67.0626	165.912
UBAP2	0.00287971	0.0431405	0.685598	1892.25	1297.38
MCL1	0.00289025	0.0432652	0.470659	2686.43	1263.91
ACAA1	0.00289515	0.0432865	0.540207	267.301	144.485
URM1	0.00289609	0.0432865	0.4241	283.638	120.105
MRPL54	0.00290402	0.0433719	65.5181	0	13.9133
DNAH2	0.00291331	0.0434775	0.442042	154.03	68.1755
SMAD4	0.0029195	0.0435319	1.53481	925.855	1422.04
MIR4653	0.00292199	0.0435319	0.0665117	38.4833	2.51909
SERTAD3-AS1	0.00292364	0.0435319	0.130229	38.6855	5.04687
GRK3	0.00292928	0.0435827	1.81621	147.967	268.436
ATG13	0.00293224	0.0435937	1.93527	232.512	450.92
PRDM5	0.00294834	0.0437997	2.38686	85.0364	204.091
KCTD9	0.00295695	0.0438732	0.609404	617.289	376.115
SAP18	0.00295777	0.0438732	3.4882	51.8146	181.61
PLXNC1	0.00296563	0.0439565	0.497571	250.27	124.79
DAB2IP	0.00297101	0.043972	0.601067	705.373	423.572
TRPM2	0.00297117	0.043972	0.477725	186.814	89.1608
AC100830.5	0.00297957	0.0440629	63.9223	0	13.5734
LPAR6	0.00298346	0.0440871	0.383056	186.914	71.5369
COQ7	0.00298653	0.0440992	3.71684	19.5951	72.1106
ZNF747	0.00299096	0.0441313	63.708	0	13.5248
HERC2	0.00299645	0.044179	1.61094	1059.1	1705.8
CCDC97	0.00300166	0.0442225	1.82866	148.007	270.387
DOK3	0.00302684	0.0445598	0.209901	91.4216	19.1569
BVES-AS1	0.00303088	0.0445858	70.4587	0	14.9942
UBA5	0.00304446	0.0447519	1.70773	226.549	386.669
NCLN	0.00305875	0.0449283	0.566671	866.173	490.508
MACF1	0.00307693	0.0451443	0.713984	6065.9	4331.11
SMC5-DT	0.00307827	0.0451443	0.318476	127.888	40.8609
PPFIBP1	0.00308038	0.0451443	1.49041	1297.01	1934.15
ZNF732	0.00309052	0.045259	20.878	1.00939	22.8485
MT-TT	0.00309777	0.0453312	85.9145	0	18.2278
ADAMTS9	0.00310019	0.0453328	0.133884	38.8069	5.2727
SCLT1	0.00310942	0.0454337	0.541495	333.185	180.375
STRADA	0.00311445	0.0454733	2.85847	95.6016	274.788
RNF122	0.00312656	0.0456161	0.331463	105.351	34.9531
IL5	0.00312948	0.0456247	63.5855	0	13.4981
FRMD8	0.00313329	0.0456462	0.510149	553.692	282.247
CREB3L2	0.00314263	0.0457482	1.77601	604.619	1074.09
SGMS2	0.00314932	0.0458001	0.430545	392.09	168.439
RP3-460G2.1	0.00315172	0.0458001	62.7259	0	13.3215
HBEGF	0.00315718	0.0458001	0.31859	119.199	37.7975
RP11-63G10.3	0.00315778	0.0458001	62.4226	0	13.2376
VSIR	0.00315935	0.0458001	3.0415	29.7294	91.1287
SPTSSB	0.00316024	0.0458001	63.6163	0	13.5196
RXFP3	0.00316546	0.0458116	0.00449311	36.2693	0
LBR	0.00316572	0.0458116	0.545648	881.303	480.268
TNFRSF13C	0.00318223	0.0459963	2.58723	44.4323	114.743
ASNS	0.00318318	0.0459963	2.27647	71.2549	162.952
MED27	0.00319527	0.0461369	0.475195	172.299	81.7998
USO1	0.00321288	0.0463569	1.66518	367.229	611.701
DGKH	0.00322157	0.046448	2.33422	421.718	986.121
TTYH3	0.00322607	0.0464487	0.559969	893.685	499.866
UAP1L1	0.00322636	0.0464487	0.478125	380.403	181.657
ZDHHC2	0.00323553	0.0465465	1.73853	290.207	505.221
TBC1D16	0.00325198	0.0467487	2.39933	431.731	1037.4
BRCA1	0.0032633	0.0468416	0.594353	764.804	454.541
MFSD4B	0.00326409	0.0468416	1.66687	445.361	743.251
CECR2	0.00326765	0.0468416	0.149919	40.0044	5.93038
SLC44A3	0.00326802	0.0468416	12.7865	2.01877	27.5075
RBPMS	0.00328301	0.047022	0.481633	381.291	183.717
PLEC	0.00328713	0.0470301	0.603818	9759.46	5892.47
RPS16	0.00328838	0.0470301	2.6216	488.642	1280.83
RP11-566D24.2	0.00331183	0.0473309	61.8691	0	13.1293
USP37	0.0033173	0.0473745	0.592797	531.741	314.906
PCDHB10	0.00334987	0.0478047	8.82069	6.05632	55.2558
POLR1E	0.00336085	0.0479264	0.497705	249.482	124.147
ECM2	0.00338396	0.0481869	0.387344	129.119	50.1162
NDEL1	0.00338404	0.0481869	0.584888	653.85	382.906
HK1	0.0033952	0.0483106	1.6085	421.405	677.679
GTF3C4	0.00340198	0.048372	0.536782	765.233	410.173
TET2-AS1	0.0034109	0.0484296	0.188286	91.9861	17.2348
NLRC5	0.00341335	0.0484296	0.564396	1610.94	909.602
PRRC2B	0.00341346	0.0484296	0.625019	4184.93	2615.78
GPAA1	0.00342971	0.0486026	0.496466	240.754	119.344
EMX1	0.00343063	0.0486026	63.1574	0	13.4176
AC003005.2	0.00343788	0.0486701	62.6048	0	13.3094
NME3	0.00344577	0.0487295	2.65414	33.9551	90.0027
LARS1	0.00344841	0.0487295	1.60662	953.97	1534.17
SLC38A5	0.00344955	0.0487295	0.494859	668.912	330.7
ESPL1	0.00346067	0.0488393	0.569523	774.873	441.233
RPS27L	0.00346231	0.0488393	2.67153	38.2617	101.792
LINC01833	0.00346702	0.0488705	4.28394	21.6209	93.9509
CLEC20A	0.00347282	0.048917	0.0165541	19.2047	0.244901
LIPH	0.00347935	0.0489738	0.391353	147.683	57.7599
TPM4	0.00349214	0.0491184	1.79223	840.494	1505.9
USP45	0.00349556	0.0491312	1.65588	389.597	646.103
CEP295	0.00349971	0.0491542	0.609178	687.334	419.178
RAB10	0.00350779	0.0492324	2.08971	243.561	509.47
SKAP2	0.00351181	0.0492534	1.92413	334.849	645.223
TMEM92	0.00351548	0.0492585	11.6471	2.52347	31.0891
CTSA	0.00351925	0.0492585	0.499782	682.525	340.753
Y_RNA	0.00351972	0.0492585	0.259868	68.9935	17.9736
SEC24B	0.00353564	0.0494458	1.69585	402.51	682.95
LRIG3	0.00354319	0.049516	0.592004	519.078	307.483
RP11-157K17.7	0.00355122	0.0495889	0.196153	42.1041	8.27465
TMEM248	0.00355578	0.0495889	1.75967	228.689	402.373
EEF1B2	0.00356008	0.0495889	3.06495	139.684	428.973
TTC14	0.0035627	0.0495889	1.67758	335.192	563.384
USP22	0.0035633	0.0495889	1.6089	592.297	952.24
PLCD3	0.00356465	0.0495889	2.40724	146.676	354.423
NGEF	0.00356614	0.0495889	0.35731	95.2305	33.9311
ARPIN	0.0035729	0.0496476	1.92688	115.135	221.344
ERP44	0.00357552	0.0496487	0.470014	574.853	269.962
RP11-302L19.4	0.00358181	0.0497008	60.9202	0	12.9174
PART1	0.00359162	0.0498016	0.134842	36.1286	4.93864
FAM184B	0.0035994	0.0498741	3.03945	36.0073	108.595
CYP4F12	0.00361805	0.050097	2.50303	148.58	373.4
AC000111.6	0.00363188	0.050253	0.0245588	22.0781	0.489802
RPL23AP15	0.00363523	0.0502638	0.0485522	36.8549	1.79827
TPTE2P1	0.00364041	0.0502999	8.61894	5.55163	49.6202
TRIM26	0.00365156	0.0503758	0.591249	387.84	229.342
PRB1	0.00365219	0.0503758	0.299183	108.265	32.391
UHRF1	0.00365363	0.0503758	0.570679	697.541	397.68
MAGEB17	0.0036654	0.0505024	0.353919	103.575	36.581
RARS1	0.00367182	0.0505554	0.545913	914.29	499.054
A4GALT	0.00368226	0.0506317	0.457709	215.917	98.8956
KIAA1143	0.00368843	0.0506317	9.24583	5.55163	53.0935
RP11-567M16.6	0.00368849	0.0506317	62.173	0	13.1675
RBL2	0.00368875	0.0506317	2.19302	247.627	544.481
RPL27	0.00369145	0.0506317	3.52687	305.294	1076.83
LAMC2	0.0036929	0.0506317	0.545707	652.02	355.731
PFKFB3	0.00370092	0.0507063	1.67373	379.47	635.95
SNX22	0.00370895	0.0507467	11.0718	3.02816	35.2303
RP1-272L16.1	0.00370906	0.0507467	0.0272425	22.6567	0.647294
RP11-794P6.2	0.00372725	0.0509428	0.00984418	16.567	0
BMPR2	0.0037286	0.0509428	1.84887	545.623	1007.75
LAMA4	0.00373785	0.0510336	0.123627	31.7816	3.97811
AC004967.7	0.00374748	0.0511294	60.2727	0	12.804
SCRN1	0.00376658	0.051354	2.13523	355.881	758.38
RPS14P5	0.00377694	0.0514594	0.102765	32.6697	3.39915
CHST7	0.00379756	0.0517044	59.5991	0	12.6534
SPATA31E1	0.00380274	0.051739	0.102213	45.0443	4.56921
AC016894.1	0.00380955	0.0517695	72.6424	0	15.4591
MAPKAP1	0.00381128	0.0517695	0.614345	507.867	311.963
ATP2A2	0.00381292	0.0517695	0.522085	5232.55	2731.2
KCTD12	0.00381592	0.0517742	7.66507	15.6455	121.788
RP1-100J12.2	0.0038303	0.0519124	0.257306	80.3728	20.8372
FXR2	0.00383141	0.0519124	0.487275	451.266	219.482
CBL	0.00383948	0.0519857	1.51171	746.401	1127.82
C2orf88	0.00384566	0.0520334	2.88375	45.9939	133.788
CTC-277H1.6	0.0038578	0.0521616	60.7644	0	12.9139
PCDHB11	0.00386649	0.0522027	3.30182	20.0259	66.6395
DPM3	0.00387053	0.0522027	13.6088	2.01877	29.1774
ANKRD18B	0.00387264	0.0522027	0.570359	499.18	285.112
RAB1A	0.0038729	0.0522027	0.480357	793.601	380.945
DPY19L2P5	0.00387598	0.0522027	0.00475251	34.291	0
LRRC8A	0.00387685	0.0522027	0.501419	643.375	322.211
RP11-243J16.8	0.00388416	0.0522652	0.00975509	16.7217	0
SAP30L	0.00389095	0.0522893	2.4248	77.7017	189.394
GNG7	0.0038913	0.0522893	5.08546	25.6989	132.355
RP11-499P9.1	0.003901	0.0523174	34.7204	0.504693	19.7244
NBEA	0.00390319	0.0523174	1.58377	487.782	773.565
SLC5A12	0.00390343	0.0523174	59.2933	0	12.5851
SCP2	0.00390408	0.0523174	2.8767	58.0661	168.245
GK3P	0.00391118	0.0523766	11.2592	2.52347	30.0689
Y_RNA	0.00391652	0.0524122	0.160215	35.274	5.68029
OR9A4	0.00393091	0.0525688	64.8743	0	13.7708
RNF213	0.00393945	0.0526029	0.651379	12075.1	7866
BAIAP2-DT	0.00394101	0.0526029	3.68391	29.3056	109.077
BCAR3	0.00394486	0.0526029	0.465558	154.104	71.8057
POLH	0.00394914	0.0526029	0.526226	320.985	168.715
DLD	0.00395021	0.0526029	1.65967	358.635	594.548
AC092839.4	0.00395102	0.0526029	60.9191	0	12.9476
ANKRD20A18P	0.00395228	0.0526029	0.145586	39.0355	5.61715
TSPOAP1	0.00399529	0.053114	2.75466	54.8023	151.805
SHANK3	0.0039961	0.053114	2.0179	229.908	464.457
RTEL1	0.00400509	0.0531972	0.321165	131.776	42.1558
ARHGEF35-AS1	0.00401473	0.0532891	7.70187	10.0939	79.5482
MLF2	0.00402058	0.0533306	2.05896	225.325	464.507
CTA-221G9.10	0.00403206	0.0534467	0.098112	44.304	4.31736
ZNF33B	0.00406007	0.0537815	1.74015	208.085	362.589
IRX2	0.00406393	0.0537962	0.179172	68.6699	12.258
RBM42	0.00409399	0.0541214	2.46859	73.6237	182.487
BHLHE41	0.00409504	0.0541214	23.3153	11.1033	261.283
ROR2	0.00409881	0.0541214	59.326	0	12.5764
ESRRAP2	0.00409956	0.0541214	0.0361563	24.4803	0.885254
NIPA1	0.00410524	0.0541599	2.47695	79.1753	196.981
CDH23	0.00411076	0.0541961	2.07254	110.162	227.475
RP13-580B18.4	0.00411564	0.0542239	0.0144846	21.9568	0.327117
Y_RNA	0.00413504	0.054438	58.8315	0	12.4977
RP4-768P8.2	0.00413745	0.054438	15.3679	1.51408	24.8986
CXXC5	0.00417485	0.0548931	0.520963	312.493	162.433
RP11-28B23.1	0.00417881	0.0549083	0.114453	27.825	3.17333
DDX27	0.00418303	0.0549268	0.566226	380.827	215.403
MTND6P32	0.0041952	0.0550209	60.5213	0	12.8584
LINC00243	0.00419582	0.0550209	59.5685	0	12.6621
P2RY13	0.00421078	0.0551801	67.648	0	14.3955
USP8	0.00421848	0.055244	1.68241	288.087	484.055
ZBTB25	0.00422722	0.0553214	1.53554	383.795	589.162
FGFR1	0.0042338	0.0553538	0.186468	43.5777	8.09634
RPS26P28	0.00423598	0.0553538	0.162185	37.138	6.08268
PAXX	0.00423818	0.0553538	0.485643	209.854	101.876
MSANTD2	0.00424853	0.055452	1.74824	172.306	301.511
HTR7	0.00425927	0.0555551	0.153734	44.7348	6.88572
C6orf223	0.00426473	0.0555892	0.468365	220.036	103.071
GAS1RR	0.00427105	0.0556027	59.0497	0	12.515
CCDC33	0.00427145	0.0556027	2.61048	116.751	306.078
CCDC190	0.00429451	0.0558657	0.0624812	23.5113	1.46421
ZNF777	0.00430514	0.0559669	2.94194	28.72	85.0935
SULT1C2	0.00432411	0.056124	0.238663	66.5843	15.9246
TEX14	0.00432676	0.056124	0.273407	67.1295	18.3545
BRAT1	0.00432788	0.056124	0.48543	334.445	162.311
RP11-148O21.2	0.00432871	0.056124	9.4613	4.54224	44.6698
UFM1	0.00433972	0.0562295	2.25153	87.3102	196.101
ANXA2	0.00434914	0.0563143	1.4903	2218.05	3304.54
MIR1915HG	0.00435766	0.0563872	58.0361	0	12.3194
LINC00476	0.00437007	0.0565105	0.302938	95.1426	28.8583
BPNT2	0.00440903	0.0569766	1.86887	275.174	514.106
GPX1	0.00441505	0.0570163	2.93283	102.363	299.568
SLC7A6	0.00441793	0.0570163	0.443866	374.117	165.75
RP11-867O8.9	0.00442419	0.0570595	0.192889	45.2061	8.7662
NAGK	0.00442952	0.0570906	0.543385	360.924	196.514
CPNE3	0.00444738	0.0572831	2.74569	109.612	302.215
FASTKD1	0.0044579	0.0573808	2.1834	135.687	297.499
BMS1P22	0.00446842	0.0574784	16.8509	1.16414	19.4025
H1-2	0.00447178	0.0574839	3.05545	82.782	253.484
MTX3	0.00451151	0.0579565	2.07307	128.735	267.863
ZNF664	0.00451816	0.0580038	2.01312	361.8	729.466
EIF4B	0.00452253	0.0580218	1.90459	836.57	1592.89
C1orf198	0.00452693	0.0580249	2.40594	83.1179	199.189
CDH3	0.00453073	0.0580249	1.99082	232.048	462.959
SERPINE2	0.00453166	0.0580249	1.83099	155.261	283.791
KCTD15	0.00454655	0.0581775	64.1311	0	13.5664
SOCS2	0.00455444	0.0582403	60.056	0	12.7252
ZNF621	0.00457469	0.058461	1.91108	164.493	314.038
CTD-2644I21.1	0.00458029	0.0584944	0.0536756	22.3472	1.21237
PAPOLA	0.00459429	0.0585876	1.5358	1329.69	2043.2
DUSP12	0.00459656	0.0585876	4.31266	17.0787	74.6584
PRRT4	0.00459657	0.0585876	9.49115	4.03755	39.9378
LINC02603	0.00459964	0.0585885	0.271408	64.0275	17.317
OSBPL6	0.00462798	0.0588616	3.52641	37.0308	131.89
MLH3	0.00462871	0.0588616	1.83983	387.371	714.193
RP1-118J21.25	0.00463223	0.0588616	57.4546	0	12.1896
POC5	0.00463311	0.0588616	0.427325	188.307	80.2534
OR2A7	0.00463615	0.058862	3.1957	32.3197	102.152
ZNF865	0.00465005	0.0590002	2.39915	61.9419	149.283
ZNF607	0.00465614	0.0590392	2.12079	75.7901	160.996
ATRIP	0.00466501	0.0590983	0.489503	179.641	88.0841
RP11-504P24.9	0.00466685	0.0590983	10.4301	3.02816	33.2249
MAN1B1	0.00468204	0.0592524	0.586583	597.203	350.365
CDKN1A	0.00468952	0.0593086	0.463538	426.543	197.339
SMIM8	0.00469746	0.0593344	2.28268	60.9993	138.604
ZFP14	0.00469763	0.0593344	3.42383	45.4154	156.875
GUSBP17	0.00470828	0.0593939	59.7176	0	12.6499
RAD21L1	0.00470889	0.0593939	58.2816	0	12.3894
WARS1	0.00471236	0.0593939	1.66374	445.554	740.407
RPS4X	0.00471448	0.0593939	2.60925	588.738	1536.2
GNRH2	0.00473346	0.0595946	0.0986257	30.308	3.01758
ATXN7L3	0.00474849	0.0597455	0.437345	615.455	268.759
RP11-203J24.8	0.00475612	0.0597769	0.277933	97.3636	26.9573
FAM220A	0.00475869	0.0597769	9.23883	4.54224	43.585
HDAC10	0.00476015	0.0597769	6.25712	12.2674	78.3622
DCAKD	0.00476639	0.0598168	1.98051	97.2897	192.994
MEGF8	0.0047799	0.0599479	1.72117	840.898	1446.74
CRYBB2P1	0.00479374	0.0600829	2.60216	132.551	346.369
MKLN1	0.00479886	0.0601087	1.52947	1033.63	1579.77
AC005534.6	0.00480687	0.0601705	58.9887	0	12.5313
STAT2	0.00481292	0.0602076	0.579932	1416.18	821.72
CATSPER4	0.00481823	0.0602187	0.0657458	21.5734	1.382
AC006159.5	0.00482168	0.0602187	57.3015	0	12.1549
DCP1A	0.0048253	0.0602187	1.74523	310.207	542.484
NCAPD2	0.00482611	0.0602187	0.649859	1315.96	854.497
NR1D2	0.00483244	0.0602592	0.504032	290.026	146.429
UNC5B-AS1	0.00483585	0.0602633	0.224422	67.1629	14.9449
JDP2	0.00484241	0.0603067	1.90257	109.591	208.509
RPL6P27	0.00485838	0.0604596	3.67798	50.9195	187.778
ITPR2	0.00486087	0.0604596	1.9784	125.841	248.4
RP11-24H1.1	0.00486751	0.0604993	0.0100602	16.217	0
SLC34A1	0.00487025	0.0604993	0.0969323	23.6731	2.27419
GTPBP2	0.00488824	0.0606843	0.586649	1075.66	630.653
RP1-102E24.8	0.00489399	0.060693	0.307815	71.0932	21.9302
CEBPD	0.00489514	0.060693	7.86127	10.5986	85.0609
GPR15	0.00490139	0.060729	59.8165	0	12.702
AC110781.3	0.00490607	0.060729	0.184913	63.9272	11.8851
DUS4L-BCAP29	0.00490762	0.060729	3.27674	25.88	84.0366
RPS27A	0.00491047	0.060729	2.65793	451.927	1200.98
AGBL4	0.00491841	0.0607684	0.169662	55.2859	9.34342
NDUFB1	0.00491986	0.0607684	8.68276	6.05632	54.2427
STK40	0.00492952	0.0608308	0.421702	1002.99	422.56
SUGP2	0.004934	0.0608308	1.68296	910.259	1533.43
RP11-147L13.11	0.00493636	0.0608308	3.93855	21.271	84.9381
SUCLA2	0.00493736	0.0608308	0.515751	456.703	235.134
RP11-91I20.4	0.00494244	0.0608552	56.1978	0	11.9239
ZNF83	0.00494623	0.0608635	1.77877	204.383	363.017
NUDCP1	0.00495674	0.0609545	0.265799	82.1015	21.7797
MYH15	0.0049627	0.0609894	0.332288	129.166	43.1206
ASB6	0.00496622	0.0609945	0.508704	235.607	119.957
ST8SIA5-DT	0.00498005	0.0611065	0.351594	140.108	49.2882
TMEM245	0.00498309	0.0611065	0.618024	1741.85	1075.81
BHMT2	0.00498471	0.0611065	7.54147	10.0939	77.8652
USB1	0.00499408	0.061183	2.40059	90.7832	219.066
ENDOD1	0.00500221	0.0612305	2.14855	119.611	257.514
BOP1	0.00500422	0.0612305	0.551398	397.846	219.263
MSANTD3	0.00501236	0.0612918	0.370453	196.523	72.7003
DOCK6	0.00502476	0.061405	1.55215	540.268	838.532
BNIP3P26	0.00503762	0.0615166	56.2892	0	11.9447
CBARP	0.00504018	0.0615166	2.10325	112.007	236.469
SPATA5L1	0.00504774	0.0615705	2.67736	44.9705	119.46
OR7M1P	0.00505395	0.061578	13.277	2.01877	28.4094
RP11-757F18.3	0.00505465	0.061578	0.238548	59.29	14.1877
AC007919.18	0.0050636	0.061641	0.059497	24.635	1.45727
ZMYM1	0.00506892	0.061641	2.01887	151.09	306.202
HAPLN3	0.00506928	0.061641	0.450623	160.765	72.2653
COX7C	0.00509061	0.061862	3.40747	69.8147	238.017
FILIP1	0.0051018	0.0619594	14.9531	1.51408	24.1742
ZNF277	0.005118	0.0620849	2.33732	60.4946	140.866
SERPINB1	0.00511848	0.0620849	1.83233	401.458	734.473
TNC	0.00512194	0.0620885	0.300289	87.5388	26.3097
RP11-270F18.2	0.00513106	0.0621365	0.0362939	31.8484	1.14404
MIR8055	0.00513225	0.0621365	0.0829934	34.7218	2.85315
RN7SL762P	0.00513591	0.0621423	0.00514883	31.6532	0
MTCO3P12	0.00514998	0.0622741	7.79818	11.6009	89.6324
RYK	0.00516843	0.0624585	1.51299	468.018	708.559
RAB25	0.00517982	0.0625575	2.71313	81.6513	221.697
LRRC57	0.00519554	0.0627087	2.51685	38.9616	97.9561
RP11-182J1.10	0.00521992	0.0629641	0.00996674	16.3718	0
CFAP61	0.00522674	0.0630075	58.2155	0	12.3297
RP11-86H7.6	0.00523421	0.0630216	0.0460181	27.3132	1.30153
SP4	0.00523435	0.0630216	2.86056	34.7359	100.112
PCDHA7	0.00524437	0.0631034	56.1954	0	11.9395
MUC17	0.00527181	0.0633717	0.0090849	34.9504	0.320176
RP11-248J18.2	0.00527315	0.0633717	0.261638	73.1788	19.1593
DLX4	0.00528705	0.0634398	2.99026	27.0846	80.4643
ZNF367	0.00528835	0.0634398	0.349446	274.425	95.686
SH3RF3	0.00528854	0.0634398	0.245559	74.6119	18.1935
RNF11	0.00530199	0.0635255	2.27344	78.5493	178.976
TUBB4B	0.00530218	0.0635255	0.51116	1313.51	670.87
LMNA	0.00531202	0.063588	0.59285	1668.63	988.542
ATP2B4	0.0053139	0.063588	1.70597	567.513	967.116
GNB5	0.00532266	0.0636539	1.81579	158.37	287.315
RP11-478C6.7	0.00535427	0.0639929	55.0627	0	11.6859
RNU6-35P	0.00537298	NA	0.0110203	14.7838	0
TTC8	0.00538959	0.06435	2.42505	64.3106	156.799
CFL1	0.00539073	0.06435	2.35579	270.705	637.338
NPIPB6	0.00539644	0.0643789	55.8586	0	11.8643
RPL23AP20	0.0054035	0.0644024	0.0528142	33.8268	1.79133
AF131217.1	0.00540732	0.0644024	2.78105	34.9241	96.8681
RP11-38B6.1	0.00540829	0.0644024	0.27335	67.439	18.3302
DLGAP5	0.00541272	0.064416	0.475189	243.835	115.611
POU2F1-DT	0.00542156	0.0644806	55.675	0	11.8226
CERK	0.00542474	0.0644806	2.15783	141.393	306.311
AC018647.3	0.0054295	0.064498	56.7181	0	12.0408
PCBD1	0.00543721	0.0645503	3.31674	93.6496	311.188
CEP57	0.00545063	0.0646705	2.89696	121.65	353.903
COL9A2	0.00545576	0.0646921	7.81589	7.0657	56.8722
SNORA80B	0.00546821	0.0648005	56.4423	0	11.9784
FBXO9	0.00550744	0.0652258	2.18759	167.011	366.781
AC005786.6	0.00552236	0.0653629	0.00525846	30.9938	0
RP11-365F18.3	0.00553116	0.0654275	59.2456	0	12.6025
RP11-449P15.2	0.00555076	0.0656198	0.355082	140.894	49.9529
SLC66A1	0.00557401	0.0658548	0.359698	180.42	64.6692
PRKAR2B	0.00558914	0.0659936	8.13539	7.0657	59.1397
ST3GAL5	0.0055956	0.0660301	7.16779	14.6361	106.644
MLEC	0.00560031	0.0660458	2.03329	702.677	1427.03
ARRDC1-AS1	0.0056189	0.0661109	0.453035	193.739	87.8239
NTN4	0.00562043	0.0661109	11.0066	2.52347	29.2426
ATP6V1F	0.00562304	0.0661109	3.35993	43.692	146.304
KRT8P15	0.00562333	0.0661109	55.89	0	11.8712
ANKFY1	0.00562378	0.0661109	0.6912	1529.22	1056.57
BIK	0.00563152	0.0661109	0.38082	132.085	50.3393
RP11-453E17.4	0.00563193	0.0661109	55.522	0	11.789
GCDH	0.00563286	0.0661109	0.459096	160.267	73.5929
UTP6	0.00564066	0.066143	0.605318	358.494	217.046
MRPL55	0.00564236	0.066143	3.60191	26.0348	92.9373
CEP120	0.00565144	0.0661581	1.61349	253.022	408.459
SOX4	0.00565217	0.0661581	0.420002	339.266	142.207
MYC	0.00565464	0.0661581	0.48442	1563.01	756.677
WWC2	0.00565717	0.0661581	1.99384	329.09	657.659
KCNQ1-AS1	0.00567141	0.0662851	0.015921	19.9785	0.320176
CTD-2330J20.2	0.00570204	0.0666033	55.6147	0	11.7942
LPCAT2	0.00570585	0.0666079	0.493173	213.542	105.021
VARS1	0.00572006	0.066734	0.628071	1109.9	696.431
INAFM2	0.00572842	0.0667533	9.24605	3.53285	34.1691
NDRG3	0.0057297	0.0667533	2.2059	75.3593	165.964
MVB12B	0.00573481	0.0667533	0.564986	259.966	146.907
RP11-727A23.10	0.00573536	0.0667533	0.146421	39.1093	5.74862
SIL1	0.00575643	0.0669587	0.475023	246.595	116.986
KIF3A	0.00576304	0.0669958	1.6372	247.927	405.353
DHX9	0.00577266	0.0670678	0.70985	1706.12	1211.29
EHMT1	0.00577825	0.0670929	0.615388	1694.75	1043.15
DAPK2	0.00579529	0.0672508	2.62614	39.5876	104.768
EIF3M	0.00579962	0.0672611	2.73632	186.897	512.879
LRRC71	0.00581261	0.0673719	0.257976	67.439	17.3308
NGRN	0.00582012	0.067419	2.86882	38.9282	112.389
SERPINA1	0.00583255	0.067523	8.9769	8.57978	78.7086
ARHGEF34P	0.00584974	0.0676329	1.67302	209.599	350.978
NIPSNAP1	0.00585181	0.0676329	2.30142	74.5117	171.624
MYO5C	0.00585242	0.0676329	1.95836	527.89	1035.43
DDX10	0.00585694	0.0676452	0.598562	409.387	245.357
PLPP2	0.00586224	0.0676666	1.55134	379.186	588.417
YEATS2	0.00587022	0.0676866	0.693504	1035.28	718.077
AC004702.2	0.0058709	0.0676866	0.0735605	31.2294	2.26725
ZNF358	0.00587948	0.0677456	9.45913	5.04693	49.3075
POLR1A	0.00588853	0.0677738	0.682185	1441.78	983.013
RP1-257A7.4	0.00589151	0.0677738	4.67727	15.605	74.2946
CATSPER2P1	0.00589232	0.0677738	2.89391	23.8279	69.1024
PPP1R9A	0.00590494	0.0678791	2.08962	270.371	566.495
RP11-16B9.1	0.00591169	0.0678872	30.8924	0.504693	17.515
LMNB1	0.00591424	0.0678872	0.584478	546.736	319.56
RP11-109N23.5	0.00591606	0.0678872	0.163362	37.4475	6.10869
SETMAR	0.00592017	0.0678945	0.485787	164.224	79.7255
RP11-748H22.1	0.00594334	0.0681203	0.00537286	30.3344	0
GTF2IP13	0.0059816	0.0685188	0.295747	157.675	46.4589
BBX	0.00599831	0.0686699	1.61736	562.172	909.833
TNKS	0.00601674	0.0688407	1.50993	617.934	932.106
AKR7A2P1	0.00602526	0.0688979	32.6655	0.504693	18.4801
ZBTB39	0.00604135	0.0690012	1.84374	133.23	246.154
CTD-2256P15.3	0.00604609	0.0690012	53.9918	0	11.4462
RAC1	0.00604627	0.0690012	1.88343	397.86	749.672
BUB1	0.0060484	0.0690012	0.60209	598.281	360.581
SLC45A4	0.00609874	0.0695302	0.517963	444.645	229.836
PRXL2A	0.00610329	0.0695302	2.14391	79.6659	170.34
FGFR1OP2	0.00610749	0.0695302	1.81309	238.878	434.25
DCAF16	0.00610899	0.0695302	1.77173	200.003	353.939
KRTAP5-7	0.00612137	0.0696306	55.9248	0	11.8927
COL6A4P2	0.0061393	0.0697578	54.0524	0	11.4601
SYT14	0.00613969	0.0697578	0.0402976	23.1614	0.96747
RP11-60L3.6	0.00618454	0.0702177	56.4689	0	11.9707
INHBA	0.00618734	0.0702177	0.0421848	34.7957	1.46421
PRR15	0.0061943	0.0702559	10.4071	2.52347	27.7229
ZNF138	0.00620829	0.0703622	1.81533	119.604	217.223
ZSCAN16-AS1	0.00621086	0.0703622	3.67032	12.6507	46.3414
Y_RNA	0.00623227	0.0705565	56.1928	0	11.9083
MKRN1	0.00623523	0.0705565	1.9643	373.626	732.798
HEBP1	0.00625683	0.07076	2.7182	32.5624	89.1545
CD274	0.00626642	0.0708275	0.370384	88.8717	33.0025
KIAA1109	0.00630128	0.0711804	1.45549	2118.64	3084.99
RP11-250B2.6	0.00631314	0.0712733	5.37616	6.98481	37.423
MCM10	0.00633539	0.0714832	0.603886	475.662	287.522
NUP188	0.00634375	0.0714928	0.680847	1948.01	1326.07
LINC02870	0.00634642	0.0714928	0.101612	25.2206	2.51909
ATP5MC2	0.0063472	0.0714928	2.66681	96.3278	257.531
GPR161	0.00637509	0.0717247	2.04168	91.462	186.101
RP11-547C13.1	0.00637597	0.0717247	59.9628	0	12.7211
RP11-728K20.2	0.00638065	0.0717247	4.05678	19.3595	77.2948
LIPA	0.00638504	0.0717247	0.418264	329.994	137.791
ANKRD18EP	0.00638612	0.0717247	4.69959	17.6238	84.1586
RP11-455I9.1	0.00639355	0.0717279	54.1727	0	11.5181
TBX18	0.00639373	0.0717279	2.63669	75.1448	199.368
RP4-681L3.3	0.0064142	0.0718536	1.91633	185.011	355.77
RP11-351C21.2	0.00642	0.0718536	30.3188	0.504693	17.2035
PGAM1P8	0.00642055	0.0718536	13.9284	1.51408	22.5185
PRR29	0.00642185	0.0718536	53.1292	0	11.2853
TOMM40P2	0.00642331	0.0718536	19.9086	1.00939	21.5903
DIP2C	0.00643917	0.0719616	1.94446	398.097	775.546
STRA6	0.00644278	0.0719616	1.57301	936.876	1473.69
LINC-PINT	0.00644399	0.0719616	1.65576	1563.13	2589.17
DYRK2	0.00644805	0.0719658	2.0341	180.476	368.401
TMEM269	0.00645893	0.0720462	3.95224	13.2697	51.7379
SYCE3	0.00646745	0.0720974	0.0241268	25.6039	0.640353
MTND2P11	0.00647089	0.0720974	0.135061	32.9792	4.45403
ERMAP	0.00651111	0.0725042	5.10937	23.5254	121.74
AP2M1	0.00652339	0.0725996	1.61369	403.29	651.075
C20orf194	0.00653951	0.0727367	0.619306	537.071	332.535
RP11-116O18.4	0.00654314	0.0727367	0.0394952	21.3378	0.809979
FAM104A	0.00655233	0.0727975	2.5023	44.8227	112.39
ATP8B1	0.00658872	0.0731188	0.465865	308.394	143.321
SLC44A3-AS1	0.00658873	0.0731188	7.30618	9.08448	67.9879
ZFYVE26	0.00660787	0.0732305	0.681245	834.028	568.225
PMPCA	0.00660922	0.0732305	0.655133	709.52	465.141
RASSF8	0.00661439	0.0732305	2.7718	34.9241	96.3465
IL1B	0.00661715	0.0732305	0.355462	107.679	38.2763
PDXK	0.00661751	0.0732305	0.625979	2598.96	1626.64
PIAS1	0.0066348	0.0733804	1.69257	433.034	734.16
RP11-770G2.2	0.00664846	0.0734899	11.6365	2.01877	24.9398
MST1R	0.00667804	0.0737472	0.606341	1305.32	791.754
ITGA6-AS1	0.00667928	0.0737472	0.246171	48.4699	11.994
CASC11	0.00671835	0.0741352	0.0598339	29.7154	1.77745
MYADML	0.00672199	0.0741352	0.00982733	32.3127	0.327117
ZBTB20	0.00673318	0.0741811	1.62089	492.493	799.476
RRBP1	0.00673374	0.0741811	0.685608	1445.55	991.415
THNSL1	0.00673936	0.0742013	2.93554	29.7224	86.6698
TMED10P2	0.00675697	0.0743532	54.1409	0	11.4653
TEPP	0.00676582	0.0744088	0.00982729	32.3127	0.244901
MCM4	0.00678952	0.0746126	0.608434	1007.84	612.623
SLC15A3	0.00679198	0.0746126	0.305656	96.873	29.6936
RP1-67K17.4	0.00680532	0.0747172	54.9152	0	11.6825
PHC1	0.00682443	0.074885	2.23458	69.2362	155.181
RP11-157P1.4	0.00685033	0.0750657	0.24957	45.7917	11.4341
FAM111A	0.00685401	0.0750657	1.96168	196.108	385.591
RP11-122K13.7	0.00685767	0.0750657	55.6163	0	11.8098
AC005330.2	0.00685957	0.0750657	0.0760402	19.1713	1.45727
MATN2	0.00686008	0.0750657	1.99889	93.9187	188.332
TNNC1	0.00686529	0.0750807	54.3914	0	11.5656
RP1-267D11.6	0.00687716	0.0751639	30.5522	0.504693	17.2805
AVL9	0.00688448	0.0751639	1.62045	370.473	601.354
CDH26	0.00689048	0.0751639	52.4563	0	11.1347
IP6K1	0.00689169	0.0751639	0.5802	530.953	307.634
EP300-AS1	0.00689211	0.0751639	53.2544	0	11.2818
AC004980.9	0.00690364	0.0752408	0.00561725	29.0155	0
CTSZ	0.00690685	0.0752408	1.65535	289.11	478.662
AC006042.6	0.00692537	0.0754006	11.5568	2.01877	24.7713
AP2A1	0.00693154	0.0754257	1.82872	272.1	498.498
NKIRAS2	0.00693689	0.0754421	2.24083	65.7842	148.19
ZNF506	0.00695404	0.0755508	1.63752	315.475	517.588
GOLGA2P5	0.00695462	0.0755508	1.63336	348.346	568.144
BLOC1S6	0.00699348	0.0759309	2.16314	78.085	169.412
NLGN2	0.00700328	0.0759951	1.56209	483.514	754.359
PTPDC1	0.00700785	0.0760026	2.33005	74.2092	173.969
EFNA1	0.00701224	0.076008	0.448979	304.168	136.443
RP11-885B4.2	0.00701909	0.0760366	54.5093	0	11.5632
ARFGEF1	0.00702265	0.0760366	1.43457	743.549	1067.23
GJB5	0.0070346	0.0761238	54.4203	0	11.5569
RPL13P12	0.00704302	0.0761728	3.85849	28.4035	109.085
CRNKL1	0.00705758	0.0762792	2.1338	82.5059	176.494
NANP	0.00706065	0.0762792	5.53655	9.39398	53.2313
RP11-616M22.7	0.00706472	0.076281	52.2398	0	11.1018
SAYSD1	0.00709326	0.076547	2.40286	40.3209	96.9335
RNF157	0.00710263	0.0766005	2.26317	91.0927	207.213
PWWP2B	0.00710605	0.0766005	0.484272	183.079	88.5309
RARRES2P1	0.00711819	0.0766638	51.5658	0	10.9512
AS3MT	0.00711976	0.0766638	51.9639	0	11.0404
ARHGAP23	0.00713373	0.076772	0.579772	800.711	463.822
POLR3G	0.00715248	0.076921	0.402109	249.097	100.067
LINC02821	0.00715544	0.076921	54.1408	0	11.4809
DNAAF5	0.00716304	0.0769604	0.522395	253.136	132.034
NR6A1	0.00720283	0.0773454	0.530996	719.696	381.861
CAPN8	0.00720803	0.0773588	0.296432	86.7457	25.8754
DEPDC1B	0.00721654	0.0773973	0.483175	178.772	86.1259
RP11-139H15.6	0.00721953	0.0773973	51.7221	0	10.9703
SORD	0.0072375	0.0775475	1.91131	94.2616	180.132
SSH3	0.00724235	0.0775569	1.71492	242.228	414.961
B3GAT1	0.00728644	0.0779059	0.18758	50.865	9.47834
VTI1BP2	0.00728936	0.0779059	0.110355	33.6386	3.67007
MPG	0.00729232	0.0779059	3.26072	20.2546	65.3698
RP11-1263C18.2	0.00729462	0.0779059	17.953	1.00939	19.5298
IGHMBP2	0.00729864	0.0779059	0.567123	498.259	282.667
MYLIP	0.00730146	0.0779059	0.428243	743.844	318.221
SSPN	0.00730281	0.0779059	7.7698	7.5704	60.3677
ZNF91	0.00731255	0.0779633	1.42841	858.772	1227.44
PPP1R37	0.00731616	0.0779633	0.581048	493.817	286.883
RP11-8L8.3	0.00734189	0.0781949	0.0663622	27.7775	1.87355
MTCO1P11	0.00738231	0.0785827	51.1684	0	10.8621
KLHDC3	0.00740941	0.0788282	0.518616	350.269	181.327
RP11-345P4.9	0.00742094	0.078908	52.0901	0	11.0369
CDCA3	0.00743434	0.0790075	0.455842	197.66	89.9687
RP5-925J7.1	0.00745148	0.0791037	0.00574798	28.356	0
RP1-294H2.1	0.00745148	0.0791037	0.00574798	28.356	0
MTPN	0.00745637	0.0791127	2.65854	175.373	465.035
ARL5A	0.00747593	0.0792471	1.64328	202.648	332.856
ONECUT1	0.00747713	0.0792471	3.53481	18.7405	65.4562
RP11-568J23.4	0.00748228	0.0792587	55.3537	0	11.7786
KLF15	0.00750313	0.0794365	11.6005	2.01877	24.7695
RP11-432J24.3	0.00751421	0.0795109	50.8932	0	10.8007
MEF2C	0.00752488	0.0795807	7.00257	10.5986	75.8081
RP11-861A13.2	0.0075335	0.0796288	2.1928	71.8669	157.44
SNHG12	0.00754353	0.0796917	0.619495	507.57	314.31
TP53I3	0.00755081	0.0797257	0.324183	101.199	32.9065
MYRFL	0.00755606	0.0797381	17.3896	1.00939	18.9456
BICC1	0.00760688	0.0801986	2.6996	45.9394	122.951
GGCX	0.0076079	0.0801986	0.641398	527.367	338.131
DLG4	0.00761201	0.0801987	0.334653	106.691	35.8956
CH507-513H4.1	0.00762234	0.0802643	0.0362032	24.38	0.892195
DMTN	0.00765172	0.0805303	1.95771	126.326	247.923
NUP98	0.00765851	0.0805585	1.49636	1215.49	1819.84
RPL35AP24	0.00767438	0.080682	50.9237	0	10.8076
MIR17HG	0.00769321	0.0808366	0.512025	335.085	171.845
EIF3L	0.00773115	0.0811916	1.87911	275.16	516.335
LINC00707	0.00774064	0.0812477	51.9049	0	11.0109
RPL7P9	0.00776182	0.0813651	6.65936	11.4127	77.1771
KCNIP4-IT1	0.00776257	0.0813651	0.333594	125.445	42.0362
RBM11	0.00776431	0.0813651	0.166755	32.0507	5.35317
SRRM3	0.00778104	0.0814597	0.149121	56.0596	8.30761
CTC-523E23.5	0.00778166	0.0814597	13.8241	1.51408	22.3552
ACVR1C	0.00779856	0.081593	6.57442	7.75856	49.5993
STXBP5	0.00780687	0.0816362	1.55114	418.975	649.024
DENND11	0.00781556	0.0816835	1.83662	608.249	1115.52
PCMTD1	0.00784136	0.0819094	1.50406	489.449	735.424
RP11-254F7.2	0.00785742	0.0820047	50.7373	0	10.7816
UBASH3B	0.00785887	0.0820047	0.574474	462.424	265.202
ACSM5P1	0.00787635	NA	0.010731	15.2076	0
ALG3	0.00787862	0.0821245	0.3445	645.531	222.197
ZFAND5	0.00787923	0.0821245	0.575425	1493.45	858.846
ZNF461	0.00788295	0.0821245	2.79758	44.3251	125.1
RPS5P2	0.00788735	0.0821267	0.222008	66.4102	14.8135
KREMEN1	0.0078966	0.0821792	1.96533	181.403	355.329
KLHL35	0.00790249	0.0821968	0.561583	277.259	155.426
ZNF256	0.00791471	0.0822704	4.19895	14.2387	58.838
ATAD3C	0.00791798	0.0822704	0.3591	106.629	38.3117
SPATA13	0.00795087	0.0825257	1.60405	233.574	374.434
PIGF	0.00795098	0.0825257	2.86698	42.7565	121.473
GPR137B	0.00796085	0.0825843	0.461928	299.976	138.456
CNOT4	0.00797058	0.0826415	1.8317	310.645	570.385
TTLL3	0.0079848	0.082745	2.43276	177.462	433.247
ALDH5A1	0.00799226	0.0827785	1.78384	147.495	262.355
RNU7-103P	0.00801161	NA	0.0212594	14.9386	0.327117
MIR3175	0.00802097	0.0830318	51.4143	0	10.902
KNTC1	0.0080346	0.083129	0.664493	1899.78	1263.11
PKIG	0.00804378	0.08318	7.28007	8.07509	60.2661
ENSG10010135955.1	0.00805322	0.0832336	0.0957601	29.951	2.83233
PRELID3B	0.0080618	0.0832783	2.56644	88.6431	228.044
MRPS10	0.00806632	0.0832811	2.45112	57.2853	141.138
ACSL5	0.00807129	0.0832884	1.57806	1265.24	1995.43
TMEM51-AS1	0.00808567	0.0833928	0.320185	170.75	54.623
DLX6-AS1	0.00809432	0.083438	4.2615	24.3396	105.114
PAN3	0.00809887	0.083441	2.39385	229.243	550.319
EIF4G1	0.00812764	0.0836933	0.693758	4340.91	3010.86
KRT18P14	0.00813811	0.0837571	0.0104689	30.3344	0.327117
PCYOX1L	0.00815255	0.0838615	0.465814	299.7	139.292
TDRD7	0.00817097	0.0840069	0.607501	454.088	275.874
TBC1D1	0.0081785	0.084012	1.73323	308.253	533.018
PDLIM5	0.00818006	0.084012	0.684882	1507.46	1032.36
STARD9	0.00818868	0.0840386	1.83958	673.642	1240.6
KIF14	0.00819124	0.0840386	0.58664	424.602	249.35
GDAP1	0.00820612	0.0841471	0.389237	216.199	84.1737
SERP1	0.00822655	0.0843124	2.18642	160.522	349.935
AC005301.9	0.00824779	0.0844859	0.00891186	18.3096	0
ARID1B	0.00826807	0.0845999	1.4088	1913.23	2696.37
OST4	0.00827572	0.0845999	10.3106	7.0657	74.4342
AUNIP	0.00828041	0.0845999	0.439883	173.14	76.1782
DIAPH3	0.00828103	0.0845999	0.509111	478.046	243.684
SMIM26	0.00828606	0.0845999	14.7516	1.51408	23.7454
CDK19	0.0082874	0.0845999	1.70898	217.984	372.658
RP11-702N8.3	0.00828919	0.0845999	0.401161	165.805	66.5799
ARID3C	0.00830453	0.0846755	50.4932	0	10.7272
SLC16A13	0.00830525	0.0846755	0.398724	204.126	81.2684
RP11-1060J15.3	0.00832499	0.0848325	0.362901	92.5048	33.5062
RP4-730K3.3	0.00833317	0.0848717	0.164541	38.1808	6.29982
MTCO2P2	0.00834259	0.0849234	55.3911	0	11.7845
THOP1	0.0083813	0.0852414	0.580821	647.915	376.421
TRAPPC10	0.00838633	0.0852414	0.690444	897.288	619.513
DUOX1	0.0083869	0.0852414	1.82399	278.25	507.811
HEYL	0.00839474	0.0852768	3.02088	20.9544	62.952
WDR87	0.00841087	0.0853868	8.07886	4.54224	38.1472
COL9A3	0.00841482	0.0853868	0.633123	1850.03	1171.25
RRP12	0.00841866	0.0853868	0.641364	537.563	345.03
KBTBD8	0.00845154	0.0856471	0.0873025	19.7903	1.70911
NKD1	0.00845555	0.0856471	0.655763	1007.9	660.596
RP4-669K10.8	0.00845746	0.0856471	0.146036	33.5243	4.94558
PRKACB-DT	0.0084926	0.0859523	49.8222	0	10.561
LIMD1-AS1	0.00850078	0.0859523	49.7917	0	10.554
FNBP1P1	0.00850078	0.0859523	49.7917	0	10.554
PMS2P5	0.00852123	0.0861146	30.3504	0.504693	17.1282
SLC16A6	0.00853569	0.0862162	0.320233	117.018	37.4247
SDK1	0.00856275	0.0864143	0.150562	27.3607	4.1408
RPL10P9	0.00856414	0.0864143	3.05904	144.622	442.043
RP1-180M12.1	0.00859353	0.0866662	0.0761657	68.932	5.19393
ZNF204P	0.00860869	0.0867743	3.03107	36.8356	112.782
LPAR1	0.00863278	0.0869363	0.321003	98.1584	31.6049
HINT1	0.00863445	0.0869363	2.36625	136.763	324.034
MGC27382	0.00864085	0.0869363	0.126307	27.7036	3.47962
MTCO2P12	0.00864253	0.0869363	11.8004	3.49241	41.0065
RNU6-789P	0.00865031	0.0869565	50.1566	0	10.6519
RP11-700F16.2	0.00865343	0.0869565	0.17092	34.3385	5.84991
ACP4	0.00868919	0.0872306	8.21555	5.55163	47.0574
FAM171A1	0.00868962	0.0872306	1.87203	165.233	308.755
MIR4470	0.00869542	0.0872337	0.0107018	29.6749	0.320176
PPP1R3F	0.00870441	0.0872337	2.88905	27.1655	78.5603
SLC30A10	0.00870633	0.0872337	12.8261	1.51408	20.7213
MYL2	0.00870777	0.0872337	0.00602857	27.0371	0
AC010149.4	0.00872429	0.0873546	0.13903	36.6263	5.02431
CTC-510F12.2	0.00875277	0.0875948	27.7917	0.504693	15.7445
ST3GAL1P1	0.00877389	0.0877614	0.16503	35.0384	5.83084
USP21	0.0088136	0.0881135	1.7179	170.899	293.028
ZNF587P1	0.0088238	0.0881704	0.233613	52.9242	12.277
RP11-314N13.10	0.00886267	0.0884499	0.28571	69.6864	19.894
HCN4	0.00886534	0.0884499	50.2799	0	10.6484
NDUFB2-AS1	0.00886534	0.0884499	50.2799	0	10.6484
RP11-1023L17.2	0.00887112	0.0884626	0.455868	459.2	209.284
ISL1	0.00888161	0.0885107	28.5574	0.504693	16.1434
ZNF568	0.008885	0.0885107	7.66397	5.04693	40.0978
PIH1D1	0.0088898	0.0885135	0.553569	422.177	233.515
RCAN2	0.00889992	0.0885382	49.5422	0	10.5298
MIGA2	0.00890545	0.0885382	0.494924	490.528	242.904
RPL21P13	0.00890798	0.0885382	49.9722	0	10.6259
ID4	0.00891455	0.0885382	56.5996	0	11.9898
PGGHG	0.00891491	0.0885382	2.05341	313.43	644.379
INTS6L	0.00892194	0.0885631	0.511184	205.878	105.425
MRC1	0.00893161	0.0885947	0.0302196	17.812	0.489802
MARK2P6	0.00893419	0.0885947	0.0640113	22.9662	1.46421
NOTCH3	0.00895704	0.08876	1.809	347.417	627.465
TUG1	0.00895993	0.08876	1.54018	788.665	1213.8
MEST	0.00897343	0.0888488	1.7349	202.983	351.167
BMP8B-AS1	0.00898823	0.0889502	28.8888	0.504693	16.3582
TAS2R5	0.00900746	0.089024	2.42251	34.9645	84.6693
CTNNAL1	0.00900889	0.089024	0.594185	561.222	333.125
ATAD3A	0.00900974	0.089024	0.548765	288.686	158.574
KCNG1	0.00901388	0.089024	5.10947	8.88928	46.4537
XXYLT1	0.00901913	0.0890309	0.502693	256.062	128.342
HAT1	0.00902442	0.0890382	0.559421	323.239	180.695
LINC00365	0.00903068	NA	48.5313	0	10.3039
TDG	0.00903188	0.0890597	0.54504	325.796	177.502
TAOK3	0.0090364	0.0890597	0.579939	333.098	193.043
ETNK1	0.00905069	0.0890597	1.3792	1079.55	1488.57
MBD6	0.00905115	0.0890597	1.57493	325.979	513.58
CTD-2201E18.3	0.00905271	0.0890597	6.26758	4.85174	31.002
RUNX3	0.0090547	0.0890597	6.69146	17.6643	119.728
RNF149	0.00905846	0.0890597	0.629195	789.775	496.502
ARL10	0.00906976	0.089126	0.221928	41.5994	9.19286
ZNF660	0.00907471	0.0891298	7.5892	5.55163	43.5576
AP001442.2	0.0090868	0.0891833	0.497321	230.977	115.106
GPX4	0.00908927	0.0891833	2.76105	223.811	618.295
DDHD1	0.00910177	0.0892612	1.48509	553.29	822.612
[truncated: 22,936 more rows]
